# Supplementary material for: B cell-extrinsic and intrinsic factors linked to early immune repletion after anti-CD20 therapy in patients with multiple sclerosis of African ancestry
Source: Front Immunol. 2025 Jun 10;16:1590165. doi: 10.3389/fimmu.2025.1590165 (PMC12185503; doi:10.3389/fimmu.2025.1590165)
Supplement: Supplementary file 2 [file Table1.xlsx]

## Sheet: Supplemental_Table_2_SNPs_Of_In
RsID_1	gene_names	gene_name_1	OR_Homozygous_Germline	OR_Heterozygous_Germline	OR_Hom_vs_Het	Fisher_pvalue	Sig_OR_Homoz_Germline	Sig_OR_Hetero_Germline	Sig_OR_Homoz_Hetero	Lower_CI_Homozygous_Germline	Upper_CI_Homozygous_Germline	Lower_CI_Heterozygous_Germline	Upper_CI_Heterozygous_Germline	Lower_CI_Hom_vs_Het	Upper_CI_Hom_vs_Het	ER_Homozygous	ER_Heterozygous	ER_Germline	NR_Homozygous	NR_Heterozygous	NR_Germline	SE_log_OR_Homozygous_Germline	SE_log_OR_Heterozygous_Germline	SE_log_OR_Hom_vs_Het	RsID	id	chr	start	end	strand	gene_ids	3_prime_utr_variant	5_prime_utr_variant	nmd_transcript_variant	intron_variant	missense_variant	non_coding_transcript_exon_variant	non_coding_transcript_variant	splice_acceptor_variant	splice_donor_5th_base_variant	splice_polypyrimidine_tract_variant	splice_region_variant	stop_gained	synonymous_variant	ID	CHROM	POS	ER_allele_freq	NR_allele_freq
rs8069158	ENSG00000266279	ENSG00000266279	7.66667	0.480519	15.955	0.0113576	Y	N	N	1.45575	40.3763	0.000628327	367.482	0.0235436	10812.3	16	0	2	11	1	11	0.847633	3.38753	3.32585	rs8069158	rs8069158	17	8338355	8338355	+	ENSG00000266279	0	0	0	1	0	0	1	0	0	0	0	0	0	rs8069158	17	8338355	0.888889	0.5
rs4891776	DOK6	DOK6	7.75958	0.533941	14.5327	0.00139416	Y	N	Y	1.10107	54.684	0.0705877	4.03885	2.77466	76.1168	13	3	2	4	14	5	0.996247	1.03236	0.844832	rs4891776	rs4891776	18	69815898	69815898	+	ENSG00000206052	0	0	0	2	0	0	0	0	0	0	0	0	0	imm_18_65634114	18	69815898	0.805556	0.478261
rs591895	SKAP2	SKAP2	12.8033	3.25923	3.92832	0.0253011	Y	N	N	1.37431	119.277	0.335671	31.6457	0.928384	16.6221	12	5	1	6	10	7	1.13865	1.15975	0.735981	rs591895	rs591895	7	26847493	26847493	+	ENSG00000005020	0	0	0	24	0	0	18	0	0	0	0	0	0	rs591895	7	26847493	0.805556	0.478261
rs659131	SKAP2	SKAP2	12.8033	3.25923	3.92832	0.0253011	Y	N	N	1.37431	119.277	0.335671	31.6457	0.928384	16.6221	12	5	1	6	10	7	1.13865	1.15975	0.735981	rs659131	rs659131	7	26841826	26841826	+	ENSG00000005020	0	0	0	12	0	0	8	0	0	0	0	0	0	imm_7_26847970	7	26841826	0.805556	0.478261
rs2128645	BTBD8	BTBD8	11	1.805	6.09419	0.0152263	Y	N	Y	1.09655	110.346	0.180883	18.0117	1.42228	26.1125	12	5	1	5	13	5	1.17639	1.17371	0.742386	rs2128645	rs2128645	1	92099087	92099087	+	ENSG00000189195	0	0	1	4	0	0	1	0	0	0	0	0	0	1kg_1_92337232	1	92099087	0.805556	0.5
rs2728725	GAB3	GAB3	11	1.805	6.09419	0.0152263	Y	N	Y	1.09655	110.346	0.180883	18.0117	1.42228	26.1125	12	5	1	5	13	5	1.17639	1.17371	0.742386	rs2728725	rs2728725	X	154735481	154735481	+	ENSG00000160219	0	0	0	12	0	0	3	0	0	0	0	0	0	1kg_X_153616950	X	154735481	0.805556	0.5
rs7920628	LRMDA	LRMDA	11	2.54791	4.31726	0.0353204	Y	N	Y	1.15762	104.525	0.259297	25.0364	1.03254	18.0513	12	5	1	6	11	6	1.14874	1.16584	0.729896	rs7920628	rs7920628	10	76106974	76106974	+	ENSG00000148655	0	0	0	6	0	0	2	0	0	0	0	0	0	rs7920628	10	76106974	0.805556	0.5
rs742520			24.8581	6.15485	4.03878	0.00403241	Y	N	N	2.56651	240.764	0.669038	56.6218	0.876233	18.6158	11	6	1	4	9	10	1.15849	1.13222	0.779626	rs742520	rs742520		-1	-1			0	0	0	0	0	0	0	0	0	0	0	0	0	rs742520	6	1130154	0.777778	0.369565
rs10502188			19.9357	4.04668	4.92643	0.00834433	Y	N	Y	2.01635	197.105	0.438115	37.3775	1.09597	22.1445	11	6	1	4	11	8	1.16899	1.13427	0.766823	rs10502188	rs10502188		-1	-1			0	0	0	0	0	0	0	0	0	0	0	0	0	1kg_11_113847708	11	114471776	0.777778	0.413043
rs4351239	CDKAL1,ENSG00000233848	CDKAL1	18.0053	5.54545	3.24687	0.0113239	Y	N	N	1.91842	168.989	0.597158	51.4973	0.748989	14.0751	11	6	1	5	9	9	1.14243	1.13702	0.748327	rs4351239	rs4351239	6	20764019	20764019	+	ENSG00000145996,ENSG00000233848	0	0	0	6	0	0	2	0	0	0	0	0	0	imm_6_20872229	6	20764019	0.777778	0.413043
rs10951073	ENSG00000217455	ENSG00000217455	19.8563	2.3991	8.27657	0.00449162	Y	N	Y	1.8212	216.491	0.255019	22.5695	1.70956	40.0698	11	6	1	3	14	6	1.21889	1.14363	0.804691	rs10951073	rs10951073	7	3144023	3144023	+	ENSG00000217455	0	0	0	4	0	0	4	0	0	0	0	0	0	rs10951073	7	3144023	0.777778	0.434783
rs400930	ENSG00000287616	ENSG00000287616	17.4745	3.25394	5.37025	0.0110831	Y	N	Y	1.74192	175.3	0.349281	30.3141	1.20617	23.9101	11	6	1	4	12	7	1.1764	1.13865	0.761952	rs400930	rs400930	6	104519019	104519019	+	ENSG00000287616	0	0	0	6	0	0	6	0	0	0	0	0	0	rs400930	6	104519019	0.777778	0.434783
rs2138926	FAM171A1	FAM171A1	16.0267	4.44734	3.60366	0.0194518	Y	N	N	1.6879	152.175	0.477802	41.3955	0.843284	15.3998	11	6	1	5	10	8	1.14835	1.1382	0.741021	rs2138926	rs2138926	10	15278584	15278584	+	ENSG00000148468	0	0	0	6	0	0	0	0	0	0	0	0	0	rs2138926	10	15278584	0.777778	0.434783
rs11215001			15.0133	2.58223	5.81407	0.0146681	Y	N	Y	1.46819	153.522	0.273217	24.4052	1.31652	25.6764	11	6	1	4	13	6	1.18618	1.14599	0.757801	rs11215001	rs11215001		-1	-1			0	0	0	0	0	0	0	0	0	0	0	0	0	1kg_11_113843289	11	114467357	0.777778	0.456522
rs1474620	MMS22L	MMS22L	15.0133	2.58223	5.81407	0.0146681	Y	N	Y	1.46819	153.522	0.273217	24.4052	1.31652	25.6764	11	6	1	4	13	6	1.18618	1.14599	0.757801	rs1474620	rs1474620	6	97197752	97197752	+	ENSG00000146263	0	0	0	3	0	0	0	0	0	0	0	0	0	rs1474620	6	97197752	0.777778	0.456522
rs7124064			15.0133	2.58223	5.81407	0.0146681	Y	N	Y	1.46819	153.522	0.273217	24.4052	1.31652	25.6764	11	6	1	4	13	6	1.18618	1.14599	0.757801	rs7124064	rs7124064		-1	-1			0	0	0	0	0	0	0	0	0	0	0	0	0	1kg_11_113849435	11	114473503	0.777778	0.456522
rs9577451	MCF2L	MCF2L	8.02148	1.24882	6.42324	0.0206544	Y	N	Y	1.25494	51.2725	0.184666	8.44525	1.38501	29.7889	12	4	2	5	11	7	0.946445	0.975207	0.782762	rs9577451	rs9577451	13	113055459	113055459	+	ENSG00000126217	0	0	2	22	0	0	0	0	0	0	0	0	0	rs9577451	13	113055459	0.777778	0.456522
rs7715019	CDH12	CDH12	5.61132	0.602978	9.30601	0.0152628	Y	N	Y	1.10633	28.4606	0.0823232	4.41652	1.56666	55.278	13	2	3	6	9	8	0.828437	1.01593	0.909038	rs7715019	rs7715019	5	21837072	21837072	+	ENSG00000154162	0	0	0	5	0	0	2	0	0	0	0	0	0	rs7715019	5	21837072	0.777778	0.456522
rs7001281	RP1L1	RP1L1	11.7452	3.89829	3.0129	0.0439197	Y	N	N	1.25269	110.122	0.412611	36.8305	0.736131	12.3315	11	6	1	6	10	7	1.14191	1.14581	0.719005	rs7001281	rs7001281	8	10645536	10645536	+	ENSG00000183638	0	0	0	2	0	0	1	0	0	0	0	0	0	rs7001281	8	10645536	0.777778	0.478261
rs8099409	TMEM241	TMEM241	84.3058	5.38768	15.6479	0.000321109	Y	N	Y	5.21421	1363.1	0.611992	47.4305	1.77746	137.756	10	7	1	1	12	10	1.41993	1.10977	1.10977	rs8099409	rs8099409	18	23373756	23373756	+	ENSG00000134490	8	0	8	0	4	0	0	0	0	0	0	0	0	rs8099409	18	23373756	0.75	0.304348
rs10750052			23.9912	4.32081	5.55248	0.00734818	Y	N	Y	2.2573	254.985	0.480375	38.8643	1.15031	26.8014	10	7	1	3	12	8	1.20588	1.12073	0.803169	rs10750052	rs10750052		-1	-1			0	0	0	0	0	0	0	0	0	0	0	0	0	1kg_11_113847841	11	114471909	0.75	0.391304
rs3117292			15.3537	0.981079	15.6499	0.00175208	Y	N	Y	1.78348	132.179	0.152433	6.31434	2.62831	93.1847	11	5	2	2	15	6	1.09836	0.949962	0.910266	rs3117292	rs3117292		-1	-1			0	0	0	0	0	0	0	0	0	0	0	0	0	rs3117292	6	29684422	0.75	0.413043
rs3117294			15.3537	0.981079	15.6499	0.00175208	Y	N	Y	1.78348	132.179	0.152433	6.31434	2.62831	93.1847	11	5	2	2	15	6	1.09836	0.949962	0.910266	rs3117294	rs3117294		-1	-1			0	0	0	0	0	0	0	0	0	0	0	0	0	rs3117294	6	29685552	0.75	0.413043
rs3129045			15.3537	0.981079	15.6499	0.00175208	Y	N	Y	1.78348	132.179	0.152433	6.31434	2.62831	93.1847	11	5	2	2	15	6	1.09836	0.949962	0.910266	rs3129045	rs3129045		-1	-1			0	0	0	0	0	0	0	0	0	0	0	0	0	rs3129045	6	29684799	0.75	0.413043
rs424281	POU5F1B,CASC8,PCAT1	POU5F1B	21.0293	3.49827	6.01136	0.00804998	Y	N	Y	1.95094	226.677	0.385185	31.7714	1.25503	28.7934	10	7	1	3	13	7	1.21306	1.12566	0.799232	rs424281	rs424281	8	127327181	127327181	+	ENSG00000212993,ENSG00000246228,ENSG00000253438	0	0	0	30	0	0	27	0	0	0	0	0	0	rs424281	8	127327181	0.75	0.413043
rs432470	POU5F1B,CASC8,PCAT1	POU5F1B	21.0293	3.49827	6.01136	0.00804998	Y	N	Y	1.95094	226.677	0.385185	31.7714	1.25503	28.7934	10	7	1	3	13	7	1.21306	1.12566	0.799232	rs432470	rs432470	8	127326799	127326799	+	ENSG00000212993,ENSG00000246228,ENSG00000253438	0	0	0	10	0	0	9	0	0	0	0	0	0	rs432470	8	127326799	0.75	0.413043
rs4710946	CDKAL1,ENSG00000233848	CDKAL1	16.3832	6.45455	2.53825	0.0169851	Y	N	N	1.73231	154.944	0.709087	58.7532	0.596563	10.7997	10	7	1	5	9	9	1.14633	1.12682	0.738799	rs4710946	rs4710946	6	20764368	20764368	+	ENSG00000145996,ENSG00000233848	0	0	0	6	0	0	2	0	0	0	0	0	0	imm_6_20872578	6	20764368	0.75	0.413043
rs4712540	CDKAL1,ENSG00000233848	CDKAL1	16.3832	6.45455	2.53825	0.0169851	Y	N	N	1.73231	154.944	0.709087	58.7532	0.596563	10.7997	10	7	1	5	9	9	1.14633	1.12682	0.738799	rs4712540	rs4712540	6	20762940	20762940	+	ENSG00000145996,ENSG00000233848	0	0	0	3	0	0	1	0	0	0	0	0	0	imm_6_20871150	6	20762940	0.75	0.413043
rs6910326	CDKAL1,ENSG00000233848	CDKAL1	16.3832	6.45455	2.53825	0.0169851	Y	N	N	1.73231	154.944	0.709087	58.7532	0.596563	10.7997	10	7	1	5	9	9	1.14633	1.12682	0.738799	rs6910326	rs6910326	6	20760381	20760381	+	ENSG00000145996,ENSG00000233848	0	0	0	6	0	0	2	0	0	0	0	0	0	imm_6_20868591	6	20760381	0.75	0.413043
rs174376	TRAF3IP2,TRAF3IP2-AS1	TRAF3IP2	9.15331	1.42503	6.42324	0.0206544	Y	N	Y	1.35352	61.9	0.222943	9.10866	1.38501	29.7889	11	5	2	4	12	7	0.975207	0.946445	0.782762	rs174376	rs174376	6	111587162	111587162	+	ENSG00000056972,ENSG00000231889	0	0	0	13	0	0	7	0	0	0	0	0	0	1kg_6_112015058	6	111587162	0.75	0.434783
rs62422681	TRAF3IP2,TRAF3IP2-AS1	TRAF3IP2	9.15331	1.42503	6.42324	0.0206544	Y	N	Y	1.35352	61.9	0.222943	9.10866	1.38501	29.7889	11	5	2	4	12	7	0.975207	0.946445	0.782762	rs62422681	rs62422681	6	111584710	111584710	+	ENSG00000056972,ENSG00000231889	0	0	0	15	0	0	9	0	0	0	0	0	0	1kg_6_112012606	6	111584710	0.75	0.434783
rs656319			15.9002	3.78738	4.19821	0.0269088	Y	N	N	1.57328	160.695	0.414737	34.5863	0.960376	18.3522	10	7	1	4	12	7	1.18019	1.12846	0.752597	rs656319	rs656319		-1	-1			0	0	0	0	0	0	0	0	0	0	0	0	0	rs656319	8	9956901	0.75	0.434783
rs7811764	SKAP2	SKAP2	15.9002	3.78738	4.19821	0.0269088	Y	N	N	1.57328	160.695	0.414737	34.5863	0.960376	18.3522	10	7	1	4	12	7	1.18019	1.12846	0.752597	rs7811764	rs7811764	7	26702529	26702529	+	ENSG00000005020	0	0	0	4	0	0	2	0	0	0	0	0	0	imm_7_26708673	7	26702529	0.75	0.434783
rs1826675			14.5829	5.17642	2.81718	0.0252252	Y	N	N	1.52421	139.522	0.567348	47.2291	0.671793	11.8139	10	7	1	5	10	8	1.15223	1.12801	0.731398	rs1826675	rs1826675		-1	-1			0	0	0	0	0	0	0	0	0	0	0	0	0	rs1826675	5	62771411	0.75	0.434783
rs7732202	PDZD2	PDZD2	13.6608	3.00555	4.54517	0.0297567	Y	N	Y	1.32612	140.723	0.324377	27.8483	1.04835	19.7059	10	7	1	4	13	6	1.18993	1.13587	0.748394	rs7732202	rs7732202	5	31711131	31711131	+	ENSG00000133401	0	0	0	2	0	0	1	0	0	0	0	0	0	rs7732202	5	31711131	0.75	0.456522
rs10140097	RAD51B	RAD51B	7.35854	1.55341	4.73702	0.0437731	Y	N	Y	1.14241	47.3984	0.241165	10.0059	1.07531	20.8678	11	5	2	5	11	7	0.95037	0.95037	0.75653	rs10140097	rs10140097	14	68018284	68018284	+	ENSG00000182185	0	0	2	28	0	0	16	0	0	0	0	0	0	rs10140097	14	68018284	0.75	0.456522
rs57069083	RAD51B	RAD51B	7.35854	1.55341	4.73702	0.0437731	Y	N	Y	1.14241	47.3984	0.241165	10.0059	1.07531	20.8678	11	5	2	5	11	7	0.95037	0.95037	0.75653	rs57069083	rs57069083	14	68072158	68072158	+	ENSG00000182185	0	0	2	28	0	0	16	0	0	0	0	0	0	rs57069083	14	68072158	0.75	0.456522
rs586947	SKAP2	SKAP2	12.7825	4.12858	3.09611	0.0439099	Y	N	N	1.31649	124.113	0.449191	37.9464	0.747222	12.8287	10	7	1	5	11	7	1.15975	1.13176	0.725275	rs586947	rs586947	7	26853009	26853009	+	ENSG00000005020	0	0	0	16	0	0	12	0	0	0	0	0	0	imm_7_26859153	7	26853009	0.75	0.456522
rs7116731			12.7825	4.12858	3.09611	0.0439099	Y	N	N	1.31649	124.113	0.449191	37.9464	0.747222	12.8287	10	7	1	5	11	7	1.15975	1.13176	0.725275	rs7116731	rs7116731		-1	-1			0	0	0	0	0	0	0	0	0	0	0	0	0	1kg_11_113835228	11	114459296	0.75	0.456522
rs7772301	ENSG00000260271	ENSG00000260271	12.7825	4.12858	3.09611	0.0439099	Y	N	N	1.31649	124.113	0.449191	37.9464	0.747222	12.8287	10	7	1	5	11	7	1.15975	1.13176	0.725275	rs7772301	rs7772301	6	90314247	90314247	+	ENSG00000260271	0	0	0	5	0	0	5	0	0	0	0	0	0	imm_6_91080687	6	90314247	0.75	0.456522
rs4658128	BTBD8	BTBD8	11.4213	2.33462	4.89213	0.0311735	Y	N	Y	1.07992	120.792	0.246251	22.1338	1.13642	21.06	10	7	1	4	14	5	1.20336	1.14758	0.744768	rs4658128	rs4658128	1	92109188	92109188	+	ENSG00000189195	0	0	2	10	0	0	4	0	0	0	0	0	0	1kg_1_92347333	1	92109188	0.75	0.478261
rs4658291	BTBD8	BTBD8	11.4213	2.33462	4.89213	0.0311735	Y	N	Y	1.07992	120.792	0.246251	22.1338	1.13642	21.06	10	7	1	4	14	5	1.20336	1.14758	0.744768	rs4658291	rs4658291	1	92109165	92109165	+	ENSG00000189195	0	0	2	10	0	0	4	0	0	0	0	0	0	1kg_1_92347310	1	92109165	0.75	0.478261
rs1556170			39.7879	6.70025	5.93827	0.00266267	Y	N	Y	3.34963	472.613	0.767814	58.469	1.02917	34.2637	9	8	1	2	11	10	1.26261	1.10528	0.894219	rs1556170	rs1556170		-1	-1			0	0	0	0	0	0	0	0	0	0	0	0	0	rs1556170	20	866712	0.722222	0.326087
rs13022093			9.69394	1.81243	5.3486	0.0132609	Y	N	Y	1.78224	52.7272	0.320975	10.2341	1.03603	27.6126	11	4	3	4	8	11	0.864097	0.883193	0.837467	rs13022093	rs13022093		-1	-1			0	0	0	0	0	0	0	0	0	0	0	0	0	imm_2_204190563	2	203617595	0.722222	0.347826
rs13138789			16.2608	1.46268	11.1171	0.00527926	Y	N	Y	1.91294	138.223	0.239604	8.92907	1.90489	64.8804	10	6	2	2	14	7	1.0919	0.92298	0.900032	rs13138789	rs13138789		-1	-1			0	0	0	0	0	0	0	0	0	0	0	0	0	rs13138789	4	125561112	0.722222	0.391304
rs11166141	BTBD8	BTBD8	21.6158	4.92938	4.38511	0.0146127	Y	N	N	2.01593	231.776	0.556459	43.6667	0.915728	20.9988	9	8	1	3	12	8	1.21038	1.11295	0.799107	rs11166141	rs11166141	1	92095835	92095835	+	ENSG00000189195	0	0	3	12	0	0	3	0	0	0	0	0	0	1kg_1_92333980	1	92095835	0.722222	0.391304
rs11166144	BTBD8	BTBD8	21.6158	4.92938	4.38511	0.0146127	Y	N	N	2.01593	231.776	0.556459	43.6667	0.915728	20.9988	9	8	1	3	12	8	1.21038	1.11295	0.799107	rs11166144	rs11166144	1	92097816	92097816	+	ENSG00000189195	0	0	3	12	0	0	3	0	0	0	0	0	0	1kg_1_92335961	1	92097816	0.722222	0.391304
rs1388587	LINC02471	LINC02471	12.5668	1.94451	6.46272	0.0129292	Y	N	Y	1.73387	91.0823	0.320458	11.7991	1.30202	32.0785	10	6	2	3	12	8	1.01056	0.919906	0.817416	rs1388587	rs1388587	12	40167733	40167733	+	ENSG00000223914	0	0	0	2	0	4	2	0	0	0	0	0	0	imm_12_38847802	12	40167733	0.722222	0.391304
rs1388588	LINC02471	LINC02471	12.5668	1.94451	6.46272	0.0129292	Y	N	Y	1.73387	91.0823	0.320458	11.7991	1.30202	32.0785	10	6	2	3	12	8	1.01056	0.919906	0.817416	rs1388588	rs1388588	12	40159494	40159494	+	ENSG00000223914	0	0	0	3	0	0	3	0	0	0	0	0	0	imm_12_38839563	12	40159494	0.722222	0.391304
rs1388591			12.5668	1.94451	6.46272	0.0129292	Y	N	Y	1.73387	91.0823	0.320458	11.7991	1.30202	32.0785	10	6	2	3	12	8	1.01056	0.919906	0.817416	rs1388591	rs1388591		-1	-1			0	0	0	0	0	0	0	0	0	0	0	0	0	imm_12_38832597	12	40152528	0.722222	0.391304
rs1491928	LINC02471	LINC02471	12.5668	1.94451	6.46272	0.0129292	Y	N	Y	1.73387	91.0823	0.320458	11.7991	1.30202	32.0785	10	6	2	3	12	8	1.01056	0.919906	0.817416	rs1491928	rs1491928	12	40170140	40170140	+	ENSG00000223914	0	0	0	1	0	0	1	0	0	0	0	0	0	imm_12_38850209	12	40170140	0.722222	0.391304
rs1873611	LINC02471	LINC02471	12.5668	1.94451	6.46272	0.0129292	Y	N	Y	1.73387	91.0823	0.320458	11.7991	1.30202	32.0785	10	6	2	3	12	8	1.01056	0.919906	0.817416	rs1873611	rs1873611	12	40158779	40158779	+	ENSG00000223914	0	0	0	9	0	0	9	0	0	0	0	0	0	imm_12_38838848	12	40158779	0.722222	0.391304
rs1873613	LINC02471	LINC02471	12.5668	1.94451	6.46272	0.0129292	Y	N	Y	1.73387	91.0823	0.320458	11.7991	1.30202	32.0785	10	6	2	3	12	8	1.01056	0.919906	0.817416	rs1873613	rs1873613	12	40158615	40158615	+	ENSG00000223914	0	0	0	3	0	0	3	0	0	0	0	0	0	imm_12_38838684	12	40158615	0.722222	0.391304
rs2128646	BTBD8	BTBD8	21.6158	4.92938	4.38511	0.0146127	Y	N	N	2.01593	231.776	0.556459	43.6667	0.915728	20.9988	9	8	1	3	12	8	1.21038	1.11295	0.799107	rs2128646	rs2128646	1	92098590	92098590	+	ENSG00000189195	0	0	3	12	0	0	3	0	0	0	0	0	0	1kg_1_92336735	1	92098590	0.722222	0.391304
rs2248928	LINC02471	LINC02471	12.5668	1.94451	6.46272	0.0129292	Y	N	Y	1.73387	91.0823	0.320458	11.7991	1.30202	32.0785	10	6	2	3	12	8	1.01056	0.919906	0.817416	rs2248928	rs2248928	12	40167705	40167705	+	ENSG00000223914	0	0	0	2	0	6	2	0	0	0	0	0	0	imm_12_38847774	12	40167705	0.722222	0.391304
rs2249010	LINC02471	LINC02471	12.5668	1.94451	6.46272	0.0129292	Y	N	Y	1.73387	91.0823	0.320458	11.7991	1.30202	32.0785	10	6	2	3	12	8	1.01056	0.919906	0.817416	rs2249010	rs2249010	12	40167626	40167626	+	ENSG00000223914	0	0	0	2	0	6	2	0	0	0	0	0	0	imm_12_38847695	12	40167626	0.722222	0.391304
rs2249017	LINC02471	LINC02471	12.5668	1.94451	6.46272	0.0129292	Y	N	Y	1.73387	91.0823	0.320458	11.7991	1.30202	32.0785	10	6	2	3	12	8	1.01056	0.919906	0.817416	rs2249017	rs2249017	12	40167418	40167418	+	ENSG00000223914	0	0	0	1	0	3	1	0	0	0	0	0	0	imm_12_38847487	12	40167418	0.722222	0.391304
rs2638252	LINC02471	LINC02471	12.5668	1.94451	6.46272	0.0129292	Y	N	Y	1.73387	91.0823	0.320458	11.7991	1.30202	32.0785	10	6	2	3	12	8	1.01056	0.919906	0.817416	rs2638252	rs2638252	12	40169673	40169673	+	ENSG00000223914	0	0	0	1	0	0	1	0	0	0	0	0	0	imm_12_38849742	12	40169673	0.722222	0.391304
rs2638267			12.5668	1.94451	6.46272	0.0129292	Y	N	Y	1.73387	91.0823	0.320458	11.7991	1.30202	32.0785	10	6	2	3	12	8	1.01056	0.919906	0.817416	rs2638267	rs2638267		-1	-1			0	0	0	0	0	0	0	0	0	0	0	0	0	imm_12_38830000	12	40149931	0.722222	0.391304
rs2708481	LINC02471	LINC02471	12.5668	1.94451	6.46272	0.0129292	Y	N	Y	1.73387	91.0823	0.320458	11.7991	1.30202	32.0785	10	6	2	3	12	8	1.01056	0.919906	0.817416	rs2708481	rs2708481	12	40165260	40165260	+	ENSG00000223914	0	0	0	9	0	0	9	0	0	0	0	0	0	imm_12_38845329	12	40165260	0.722222	0.391304
rs2708482	LINC02471	LINC02471	12.5668	1.94451	6.46272	0.0129292	Y	N	Y	1.73387	91.0823	0.320458	11.7991	1.30202	32.0785	10	6	2	3	12	8	1.01056	0.919906	0.817416	rs2708482	rs2708482	12	40165566	40165566	+	ENSG00000223914	0	0	0	6	0	0	6	0	0	0	0	0	0	imm_12_38845635	12	40165566	0.722222	0.391304
rs4658127	BTBD8	BTBD8	21.6158	4.92938	4.38511	0.0146127	Y	N	N	2.01593	231.776	0.556459	43.6667	0.915728	20.9988	9	8	1	3	12	8	1.21038	1.11295	0.799107	rs4658127	rs4658127	1	92097474	92097474	+	ENSG00000189195	0	0	3	12	0	0	3	0	0	0	0	0	0	1kg_1_92335619	1	92097474	0.722222	0.391304
rs4758162			12.5668	1.94451	6.46272	0.0129292	Y	N	Y	1.73387	91.0823	0.320458	11.7991	1.30202	32.0785	10	6	2	3	12	8	1.01056	0.919906	0.817416	rs4758162	rs4758162		-1	-1			0	0	0	0	0	0	0	0	0	0	0	0	0	rs4758162	11	7097779	0.722222	0.391304
rs6684317	BTBD8	BTBD8	21.6158	4.92938	4.38511	0.0146127	Y	N	N	2.01593	231.776	0.556459	43.6667	0.915728	20.9988	9	8	1	3	12	8	1.21038	1.11295	0.799107	rs6684317	rs6684317	1	92097563	92097563	+	ENSG00000189195	0	0	2	8	0	0	2	0	0	0	0	0	0	1kg_1_92335708	1	92097563	0.722222	0.391304
rs7046039	PTPN3	PTPN3	21.6158	4.92938	4.38511	0.0146127	Y	N	N	2.01593	231.776	0.556459	43.6667	0.915728	20.9988	9	8	1	3	12	8	1.21038	1.11295	0.799107	rs7046039	rs7046039	9	109474599	109474599	+	ENSG00000070159	0	0	0	4	0	0	0	0	0	0	0	0	0	rs7046039	9	109474599	0.722222	0.391304
rs722817			12.5668	1.94451	6.46272	0.0129292	Y	N	Y	1.73387	91.0823	0.320458	11.7991	1.30202	32.0785	10	6	2	3	12	8	1.01056	0.919906	0.817416	rs722817	rs722817		-1	-1			0	0	0	0	0	0	0	0	0	0	0	0	0	imm_12_38830710	12	40150641	0.722222	0.391304
rs728624	LINC02471	LINC02471	12.5668	1.94451	6.46272	0.0129292	Y	N	Y	1.73387	91.0823	0.320458	11.7991	1.30202	32.0785	10	6	2	3	12	8	1.01056	0.919906	0.817416	rs728624	rs728624	12	40168062	40168062	+	ENSG00000223914	0	0	0	2	0	2	2	0	0	0	0	0	0	imm_12_38848131	12	40168062	0.722222	0.391304
rs7623540	LPP	LPP	16.3832	9.18182	1.78431	0.015447	Y	Y	N	1.73231	154.944	1.02172	82.5136	0.41547	7.66307	9	8	1	5	8	10	1.14633	1.12027	0.74356	rs7623540	rs7623540	3	188771752	188771752	+	ENSG00000145012	0	0	0	10	0	0	2	0	0	0	0	0	0	rs7623540	3	188771752	0.722222	0.391304
rs2023819	SKAP2	SKAP2	16.3437	5.37346	3.04155	0.0241349	Y	N	N	1.62593	164.285	0.602632	47.9133	0.694932	13.3122	9	8	1	4	11	8	1.17743	1.11629	0.753219	rs2023819	rs2023819	7	26758448	26758448	+	ENSG00000005020	0	0	0	12	0	0	8	0	0	0	0	0	0	imm_7_26764592	7	26758448	0.722222	0.413043
rs58988613	SKAP2	SKAP2	16.3437	5.37346	3.04155	0.0241349	Y	N	N	1.62593	164.285	0.602632	47.9133	0.694932	13.3122	9	8	1	4	11	8	1.17743	1.11629	0.753219	rs58988613	rs58988613	7	26730083	26730083	+	ENSG00000005020	0	0	0	4	0	0	3	0	0	0	0	0	0	imm_7_26736227	7	26730083	0.722222	0.413043
rs1663333	PPP2R2B	PPP2R2B	13.6975	10.475	1.30763	0.0246741	Y	Y	N	1.48893	126.01	1.14809	95.573	0.310496	5.50698	9	8	1	6	7	10	1.13222	1.12801	0.733571	rs1663333	rs1663333	5	146652497	146652497	+	ENSG00000156475	0	0	2	22	0	0	4	0	0	0	0	0	0	rs1663333	5	146652497	0.722222	0.413043
rs3861566	ENSG00000231918	ENSG00000231918	9.4639	1.25667	7.53094	0.0179253	Y	N	Y	1.25597	71.3117	0.200904	7.86056	1.53879	36.8568	10	6	2	3	14	6	1.0304	0.935404	0.810214	rs3861566	rs3861566	2	51838024	51838024	+	ENSG00000231918	0	0	0	3	0	0	3	0	0	0	0	0	0	rs3861566	2	51838024	0.722222	0.434783
rs7970893	OAS3,ENSG00000257452	OAS3	16.2786	3.18569	5.10992	0.0258961	Y	N	Y	1.46955	180.322	0.35068	28.9398	1.08261	24.1188	9	8	1	3	14	6	1.22699	1.12579	0.791738	rs7970893	rs7970893	12	112952874	112952874	+	ENSG00000111331,ENSG00000257452	0	0	42	78	0	0	9	0	0	0	0	0	0	rs7970893	12	112952874	0.722222	0.434783
rs9378578	HULC	HULC	9.4639	1.25667	7.53094	0.0179253	Y	N	Y	1.25597	71.3117	0.200904	7.86056	1.53879	36.8568	10	6	2	3	14	6	1.0304	0.935404	0.810214	rs9378578	rs9378578	6	8901291	8901291	+	ENSG00000285219	0	0	0	30	0	0	30	0	0	0	0	0	0	rs9378578	6	8901291	0.722222	0.434783
rs9379257	HULC	HULC	9.4639	1.25667	7.53094	0.0179253	Y	N	Y	1.25597	71.3117	0.200904	7.86056	1.53879	36.8568	10	6	2	3	14	6	1.0304	0.935404	0.810214	rs9379257	rs9379257	6	8900899	8900899	+	ENSG00000285219	0	0	0	30	0	0	30	0	0	0	0	0	0	rs9379257	6	8900899	0.722222	0.434783
rs9387218	ENSG00000271860	ENSG00000271860	16.2786	3.18569	5.10992	0.0258961	Y	N	Y	1.46955	180.322	0.35068	28.9398	1.08261	24.1188	9	8	1	3	14	6	1.22699	1.12579	0.791738	rs9387218	rs9387218	6	97286395	97286395	+	ENSG00000271860	0	0	0	2	0	0	2	0	0	0	0	0	0	rs9387218	6	97286395	0.722222	0.434783
rs10222075			14.3259	4.32081	3.31557	0.0379989	Y	N	N	1.40478	146.096	0.480375	38.8643	0.764937	14.3711	9	8	1	4	12	7	1.18479	1.12073	0.748261	rs10222075	rs10222075		-1	-1			0	0	0	0	0	0	0	0	0	0	0	0	0	rs10222075	21	27101201	0.722222	0.434783
rs2830686			14.3259	4.32081	3.31557	0.0379989	Y	N	N	1.40478	146.096	0.480375	38.8643	0.764937	14.3711	9	8	1	4	12	7	1.18479	1.12073	0.748261	rs2830686	rs2830686		-1	-1			0	0	0	0	0	0	0	0	0	0	0	0	0	rs2830686	21	27099955	0.722222	0.434783
rs6576094	MTA1,TEX22	MTA1	14.3259	4.32081	3.31557	0.0379989	Y	N	N	1.40478	146.096	0.480375	38.8643	0.764937	14.3711	9	8	1	4	12	7	1.18479	1.12073	0.748261	rs6576094	rs6576094	14	105441305	105441305	+	ENSG00000182979,ENSG00000226174	0	0	8	18	0	0	2	0	0	0	0	0	0	rs6576094	14	105441305	0.722222	0.434783
rs7114836			8.32869	1.70445	4.88645	0.0351185	Y	N	Y	1.22062	56.8294	0.275766	10.5348	1.08503	22.0061	10	6	2	4	12	7	0.979769	0.929309	0.767783	rs7114836	rs7114836		-1	-1			0	0	0	0	0	0	0	0	0	0	0	0	0	imm_11_2185588	11	2207782	0.722222	0.434783
rs7126857			8.32869	1.70445	4.88645	0.0351185	Y	N	Y	1.22062	56.8294	0.275766	10.5348	1.08503	22.0061	10	6	2	4	12	7	0.979769	0.929309	0.767783	rs7126857	rs7126857		-1	-1			0	0	0	0	0	0	0	0	0	0	0	0	0	imm_11_2185687	11	2207881	0.722222	0.434783
rs11159878			13.61	2.48706	5.47232	0.0275821	Y	N	Y	1.19766	154.661	0.267345	23.1366	1.16616	25.6793	9	8	1	3	15	5	1.24002	1.13792	0.788767	rs11159878	rs11159878		-1	-1			0	0	0	0	0	0	0	0	0	0	0	0	0	rs11159878	14	88916597	0.722222	0.456522
rs6450855	PDZD2	PDZD2	7.15563	1.3526	5.29028	0.0381964	Y	N	Y	1.0249	49.9591	0.215019	8.50865	1.18423	23.6332	10	6	2	4	13	6	0.991482	0.938294	0.763664	rs6450855	rs6450855	5	31711322	31711322	+	ENSG00000133401	0	0	0	4	0	0	2	0	0	0	0	0	0	rs6450855	5	31711322	0.722222	0.456522
rs7594782			7.15563	1.3526	5.29028	0.0381964	Y	N	Y	1.0249	49.9591	0.215019	8.50865	1.18423	23.6332	10	6	2	4	13	6	0.991482	0.938294	0.763664	rs7594782	rs7594782		-1	-1			0	0	0	0	0	0	0	0	0	0	0	0	0	rs7594782	2	15904669	0.722222	0.456522
rs6771162			10.3154	14.5829	0.707362	0.024307	Y	Y	N	1.1616	91.6038	1.52421	139.522	0.164706	3.0379	9	8	1	8	5	10	1.1142	1.15223	0.74356	rs6771162	rs6771162		-1	-1			0	0	0	0	0	0	0	0	0	0	0	0	0	rs6771162	3	152521506	0.722222	0.456522
rs2063320	GAB3	GAB3	27.9697	1.58972	17.5941	0.00307285	Y	N	Y	2.27994	343.125	0.268277	9.42015	2.00835	154.133	9	7	2	1	15	7	1.27907	0.907803	1.10727	rs2063320	rs2063320	X	154740585	154740585	+	ENSG00000160219	0	0	0	4	0	0	1	0	0	0	0	0	0	1kg_X_153622054	X	154740585	0.694444	0.369565
rs34152056	POU5F1B,CASC8,PCAT1	POU5F1B	16.7143	2.09051	7.99531	0.0102844	Y	N	Y	1.97782	141.25	0.355578	12.2905	1.38017	46.3167	9	7	2	2	13	8	1.08891	0.903785	0.896249	rs34152056	rs34152056	8	127324805	127324806	+	ENSG00000212993,ENSG00000246228,ENSG00000253438	0	0	0	10	0	0	9	0	0	0	0	0	0	rs34152056	8	127324804	0.694444	0.369565
rs452529	CASC8,PCAT1	CASC8	16.7143	2.09051	7.99531	0.0102844	Y	N	Y	1.97782	141.25	0.355578	12.2905	1.38017	46.3167	9	7	2	2	13	8	1.08891	0.903785	0.896249	rs452529	rs452529	8	127321014	127321014	+	ENSG00000246228,ENSG00000253438	0	0	0	12	0	0	12	0	0	0	0	0	0	rs452529	8	127321014	0.694444	0.369565
rs10891679			12.7204	2.77177	4.58928	0.0217841	Y	N	N	1.75965	91.9556	0.471359	16.2991	0.929887	22.6495	9	7	2	3	11	9	1.00923	0.903889	0.814497	rs10891679	rs10891679		-1	-1			0	0	0	0	0	0	0	0	0	0	0	0	0	1kg_11_113847487	11	114471555	0.694444	0.369565
rs11771965	ENSG00000270957	ENSG00000270957	18.1397	9.18182	1.97561	0.0148535	Y	Y	N	1.82105	180.691	1.0464	80.5676	0.440003	8.87047	8	9	1	4	9	10	1.1728	1.1081	0.76625	rs11771965	rs11771965	7	57485654	57485654	+	ENSG00000270957	0	0	0	3	0	0	3	0	0	0	0	0	0	rs11771965	7	57485654	0.694444	0.369565
rs976145			18.1397	9.18182	1.97561	0.0148535	Y	Y	N	1.82105	180.691	1.0464	80.5676	0.440003	8.87047	8	9	1	4	9	10	1.1728	1.1081	0.76625	rs976145	rs976145		-1	-1			0	0	0	0	0	0	0	0	0	0	0	0	0	rs976145	6	80697541	0.694444	0.369565
rs7949570			10.6748	3.75249	2.84473	0.0327334	Y	N	N	1.61406	70.5991	0.632011	22.2799	0.619737	13.0579	9	7	2	4	9	10	0.963843	0.90881	0.777514	rs7949570	rs7949570		-1	-1			0	0	0	0	0	0	0	0	0	0	0	0	0	1kg_11_113834059	11	114458127	0.694444	0.369565
rs278940			19.2405	5.53794	3.4743	0.0251027	Y	N	N	1.77484	208.579	0.632691	48.4736	0.725527	16.6372	8	9	1	3	12	8	1.21597	1.10683	0.799107	rs278940	rs278940		-1	-1			0	0	0	0	0	0	0	0	0	0	0	0	0	rs278940	4	40418735	0.694444	0.391304
rs4940679	NEDD4L	NEDD4L	11.3226	2.26328	5.00273	0.0296452	Y	N	Y	1.54585	82.9324	0.382345	13.3974	1.02281	24.4692	9	7	2	3	12	8	1.01593	0.907269	0.809914	rs4940679	rs4940679	18	58384308	58384308	+	ENSG00000049759	0	0	2	62	0	2	12	0	0	0	0	0	0	rs4940679	18	58384308	0.694444	0.391304
rs7242486	NEDD4L	NEDD4L	11.3226	2.26328	5.00273	0.0296452	Y	N	Y	1.54585	82.9324	0.382345	13.3974	1.02281	24.4692	9	7	2	3	12	8	1.01593	0.907269	0.809914	rs7242486	rs7242486	18	58384375	58384375	+	ENSG00000049759	0	0	2	62	0	2	12	0	0	0	0	0	0	rs7242486	18	58384375	0.694444	0.391304
rs1463309	LINC02889,LINC02888,ENSG00000283321	LINC02889	16.3437	7.45365	2.19271	0.0247089	Y	N	N	1.62593	164.285	0.849448	65.4035	0.49523	9.70856	8	9	1	4	10	9	1.17743	1.1081	0.759117	rs1463309	rs1463309	7	17432002	17432002	+	ENSG00000236039,ENSG00000236318,ENSG00000283321	0	0	0	10	0	0	8	0	0	0	0	0	0	rs1463309	7	17432002	0.694444	0.391304
rs7762253			7.23131	1.48227	4.87853	0.038571	Y	N	Y	1.28727	40.6222	0.278526	7.88845	1.01948	23.3452	10	5	3	4	10	9	0.880558	0.852971	0.798749	rs7762253	rs7762253		-1	-1			0	0	0	0	0	0	0	0	0	0	0	0	0	rs7762253	6	29709046	0.694444	0.391304
rs1558732	ENSG00000258131	ENSG00000258131	14.5829	10.3154	1.4137	0.024307	Y	Y	N	1.52421	139.522	1.1616	91.6038	0.329175	6.07141	8	9	1	5	8	10	1.15223	1.1142	0.74356	rs1558732	rs1558732	12	97172872	97172872	+	ENSG00000258131	0	0	0	2	0	0	2	0	0	0	0	0	0	rs1558732	12	97172872	0.694444	0.391304
rs11100576	SMIM31	SMIM31	7.88525	6.15222	1.28169	0.0452616	Y	N	N	1.30802	47.5354	0.987611	38.3247	0.2886	5.69207	9	7	2	6	6	11	0.916572	0.933306	0.76066	rs11100576	rs11100576	4	164770952	164770952	+	ENSG00000248771	0	0	0	4	0	0	0	0	0	0	0	0	0	rs11100576	4	164770952	0.694444	0.391304
rs11072918	ARNT2	ARNT2	20.0909	1.00835	19.9245	0.00385103	Y	N	Y	1.57039	257.034	0.16178	6.28496	2.29002	173.354	9	7	2	1	17	5	1.30048	0.933592	1.10377	rs11072918	rs11072918	15	80458624	80458624	+	ENSG00000172379	0	0	0	5	0	0	1	0	0	0	0	0	0	rs11072918	15	80458624	0.694444	0.413043
rs2237328	SKAP2	SKAP2	16.8651	4.48369	3.76143	0.0346425	Y	N	N	1.53414	185.401	0.507258	39.6317	0.791604	17.873	8	9	1	3	13	7	1.2231	1.11183	0.79515	rs2237328	rs2237328	7	26700842	26700842	+	ENSG00000005020	0	0	0	6	0	0	3	0	0	0	0	0	0	imm_7_26706986	7	26700842	0.694444	0.413043
rs41421651	ENSG00000253983	ENSG00000253983	7.46202	0.891652	8.36875	0.0143841	Y	N	Y	1.18051	47.1674	0.165963	4.79048	1.63508	42.8335	10	5	3	3	13	7	0.940753	0.857811	0.83307	rs41421651	rs41421651	8	74124670	74124670	+	ENSG00000253983	0	0	0	1	0	0	1	0	0	0	0	0	0	rs41421651	8	74124670	0.694444	0.413043
rs4689116	SORCS2	SORCS2	16.8651	4.48369	3.76143	0.0346425	Y	N	N	1.53414	185.401	0.507258	39.6317	0.791604	17.873	8	9	1	3	13	7	1.2231	1.11183	0.79515	rs4689116	rs4689116	4	7417046	7417046	+	ENSG00000184985	0	0	0	4	0	0	2	0	0	0	0	0	0	rs4689116	4	7417046	0.694444	0.413043
rs7675964	SLC2A9	SLC2A9	7.46202	0.891652	8.36875	0.0143841	Y	N	Y	1.18051	47.1674	0.165963	4.79048	1.63508	42.8335	10	5	3	3	13	7	0.940753	0.857811	0.83307	rs7675964	rs7675964	4	9939810	9939810	+	ENSG00000109667	0	0	0	4	0	0	1	0	0	0	0	0	0	rs7675964	4	9939810	0.694444	0.413043
rs11583485			14.5477	6.03686	2.40981	0.0384219	Y	N	N	1.43104	147.888	0.685166	53.1895	0.550591	10.5472	8	9	1	4	11	8	1.18318	1.11019	0.753219	rs11583485	rs11583485		-1	-1			0	0	0	0	0	0	0	0	0	0	0	0	0	imm_1_150992631	1	152753531	0.694444	0.413043
rs4329520	KPRP	KPRP	14.5477	6.03686	2.40981	0.0384219	Y	N	N	1.43104	147.888	0.685166	53.1895	0.550591	10.5472	8	9	1	4	11	8	1.18318	1.11019	0.753219	rs4329520	rs4329520	1	152760825	152760825	+	ENSG00000203786	0	0	0	0	2	0	0	0	0	0	0	0	0	imm_1_150999925	1	152760825	0.694444	0.413043
rs4845480	KPRP	KPRP	14.5477	6.03686	2.40981	0.0384219	Y	N	N	1.43104	147.888	0.685166	53.1895	0.550591	10.5472	8	9	1	4	11	8	1.18318	1.11019	0.753219	rs4845480	rs4845480	1	152759960	152759960	+	ENSG00000203786	0	0	0	0	0	0	0	0	0	0	0	0	2	imm_1_150999060	1	152759960	0.694444	0.413043
rs3212713	JAK3	JAK3	10.9851	9.29405	1.18195	0.0442209	Y	Y	N	1.16921	103.209	1.03664	83.326	0.287304	4.86246	8	9	1	6	8	9	1.14297	1.11907	0.721622	rs3212713	rs3212713	19	17844192	17844192	+	ENSG00000105639	0	0	2	14	0	0	4	0	0	0	0	0	0	rs3212713	19	17844192	0.694444	0.434783
rs629812	SIRPB3P	SIRPB3P	23.1114	11.1998	2.06356	0.00605845	Y	Y	N	2.15963	247.329	1.29901	96.562	0.413673	10.2938	7	10	1	3	9	11	1.20938	1.09913	0.819955	rs629812	rs629812	20	1706822	1706822	+	ENSG00000223750	0	0	0	3	0	0	3	0	0	0	0	0	0	imm_20_1635468,rs629812	20	1706822	0.666667	0.326087
rs174373	TRAF3IP2,TRAF3IP2-AS1	TRAF3IP2	13.8111	4.70487	2.93548	0.0226042	Y	N	N	1.92213	99.2364	0.815404	27.147	0.583534	14.767	8	8	2	3	9	11	1.00614	0.894219	0.824248	rs174373	rs174373	6	111583325	111583325	+	ENSG00000056972,ENSG00000231889	0	0	0	30	0	0	18	0	0	0	0	0	0	rs174373	6	111583325	0.666667	0.326087
rs10735239	KCNT1	KCNT1	47.5289	5.27466	9.0108	0.00714703	Y	N	Y	2.8092	804.144	0.614851	45.2501	1.03422	78.5078	7	10	1	1	14	8	1.44308	1.09658	1.10448	rs10735239	rs10735239	9	135752357	135752357	+	ENSG00000107147	0	0	1	16	0	0	0	0	0	0	0	0	0	rs10735239	9	135752357	0.666667	0.347826
rs1800600	SH2D2A,NTRK1	SH2D2A	16.7143	2.90083	5.7619	0.0169362	Y	N	N	1.97782	141.25	0.506873	16.6014	0.991936	33.4694	8	8	2	2	12	9	1.08891	0.890046	0.897635	rs1800600	rs1800600	1	156815987	156815987	+	ENSG00000027869,ENSG00000198400	0	0	3	27	0	0	6	0	0	0	0	0	0	rs1800600	1	156815987	0.666667	0.347826
rs2243274	IL4	IL4	12.7204	1.47987	8.59563	0.0123895	Y	N	Y	1.75965	91.9556	0.294295	7.44158	1.43728	51.4061	9	6	3	2	12	9	1.00923	0.824045	0.912502	rs2243274	rs2243274	5	132679140	132679140	+	ENSG00000113520	0	0	0	12	0	0	3	0	0	0	0	0	0	imm_5_132042731	5	132679140	0.666667	0.347826
rs2243284	IL4	IL4	12.7204	1.47987	8.59563	0.0123895	Y	N	Y	1.75965	91.9556	0.294295	7.44158	1.43728	51.4061	9	6	3	2	12	9	1.00923	0.824045	0.912502	rs2243284	rs2243284	5	132681300	132681300	+	ENSG00000113520	0	0	0	3	0	0	0	0	0	0	0	0	0	imm_5_132044891	5	132681300	0.666667	0.347826
rs2243288	IL4	IL4	12.7204	1.47987	8.59563	0.0123895	Y	N	Y	1.75965	91.9556	0.294295	7.44158	1.43728	51.4061	9	6	3	2	12	9	1.00923	0.824045	0.912502	rs2243288	rs2243288	5	132682252	132682252	+	ENSG00000113520	0	0	0	9	0	0	0	0	0	0	0	0	0	imm_5_132045843	5	132682252	0.666667	0.347826
rs2243291			12.7204	1.47987	8.59563	0.0123895	Y	N	Y	1.75965	91.9556	0.294295	7.44158	1.43728	51.4061	9	6	3	2	12	9	1.00923	0.824045	0.912502	rs2243291	rs2243291		-1	-1			0	0	0	0	0	0	0	0	0	0	0	0	0	imm_5_132046882	5	132683291	0.666667	0.347826
rs7766190	TRAF3IP2,TRAF3IP2-AS1	TRAF3IP2	12.5668	3.85714	3.25806	0.0284506	Y	N	N	1.73387	91.0823	0.669923	22.2079	0.656125	16.1783	8	8	2	3	10	10	1.01056	0.893122	0.817621	rs7766190	rs7766190	6	111583863	111583863	+	ENSG00000056972,ENSG00000231889	0	0	0	30	0	0	18	0	0	0	0	0	0	rs7766190	6	111583863	0.666667	0.347826
rs11731951	LINC02362	LINC02362	9.15126	7.65105	1.19608	0.023191	Y	Y	N	1.45783	57.4452	1.2609	46.4259	0.259785	5.50687	8	8	2	5	6	12	0.937214	0.919906	0.779055	rs11731951	rs11731951	4	184365569	184365569	+	ENSG00000249096	0	0	0	2	0	16	2	0	0	0	0	0	0	rs11731951	4	184365569	0.666667	0.347826
rs1819873			24.8961	5.67731	4.3852	0.0169798	Y	N	N	2.00845	308.604	0.658596	48.9402	0.766075	25.1019	7	10	1	2	13	8	1.28436	1.09904	0.890158	rs1819873	rs1819873		-1	-1			0	0	0	0	0	0	0	0	0	0	0	0	0	rs1819873	12	109618903	0.666667	0.369565
rs2233631			14.8776	2.38495	6.2381	0.0156095	Y	N	Y	1.73918	127.268	0.413423	13.7583	1.08135	35.9863	8	8	2	2	13	8	1.09512	0.894114	0.894114	rs2233631	rs2233631		-1	-1			0	0	0	0	0	0	0	0	0	0	0	0	0	imm_6_34632744	6	34556989	0.666667	0.369565
rs10880828			8.61707	1.61319	5.34162	0.0303969	Y	N	Y	1.39222	53.3348	0.317988	8.18394	1.05292	27.0987	9	6	3	3	11	9	0.930022	0.82855	0.82855	rs10880828	rs10880828		-1	-1			0	0	0	0	0	0	0	0	0	0	0	0	0	rs10880828	12	45631440	0.666667	0.369565
rs2372914	HEATR5B	HEATR5B	11.3226	3.16216	3.58065	0.0367155	Y	N	N	1.54585	82.9324	0.548037	18.2456	0.728865	17.5904	8	8	2	3	11	9	1.01593	0.894219	0.812148	rs2372914	rs2372914	2	37037532	37037532	+	ENSG00000008869	0	0	0	3	0	0	0	0	0	0	0	0	0	rs2372914	2	37037532	0.666667	0.369565
rs279844	GABRA2	GABRA2	11.3226	3.16216	3.58065	0.0367155	Y	N	N	1.54585	82.9324	0.548037	18.2456	0.728865	17.5904	8	8	2	3	11	9	1.01593	0.894219	0.812148	rs279844	rs279844	4	46327638	46327638	+	ENSG00000151834	0	0	8	26	0	0	0	0	0	0	0	0	0	rs279844	4	46327638	0.666667	0.369565
rs1522375			14.0481	14.3547	0.978645	0.0114513	Y	Y	N	1.4578	135.376	1.61989	127.204	0.220882	4.33601	7	10	1	5	7	11	1.1559	1.11312	0.759459	rs1522375	rs1522375		-1	-1			0	0	0	0	0	0	0	0	0	0	0	0	0	rs1522375	3	152514140	0.666667	0.369565
rs4884931	LINC00348	LINC00348	21.8225	4.62347	4.71994	0.0280613	Y	N	N	1.73735	274.108	0.530663	40.2826	0.829492	26.8573	7	10	1	2	14	7	1.29111	1.10448	0.887112	rs4884931	rs4884931	13	71124201	71124201	+	ENSG00000226846	0	0	0	57	0	0	57	0	0	0	0	0	0	rs4884931	13	71124201	0.666667	0.391304
rs7114418			9.92473	0.990849	10.0164	0.0140224	Y	N	Y	1.33256	73.9183	0.19262	5.09697	1.69614	59.1509	9	6	3	2	14	7	1.02445	0.835633	0.906056	rs7114418	rs7114418		-1	-1			0	0	0	0	0	0	0	0	0	0	0	0	0	imm_11_2185285	11	2207479	0.666667	0.391304
rs10736469			7.67014	1.31725	5.82285	0.0406972	Y	N	Y	1.22171	48.1547	0.257783	6.73103	1.15796	29.2804	9	6	3	3	12	8	0.937288	0.832236	0.824045	rs10736469	rs10736469		-1	-1			0	0	0	0	0	0	0	0	0	0	0	0	0	rs10736469	11	113547500	0.666667	0.391304
rs362646	RELN	RELN	7.67014	1.31725	5.82285	0.0406972	Y	N	Y	1.22171	48.1547	0.257783	6.73103	1.15796	29.2804	9	6	3	3	12	8	0.937288	0.832236	0.824045	rs362646	rs362646	7	103635356	103635356	+	ENSG00000189056	0	0	1	7	0	1	3	0	0	0	0	0	0	rs362646	7	103635356	0.666667	0.391304
rs6587703			16.8651	6.14651	2.74385	0.0397973	Y	N	N	1.53414	185.401	0.709031	53.2834	0.568446	13.2444	7	10	1	3	12	8	1.2231	1.10191	0.803169	rs6587703	rs6587703		-1	-1			0	0	0	0	0	0	0	0	0	0	0	0	0	imm_1_151007482	1	152768382	0.666667	0.391304
rs10875204	BTBD8	BTBD8	14.3259	8.27273	1.73171	0.0391494	Y	N	N	1.40478	146.096	0.95193	71.894	0.387849	7.73191	7	10	1	4	10	9	1.18479	1.10318	0.763392	rs10875204	rs10875204	1	92114118	92114118	+	ENSG00000189195	0	0	3	15	0	0	6	0	0	0	0	0	0	1kg_1_92352263	1	92114118	0.666667	0.391304
rs1904046	PRKG1	PRKG1	12.7825	11.4489	1.11648	0.0198789	Y	Y	N	1.31649	124.113	1.30167	100.7	0.257754	4.83612	7	10	1	5	8	10	1.15975	1.10931	0.747924	rs1904046	rs1904046	10	51982360	51982360	+	ENSG00000185532	0	0	0	6	0	0	0	0	0	0	0	0	0	rs1904046	10	51982360	0.666667	0.391304
rs6690242	GATAD2B	GATAD2B	12.7825	11.4489	1.11648	0.0198789	Y	Y	N	1.31649	124.113	1.30167	100.7	0.257754	4.83612	7	10	1	5	8	10	1.15975	1.10931	0.747924	rs6690242	rs6690242	1	153828622	153828622	+	ENSG00000143614	0	0	0	8	0	0	1	0	0	0	0	0	0	rs6690242	1	153828622	0.666667	0.391304
rs10118031	GLIS3	GLIS3	11.2041	1.55818	7.19048	0.034105	Y	N	Y	1.26354	99.3492	0.261344	9.29018	1.26038	41.0218	8	8	2	2	15	6	1.11345	0.910937	0.888442	rs10118031	rs10118031	9	3828609	3828609	+	ENSG00000107249	0	0	4	18	0	0	8	0	0	0	0	0	0	rs10118031	9	3828609	0.666667	0.413043
rs7572872	DYTN	DYTN	18.7489	3.70921	5.05469	0.041132	Y	N	N	1.46681	239.651	0.418862	32.8467	0.892949	28.613	7	10	1	2	15	6	1.30002	1.11277	0.884461	rs7572872	rs7572872	2	206709609	206709609	+	ENSG00000232125	0	0	0	2	0	0	1	0	0	0	0	0	0	1kg_2_207282578	2	206709609	0.666667	0.413043
rs6552421			12.7517	6.70025	1.90316	0.0480633	Y	N	N	1.23649	131.505	0.767814	58.469	0.431177	8.40033	7	10	1	4	11	8	1.1905	1.10528	0.757527	rs6552421	rs6552421		-1	-1			0	0	0	0	0	0	0	0	0	0	0	0	0	rs6552421	4	180407593	0.666667	0.413043
rs8036233	ARNT2,ENSG00000258010	ARNT2	14.3766	0.873717	16.4545	0.00945692	Y	N	Y	1.07338	192.558	0.136262	5.60231	1.9031	142.269	8	8	2	1	18	4	1.32387	0.94805	1.10057	rs8036233	rs8036233	15	80437346	80437346	+	ENSG00000172379,ENSG00000258010	0	0	0	6	0	0	4	0	0	0	0	0	0	rs8036233	15	80437346	0.666667	0.434783
rs176319			9.36735	1.22183	7.66667	0.0433663	Y	N	Y	1.02712	85.4305	0.198892	7.50591	1.34997	43.5402	8	8	2	2	16	5	1.12779	0.926195	0.886124	rs176319	rs176319		-1	-1			0	0	0	0	0	0	0	0	0	0	0	0	0	rs176319	14	28556150	0.666667	0.434783
rs9819648	SIDT1	SIDT1	9.36735	1.22183	7.66667	0.0433663	Y	N	Y	1.02712	85.4305	0.198892	7.50591	1.34997	43.5402	8	8	2	2	16	5	1.12779	0.926195	0.886124	rs9819648	rs9819648	3	113599847	113599847	+	ENSG00000072858	0	0	0	4	0	0	2	0	0	0	0	0	0	rs9819648	3	113599847	0.666667	0.434783
rs4680730			5.17642	14.5829	0.354965	0.0252252	N	Y	N	0.567348	47.2291	1.52421	139.522	0.0846461	1.48855	7	10	1	10	5	8	1.12801	1.15223	0.731398	rs4680730	rs4680730		-1	-1			0	0	0	0	0	0	0	0	0	0	0	0	0	1kg_3_27779735	3	27763240	0.666667	0.543478
rs8018108	RGS6	RGS6	4.12858	12.7825	0.322986	0.0439099	N	Y	N	0.449191	37.9464	1.31649	124.113	0.0779503	1.33829	7	10	1	11	5	7	1.13176	1.15975	0.725275	rs8018108	rs8018108	14	72428734	72428734	+	ENSG00000182732	0	0	3	39	0	0	3	0	0	0	0	0	0	rs8018108	14	72428734	0.666667	0.586957
rs202472	SIRPB3P	SIRPB3P	34.5931	16.3199	2.11969	0.00161205	Y	Y	N	2.84257	420.985	1.90833	139.566	0.346574	12.9643	6	11	1	2	8	13	1.27497	1.09498	0.923944	rs202472	rs202472	20	1704494	1704494	+	ENSG00000223750	0	0	0	2	0	0	2	0	0	0	0	0	0	imm_20_1633140	20	1704494	0.638889	0.26087
rs692891	SIRPB3P	SIRPB3P	34.5931	16.3199	2.11969	0.00161205	Y	Y	N	2.84257	420.985	1.90833	139.566	0.346574	12.9643	6	11	1	2	8	13	1.27497	1.09498	0.923944	rs692891	rs692891	20	1704854	1704854	+	ENSG00000223750	0	0	0	1	0	0	1	0	0	0	0	0	0	rs692891	20	1704854	0.638889	0.26087
rs370159098	BACH2	BACH2	19.4807	5.7619	3.38095	0.0106587	Y	Y	N	2.32577	163.172	1.02202	32.4843	0.562815	20.3101	7	9	2	2	9	12	1.08438	0.882392	0.914776	rs370159098	rs370159098	6	90098281	90098281	+	ENSG00000112182	0	0	0	18	0	0	8	0	0	0	0	0	0	imm_6_90864721	6	90098281	0.638889	0.282609
rs2535236			31.0433	3.61708	8.58242	0.00672037	Y	N	N	2.5517	377.665	0.649408	20.1465	0.965585	76.2832	7	9	2	1	12	10	1.27481	0.876205	1.11466	rs2535236	rs2535236		-1	-1			0	0	0	0	0	0	0	0	0	0	0	0	0	rs2535236	6	29683908	0.638889	0.304348
rs2747442			31.0433	3.61708	8.58242	0.00672037	Y	N	N	2.5517	377.665	0.649408	20.1465	0.965585	76.2832	7	9	2	1	12	10	1.27481	0.876205	1.11466	rs2747442	rs2747442		-1	-1			0	0	0	0	0	0	0	0	0	0	0	0	0	rs2747442	6	29685409	0.638889	0.304348
rs3095286			31.0433	3.61708	8.58242	0.00672037	Y	N	N	2.5517	377.665	0.649408	20.1465	0.965585	76.2832	7	9	2	1	12	10	1.27481	0.876205	1.11466	rs3095286	rs3095286		-1	-1			0	0	0	0	0	0	0	0	0	0	0	0	0	rs3095286	6	29686187	0.638889	0.304348
rs3129054			31.0433	3.61708	8.58242	0.00672037	Y	N	N	2.5517	377.665	0.649408	20.1465	0.965585	76.2832	7	9	2	1	12	10	1.27481	0.876205	1.11466	rs3129054	rs3129054		-1	-1			0	0	0	0	0	0	0	0	0	0	0	0	0	rs3129054	6	29681279	0.638889	0.304348
rs2666218	ASAP2	ASAP2	11.7317	1.36706	8.5817	0.0181261	Y	N	Y	1.79007	76.8869	0.288834	6.47035	1.36311	54.0276	9	5	4	2	10	11	0.959204	0.793146	0.938706	rs2666218	rs2666218	2	9262859	9262859	+	ENSG00000151693	0	0	0	4	0	0	0	0	0	0	0	0	0	rs2666218	2	9262859	0.638889	0.304348
rs6099024			13.8111	2.51709	5.48692	0.0188794	Y	N	N	1.92213	99.2364	0.516765	12.2604	0.910765	33.0561	8	7	3	2	10	11	1.00614	0.807791	0.916244	rs6099024	rs6099024		-1	-1			0	0	0	0	0	0	0	0	0	0	0	0	0	rs6099024	20	56177421	0.638889	0.304348
rs7871338	PDCD1LG2,ENSG00000286162	PDCD1LG2	17.7184	21.6706	0.817623	0.00202636	Y	Y	N	1.75258	179.132	2.44459	192.104	0.165976	4.02772	6	11	1	4	6	13	1.18037	1.11331	0.813549	rs7871338	rs7871338	9	5555023	5555023	+	ENSG00000197646,ENSG00000286162	0	0	0	4	0	0	2	0	0	0	0	0	0	rs7871338	9	5555023	0.638889	0.304348
rs4713813			21.6158	1.59099	13.5864	0.00974745	Y	N	Y	2.01593	231.776	0.327776	7.72247	1.51886	121.532	8	7	3	1	13	9	1.21038	0.80601	1.11791	rs4713813	rs4713813		-1	-1			0	0	0	0	0	0	0	0	0	0	0	0	0	imm_6_34638143	6	34562388	0.638889	0.326087
rs1463719			16.2608	3.94294	4.12402	0.0182959	Y	N	N	1.91294	138.223	0.702056	22.1447	0.701317	24.2508	7	9	2	2	11	10	1.0919	0.880443	0.903889	rs1463719	rs1463719		-1	-1			0	0	0	0	0	0	0	0	0	0	0	0	0	imm_12_38829960	12	40149891	0.638889	0.326087
rs1463720			16.2608	3.94294	4.12402	0.0182959	Y	N	N	1.91294	138.223	0.702056	22.1447	0.701317	24.2508	7	9	2	2	11	10	1.0919	0.880443	0.903889	rs1463720	rs1463720		-1	-1			0	0	0	0	0	0	0	0	0	0	0	0	0	imm_12_38829388	12	40149319	0.638889	0.326087
rs1491929	LINC02471	LINC02471	16.2608	3.94294	4.12402	0.0182959	Y	N	N	1.91294	138.223	0.702056	22.1447	0.701317	24.2508	7	9	2	2	11	10	1.0919	0.880443	0.903889	rs1491929	rs1491929	12	40159885	40159885	+	ENSG00000223914	0	0	0	3	0	0	3	0	0	0	0	0	0	imm_12_38839954	12	40159885	0.638889	0.326087
rs2638251	LINC02471	LINC02471	16.2608	3.94294	4.12402	0.0182959	Y	N	N	1.91294	138.223	0.702056	22.1447	0.701317	24.2508	7	9	2	2	11	10	1.0919	0.880443	0.903889	rs2638251	rs2638251	12	40170430	40170430	+	ENSG00000223914	0	0	0	1	0	0	1	0	0	0	0	0	0	imm_12_38850499	12	40170430	0.638889	0.326087
rs2638259	LINC02471	LINC02471	16.2608	3.94294	4.12402	0.0182959	Y	N	N	1.91294	138.223	0.702056	22.1447	0.701317	24.2508	7	9	2	2	11	10	1.0919	0.880443	0.903889	rs2638259	rs2638259	12	40156522	40156522	+	ENSG00000223914	0	0	0	2	0	0	2	0	0	0	0	0	0	imm_12_38836591	12	40156522	0.638889	0.326087
rs4848429			12.5668	2.08399	6.03018	0.019463	Y	N	Y	1.73387	91.0823	0.427848	10.1508	1.01056	35.9831	8	7	3	2	11	10	1.01056	0.807791	0.911363	rs4848429	rs4848429		-1	-1			0	0	0	0	0	0	0	0	0	0	0	0	0	rs4848429	2	116969469	0.638889	0.326087
rs238869	OR5V1	OR5V1	7.71125	3.90323	1.97561	0.0457419	Y	N	N	1.37699	43.1835	0.76901	19.8114	0.407315	9.58236	8	7	3	4	7	12	0.878968	0.828804	0.805636	rs238869	rs238869	6	29387336	29387336	+	ENSG00000243729	0	0	0	2	0	0	0	0	0	0	0	0	0	rs238869	6	29387336	0.638889	0.326087
rs1870525	NEGR1	NEGR1	24.8961	2.48936	10.001	0.0149774	Y	N	Y	2.00845	308.604	0.440648	14.0632	1.13687	87.9784	7	9	2	1	14	8	1.28436	0.883436	1.10939	rs1870525	rs1870525	1	71766400	71766400	+	ENSG00000172260	0	0	0	6	0	0	2	0	0	0	0	0	0	rs1870525	1	71766400	0.638889	0.347826
rs4649947	NEGR1	NEGR1	24.8961	2.48936	10.001	0.0149774	Y	N	Y	2.00845	308.604	0.440648	14.0632	1.13687	87.9784	7	9	2	1	14	8	1.28436	0.883436	1.10939	rs4649947	rs4649947	1	71773888	71773888	+	ENSG00000172260	0	0	0	3	0	0	1	0	0	0	0	0	0	rs4649947	1	71773888	0.638889	0.347826
rs6894170	PDZD2	PDZD2	24.8961	2.48936	10.001	0.0149774	Y	N	Y	2.00845	308.604	0.440648	14.0632	1.13687	87.9784	7	9	2	1	14	8	1.28436	0.883436	1.10939	rs6894170	rs6894170	5	31711556	31711556	+	ENSG00000133401	0	0	0	2	0	0	1	0	0	0	0	0	0	rs6894170	5	31711556	0.638889	0.347826
rs1831641			14.6508	3.25895	4.49555	0.030773	Y	N	N	1.70683	125.757	0.578057	18.3732	0.77071	26.2226	7	9	2	2	12	9	1.09687	0.882392	0.899761	rs1831641	rs1831641		-1	-1			0	0	0	0	0	0	0	0	0	0	0	0	0	imm_1_150996299	1	152757199	0.638889	0.347826
rs4973462			14.6508	3.25895	4.49555	0.030773	Y	N	N	1.70683	125.757	0.578057	18.3732	0.77071	26.2226	7	9	2	2	12	9	1.09687	0.882392	0.899761	rs4973462	rs4973462		-1	-1			0	0	0	0	0	0	0	0	0	0	0	0	0	rs4973462	2	231626578	0.638889	0.347826
rs7177388			11.3226	1.72247	6.57344	0.0296452	Y	N	Y	1.54585	82.9324	0.35216	8.42491	1.11048	38.9113	8	7	3	2	12	9	1.01593	0.809914	0.907269	rs7177388	rs7177388		-1	-1			0	0	0	0	0	0	0	0	0	0	0	0	0	rs7177388	15	87274190	0.638889	0.347826
rs2910163	MIR3142HG	MIR3142HG	35.7934	4.74473	7.54382	0.0212287	Y	N	N	2.05848	622.385	0.551219	40.8412	0.858615	66.2802	6	11	1	1	15	7	1.45704	1.09829	1.10876	rs2910163	rs2910163	5	160484217	160484217	+	ENSG00000253522	0	0	0	2	0	0	2	0	0	0	0	0	0	1kg_5_159843802	5	160484217	0.638889	0.369565
rs1491198	NEGR1	NEGR1	13.0408	2.67939	4.86709	0.0437843	Y	N	N	1.50101	113.299	0.471451	15.2277	0.840169	28.1949	7	9	2	2	13	8	1.10303	0.886495	0.896249	rs1491198	rs1491198	1	71776907	71776907	+	ENSG00000172260	0	0	0	9	0	0	3	0	0	0	0	0	0	rs1491198	1	71776907	0.638889	0.369565
rs4713812			13.0408	2.67939	4.86709	0.0437843	Y	N	N	1.50101	113.299	0.471451	15.2277	0.840169	28.1949	7	9	2	2	13	8	1.10303	0.886495	0.896249	rs4713812	rs4713812		-1	-1			0	0	0	0	0	0	0	0	0	0	0	0	0	imm_6_34636933	6	34561178	0.638889	0.369565
rs7660843	GABRB1	GABRB1	21.3896	6.23942	3.42814	0.0311736	Y	N	N	1.69554	269.835	0.729594	53.3589	0.589653	19.9307	6	11	1	2	13	8	1.29332	1.09498	0.898082	rs7660843	rs7660843	4	47323974	47323974	+	ENSG00000163288	0	0	2	4	0	0	0	0	0	0	0	0	0	rs7660843	4	47323974	0.638889	0.369565
rs10875346			16.2786	8.27273	1.96774	0.0267023	Y	N	N	1.46955	180.322	0.967193	70.7595	0.397134	9.74987	6	11	1	3	11	9	1.22699	1.09506	0.816514	rs10875346	rs10875346		-1	-1			0	0	0	0	0	0	0	0	0	0	0	0	0	1kg_1_101100671	1	100862527	0.638889	0.369565
rs273416			16.2786	8.27273	1.96774	0.0267023	Y	N	N	1.46955	180.322	0.967193	70.7595	0.397134	9.74987	6	11	1	3	11	9	1.22699	1.09506	0.816514	rs273416	rs273416		-1	-1			0	0	0	0	0	0	0	0	0	0	0	0	0	rs273416	8	131520147	0.638889	0.369565
rs7310367	ENSG00000284634	ENSG00000284634	14.4897	0.867762	16.6978	0.0133118	Y	N	Y	1.294	162.251	0.17045	4.41778	1.89018	147.508	8	7	3	1	16	6	1.2325	0.830344	1.11153	rs7310367	rs7310367	12	9634111	9634111	+	ENSG00000284634	0	0	0	6	0	0	6	0	0	0	0	0	0	imm_12_9677974	12	9634111	0.638889	0.391304
rs4713422	MUC22	MUC22	8.8341	1.15328	7.65996	0.0403887	Y	N	Y	1.17088	66.6521	0.230404	5.77274	1.31058	44.7704	8	7	3	2	14	7	1.03105	0.821701	0.900785	rs4713422	rs4713422	6	31032125	31032125	+	ENSG00000261272	0	0	0	2	0	0	0	0	0	0	0	0	0	rs4713422	6	31032125	0.638889	0.391304
rs55980683	ENSG00000188897	ENSG00000188897	8.8341	1.15328	7.65996	0.0403887	Y	N	Y	1.17088	66.6521	0.230404	5.77274	1.31058	44.7704	8	7	3	2	14	7	1.03105	0.821701	0.900785	rs55980683	rs55980683	16	11381700	11381700	+	ENSG00000188897	0	0	0	8	0	0	0	0	0	0	0	0	0	imm_16_11383058	16	11381700	0.638889	0.391304
rs7109219			8.8341	1.15328	7.65996	0.0403887	Y	N	Y	1.17088	66.6521	0.230404	5.77274	1.31058	44.7704	8	7	3	2	14	7	1.03105	0.821701	0.900785	rs7109219	rs7109219		-1	-1			0	0	0	0	0	0	0	0	0	0	0	0	0	imm_11_2189617	11	2211811	0.638889	0.391304
rs9970073	PROX1-AS1	PROX1-AS1	7.50407	0.626362	11.9804	0.0103898	Y	N	Y	1.0879	51.7614	0.128715	3.04804	1.96005	73.2277	9	5	4	2	14	7	0.985306	0.807309	0.923624	rs9970073	rs9970073	1	213982822	213982822	+	ENSG00000230461	0	0	0	44	0	0	44	0	0	0	0	0	0	rs9970073	1	213982822	0.638889	0.391304
rs10783153			14.4897	6.75507	2.14502	0.0412633	Y	N	N	1.294	162.251	0.785449	58.0954	0.436809	10.5334	6	11	1	3	12	8	1.2325	1.09785	0.811942	rs10783153	rs10783153		-1	-1			0	0	0	0	0	0	0	0	0	0	0	0	0	1kg_1_101100818	1	100862674	0.638889	0.391304
rs10875347			14.4897	6.75507	2.14502	0.0412633	Y	N	N	1.294	162.251	0.785449	58.0954	0.436809	10.5334	6	11	1	3	12	8	1.2325	1.09785	0.811942	rs10875347	rs10875347		-1	-1			0	0	0	0	0	0	0	0	0	0	0	0	0	1kg_1_101106325	1	100868181	0.638889	0.391304
rs12239082			14.4897	6.75507	2.14502	0.0412633	Y	N	N	1.294	162.251	0.785449	58.0954	0.436809	10.5334	6	11	1	3	12	8	1.2325	1.09785	0.811942	rs12239082	rs12239082		-1	-1			0	0	0	0	0	0	0	0	0	0	0	0	0	1kg_1_101102665	1	100864521	0.638889	0.391304
rs3737581	EXTL2	EXTL2	14.4897	6.75507	2.14502	0.0412633	Y	N	N	1.294	162.251	0.785449	58.0954	0.436809	10.5334	6	11	1	3	12	8	1.2325	1.09785	0.811942	rs3737581	rs3737581	1	100875527	100875527	+	ENSG00000162694	0	0	0	4	0	0	0	0	0	0	0	0	0	1kg_1_101113671	1	100875527	0.638889	0.391304
rs6855911	SLC2A9	SLC2A9	5.79937	0.832695	6.96458	0.0434668	Y	N	Y	1.00487	33.4697	0.1723	4.02428	1.33366	36.3702	9	5	4	3	12	8	0.894332	0.803792	0.843323	rs6855911	rs6855911	4	9934286	9934286	+	ENSG00000109667	0	0	0	4	0	0	1	0	0	0	0	0	0	rs6855911	4	9934286	0.638889	0.391304
rs72726907			14.4897	6.75507	2.14502	0.0412633	Y	N	N	1.294	162.251	0.785449	58.0954	0.436809	10.5334	6	11	1	3	12	8	1.2325	1.09785	0.811942	rs72726907	rs72726907		-1	-1			0	0	0	0	0	0	0	0	0	0	0	0	0	1kg_1_171642964	1	173407202	0.638889	0.391304
rs737267	SLC2A9	SLC2A9	5.79937	0.832695	6.96458	0.0434668	Y	N	Y	1.00487	33.4697	0.1723	4.02428	1.33366	36.3702	9	5	4	3	12	8	0.894332	0.803792	0.843323	rs737267	rs737267	4	9933120	9933120	+	ENSG00000109667	0	0	0	8	0	0	2	0	0	0	0	0	0	rs737267	4	9933120	0.638889	0.391304
rs7528268			14.4897	6.75507	2.14502	0.0412633	Y	N	N	1.294	162.251	0.785449	58.0954	0.436809	10.5334	6	11	1	3	12	8	1.2325	1.09785	0.811942	rs7528268	rs7528268		-1	-1			0	0	0	0	0	0	0	0	0	0	0	0	0	1kg_1_101101883	1	100863739	0.638889	0.391304
rs7615753	SGO1-AS1	SGO1-AS1	14.4897	6.75507	2.14502	0.0412633	Y	N	N	1.294	162.251	0.785449	58.0954	0.436809	10.5334	6	11	1	3	12	8	1.2325	1.09785	0.811942	rs7615753	rs7615753	3	20776861	20776861	+	ENSG00000231304	0	0	0	6	0	0	6	0	0	0	0	0	0	rs7615753	3	20776861	0.638889	0.391304
rs7670751	SLC2A9	SLC2A9	5.79937	0.832695	6.96458	0.0434668	Y	N	Y	1.00487	33.4697	0.1723	4.02428	1.33366	36.3702	9	5	4	3	12	8	0.894332	0.803792	0.843323	rs7670751	rs7670751	4	9937149	9937149	+	ENSG00000109667	0	0	0	8	0	0	2	0	0	0	0	0	0	rs7670751	4	9937149	0.638889	0.391304
rs1910553	CREB5	CREB5	6.15222	7.88525	0.78022	0.0452616	N	Y	N	0.987611	38.3247	1.30802	47.5354	0.175683	3.46501	7	9	2	6	6	11	0.933306	0.916572	0.76066	rs1910553	rs1910553	7	28481973	28481973	+	ENSG00000146592	0	0	0	10	0	0	2	0	0	0	0	0	0	rs1910553	7	28481973	0.638889	0.391304
rs9869656	LINC00882	LINC00882	10.0909	18.3621	0.54955	0.00682551	Y	Y	N	1.05523	96.4967	2.04651	164.753	0.12322	2.45094	6	11	1	6	6	11	1.15198	1.11947	0.762819	rs9869656	rs9869656	3	107025028	107025028	+	ENSG00000242759	0	0	0	32	0	0	32	0	0	0	0	0	0	rs9869656	3	107025028	0.638889	0.391304
rs1897515	PNLIPRP3	PNLIPRP3	25.7107	3.00957	8.543	0.0334072	Y	N	N	1.42504	463.875	0.335268	27.0157	0.97903	74.5461	6	11	1	1	17	5	1.47587	1.1197	1.10526	rs1897515	rs1897515	10	116461744	116461744	+	ENSG00000203837	0	0	0	2	0	0	0	0	0	0	0	0	0	rs1897515	10	116461744	0.638889	0.413043
rs28383223			25.7107	3.00957	8.543	0.0334072	Y	N	N	1.42504	463.875	0.335268	27.0157	0.97903	74.5461	6	11	1	1	17	5	1.47587	1.1197	1.10526	rs28383223	rs28383223		-1	-1			0	0	0	0	0	0	0	0	0	0	0	0	0	rs28383223	6	32615700	0.638889	0.413043
rs28383230			25.7107	3.00957	8.543	0.0334072	Y	N	N	1.42504	463.875	0.335268	27.0157	0.97903	74.5461	6	11	1	1	17	5	1.47587	1.1197	1.10526	rs28383230	rs28383230		-1	-1			0	0	0	0	0	0	0	0	0	0	0	0	0	rs28383230	6	32616311	0.638889	0.413043
rs7178117	SMAD3	SMAD3	12.1144	0.683079	17.735	0.00801009	Y	N	Y	1.05471	139.146	0.129778	3.59534	2.01403	156.169	8	7	3	1	17	5	1.24547	0.847339	1.1099	rs7178117	rs7178117	15	67133118	67133118	+	ENSG00000166949	0	0	0	27	0	0	3	0	0	0	0	0	0	imm_15_65212510	15	67133118	0.638889	0.413043
rs9308832	AFF3	AFF3	9.89483	10.0909	0.980569	0.0461783	N	Y	N	0.990419	98.8548	1.15913	87.8476	0.226198	4.25076	6	11	1	5	9	9	1.17431	1.10407	0.748327	rs9308832	rs9308832	2	100002977	100002977	+	ENSG00000144218	0	0	2	8	0	0	1	0	0	0	0	0	0	imm_2_99985871	2	100002977	0.638889	0.413043
rs7153174	MTA1,TEX22	MTA1	8.27273	11.3367	0.72973	0.0422042	N	Y	N	0.850704	80.4487	1.28668	99.8854	0.172516	3.08671	6	11	1	6	8	9	1.16054	1.11019	0.73581	rs7153174	rs7153174	14	105438493	105438493	+	ENSG00000182979,ENSG00000226174	0	0	3	7	0	0	0	0	0	0	0	0	0	rs7153174	14	105438493	0.638889	0.434783
rs7720838	ENSG00000285552,ENSG00000285616	ENSG00000285552	8.27273	11.3367	0.72973	0.0422042	N	Y	N	0.850704	80.4487	1.28668	99.8854	0.172516	3.08671	6	11	1	6	8	9	1.16054	1.11019	0.73581	rs7720838	rs7720838	5	40486794	40486794	+	ENSG00000285552,ENSG00000285616	0	0	0	3	0	0	3	0	0	0	0	0	0	imm_5_40522653,rs7720838	5	40486794	0.638889	0.434783
rs6757443	MYO3B,MYO3B-AS1	MYO3B	7.8886	16.7079	0.472148	0.0143297	N	Y	N	0.834963	74.5304	1.84768	151.083	0.109085	2.04357	6	11	1	7	6	10	1.14581	1.12344	0.747532	rs6757443	rs6757443	2	170335771	170335771	+	ENSG00000071909,ENSG00000231898	0	0	3	105	0	0	90	0	0	0	0	0	0	rs6757443	2	170335771	0.638889	0.434783
rs7725052	ENSG00000285552,ENSG00000285616	ENSG00000285552	7.10755	12.9334	0.54955	0.0268718	N	Y	N	0.745339	67.7776	1.44562	115.71	0.130912	2.30693	6	11	1	7	7	9	1.15055	1.118	0.731925	rs7725052	rs7725052	5	40487168	40487168	+	ENSG00000285552,ENSG00000285616	0	0	0	3	0	0	3	0	0	0	0	0	0	imm_5_40523027	5	40487168	0.638889	0.456522
rs9414957	CTNNA3	CTNNA3	7.10755	12.9334	0.54955	0.0268718	N	Y	N	0.745339	67.7776	1.44562	115.71	0.130912	2.30693	6	11	1	7	7	9	1.15055	1.118	0.731925	rs9414957	rs9414957	10	67360180	67360180	+	ENSG00000183230	0	0	12	33	0	0	9	0	0	0	0	0	0	rs9414957	10	67360180	0.638889	0.456522
rs6865187			6.23008	15.0537	0.413858	0.0241484	N	Y	N	0.663103	58.5337	1.64905	137.42	0.0978403	1.75059	6	11	1	8	6	9	1.14297	1.12828	0.73581	rs6865187	rs6865187		-1	-1			0	0	0	0	0	0	0	0	0	0	0	0	0	rs6865187	5	26659022	0.638889	0.478261
rs4938102	ENSG00000255663	ENSG00000255663	72.0744	36.8824	1.95417	2.09e-05	Y	Y	N	4.28827	1211.38	4.13562	328.925	0.194805	19.6031	5	12	1	1	5	17	1.4397	1.11638	1.17639	rs4938102	rs4938102	11	114420537	114420537	+	ENSG00000255663	0	0	2	2	0	0	0	0	0	0	0	0	0	1kg_11_113796469	11	114420537	0.611111	0.152174
rs7108748	ENSG00000255663	ENSG00000255663	72.0744	36.8824	1.95417	2.09e-05	Y	Y	N	4.28827	1211.38	4.13562	328.925	0.194805	19.6031	5	12	1	1	5	17	1.4397	1.11638	1.17639	rs7108748	rs7108748	11	114421629	114421629	+	ENSG00000255663	0	0	2	2	0	0	0	0	0	0	0	0	0	1kg_11_113797561	11	114421629	0.611111	0.152174
rs12510546	TIFA	TIFA	27.2757	3.76143	7.2514	0.00526481	Y	N	N	2.57739	288.65	0.791604	17.873	0.78731	66.788	7	8	3	1	9	13	1.20368	0.79515	1.13282	rs12510546	rs12510546	4	112283380	112283380	+	ENSG00000145365	0	0	0	4	0	0	0	0	0	0	0	0	0	rs12510546	4	112283380	0.611111	0.23913
rs362813	RELN	RELN	23.1114	2.6129	8.84512	0.00989489	Y	N	N	2.15963	247.329	0.554015	12.3232	0.977001	80.0778	7	8	3	1	11	11	1.20938	0.791339	1.12405	rs362813	rs362813	7	103574493	103574493	+	ENSG00000189056	0	0	3	18	0	0	6	0	0	0	0	0	0	rs362813	7	103574493	0.611111	0.282609
rs477838	ENSG00000285283	ENSG00000285283	19.9357	1.4878	13.3994	0.00834433	Y	N	Y	2.01635	197.105	0.330989	6.68773	1.45069	123.765	8	6	4	1	11	11	1.16899	0.766823	1.13427	rs477838	rs477838	11	32079735	32079735	+	ENSG00000285283	0	0	0	4	0	0	0	0	0	0	0	0	0	rs477838	11	32079735	0.611111	0.282609
rs1790440	MYO5B	MYO5B	16.737	6.39508	2.61716	0.0110595	Y	Y	N	1.95713	143.131	1.14817	35.6194	0.430029	15.9281	6	10	2	2	9	12	1.09497	0.876205	0.921425	rs1790440	rs1790440	18	50191925	50191925	+	ENSG00000167306	0	0	0	4	0	0	2	0	0	0	0	0	0	rs1790440	18	50191925	0.611111	0.282609
rs7869190	PDCD1LG2,ENSG00000286162	PDCD1LG2	19.5924	20.2958	0.965343	0.00197504	Y	Y	N	1.7707	216.785	2.35226	175.116	0.178392	5.22382	5	12	1	3	7	13	1.22641	1.09951	0.861481	rs7869190	rs7869190	9	5551945	5551945	+	ENSG00000197646,ENSG00000286162	0	0	0	4	0	0	2	0	0	0	0	0	0	rs7869190	9	5551945	0.611111	0.282609
rs7541397			5.69412	0.951784	5.98258	0.0463483	Y	N	N	1.28353	25.2608	0.147168	6.15551	0.830299	43.1065	10	2	6	4	5	14	0.760111	0.952431	1.00756	rs7541397	rs7541397		-1	-1			0	0	0	0	0	0	0	0	0	0	0	0	0	1kg_1_101095454,rs7541397	1	100857310	0.611111	0.282609
rs35029150			42.5702	9.18182	4.63636	0.00543314	Y	Y	N	2.46425	735.408	1.09866	76.7351	0.509016	42.2303	5	12	1	1	12	10	1.45371	1.08323	1.12715	rs35029150	rs35029150		-1	-1			0	0	0	0	0	0	0	0	0	0	0	0	0	rs35029150	6	32615649	0.611111	0.304348
rs1711251			21.0293	2.18102	9.64198	0.0163895	Y	N	Y	1.95094	226.677	0.4616	10.3051	1.07197	86.7264	7	8	3	1	12	10	1.21306	0.79227	1.12073	rs1711251	rs1711251		-1	-1			0	0	0	0	0	0	0	0	0	0	0	0	0	rs1711251	10	37054668	0.611111	0.304348
rs12651329	ARAP2	ARAP2	12.106	2.87161	4.21576	0.0284987	Y	N	N	1.65666	88.4643	0.602203	13.6933	0.699767	25.3979	7	8	3	2	10	11	1.01474	0.796955	0.916244	rs12651329	rs12651329	4	36077972	36077972	+	ENSG00000047365	0	0	0	2	0	0	0	0	0	0	0	0	0	rs12651329	4	36077972	0.611111	0.304348
rs7027298	PDCD1LG2,ENSG00000286162	PDCD1LG2	18.0968	16.4321	1.10131	0.00422229	Y	Y	N	1.62731	201.248	1.92341	140.383	0.207607	5.84216	5	12	1	3	8	12	1.22898	1.09446	0.851329	rs7027298	rs7027298	9	5545198	5545198	+	ENSG00000197646,ENSG00000286162	0	0	0	2	0	0	1	0	0	0	0	0	0	rs7027298	9	5545198	0.611111	0.304348
rs882601			8.93965	3.90323	2.29032	0.0457149	Y	N	N	1.43871	55.5478	0.801719	19.0031	0.439013	11.9486	7	8	3	3	8	12	0.932014	0.807551	0.842816	rs882601	rs882601		-1	-1			0	0	0	0	0	0	0	0	0	0	0	0	0	rs882601	10	4286736	0.611111	0.304348
rs1568447			18.9472	1.81507	10.4388	0.0218019	Y	N	Y	1.74242	206.033	0.381987	8.6246	1.16699	93.3767	7	8	3	1	13	9	1.21754	0.79515	1.11791	rs1568447	rs1568447		-1	-1			0	0	0	0	0	0	0	0	0	0	0	0	0	rs1568447	17	74840873	0.611111	0.326087
rs6744982			24.0303	3.34097	7.19262	0.0209902	Y	N	N	1.92459	300.041	0.604091	18.4775	0.80504	64.2623	6	10	2	1	13	9	1.28806	0.872597	1.11731	rs6744982	rs6744982		-1	-1			0	0	0	0	0	0	0	0	0	0	0	0	0	rs6744982	2	54432843	0.611111	0.326087
rs1888962			13.9705	4.37623	3.19236	0.0323288	Y	N	N	1.60996	121.23	0.788733	24.2812	0.53577	19.0215	6	10	2	2	11	10	1.10242	0.874243	0.910618	rs1888962	rs1888962		-1	-1			0	0	0	0	0	0	0	0	0	0	0	0	0	imm_1_151019420	1	152780320	0.611111	0.326087
rs2359721	MDH1B	MDH1B	13.9705	4.37623	3.19236	0.0323288	Y	N	N	1.60996	121.23	0.788733	24.2812	0.53577	19.0215	6	10	2	2	11	10	1.10242	0.874243	0.910618	rs2359721	rs2359721	2	206743819	206743819	+	ENSG00000138400	0	0	4	10	0	0	0	0	0	0	0	0	0	rs2359721	2	206743819	0.611111	0.326087
rs3798548	SPDEF	SPDEF	11.0154	2.37751	4.63316	0.0435471	Y	N	N	1.49451	81.1895	0.498586	11.3371	0.776442	27.6468	7	8	3	2	11	10	1.01913	0.796955	0.911363	rs3798548	rs3798548	6	34549651	34549651	+	ENSG00000124664	0	0	0	4	0	0	0	0	0	0	0	0	0	imm_6_34625406	6	34549651	0.611111	0.326087
rs7599399			9.50174	1.35377	7.01874	0.0373065	Y	N	Y	1.41708	63.7106	0.297769	6.15473	1.14758	42.9275	8	6	4	2	11	10	0.970855	0.772617	0.923944	rs7599399	rs7599399		-1	-1			0	0	0	0	0	0	0	0	0	0	0	0	0	rs7599399	2	211282428	0.611111	0.326087
rs7645358	SCN5A	SCN5A	13.6829	18.7465	0.729893	0.00440698	Y	Y	N	1.31117	142.79	2.16053	162.659	0.147881	3.60253	5	12	1	4	7	12	1.19654	1.10237	0.814537	rs7645358	rs7645358	3	38586334	38586334	+	ENSG00000183873	0	0	0	22	0	0	0	0	0	0	0	0	0	rs7645358	3	38586334	0.611111	0.326087
rs1916040	CRTAM	CRTAM	5.29402	11.8845	0.445456	0.00902467	Y	Y	N	1.02916	27.2327	1.97261	71.6012	0.0815132	2.43435	7	8	3	6	3	14	0.835633	0.916264	0.866497	rs1916040	rs1916040	11	122863109	122863109	+	ENSG00000109943	0	0	0	6	0	0	0	0	0	0	0	0	0	rs1916040	11	122863109	0.611111	0.326087
rs10207392	ACOXL,MIR4435-2HG	ACOXL	12.5873	3.61708	3.47996	0.048609	Y	N	N	1.43663	110.286	0.649408	20.1465	0.588747	20.5693	6	10	2	2	12	9	1.10734	0.876205	0.906521	rs10207392	rs10207392	2	111092082	111092082	+	ENSG00000153093,ENSG00000172965	0	0	1	7	0	0	1	0	0	0	0	0	0	rs10207392	2	111092082	0.611111	0.347826
rs6917532	LAMA2,ENSG00000226149	LAMA2	12.5873	3.61708	3.47996	0.048609	Y	N	N	1.43663	110.286	0.649408	20.1465	0.588747	20.5693	6	10	2	2	12	9	1.10734	0.876205	0.906521	rs6917532	rs6917532	6	129467513	129467513	+	ENSG00000196569,ENSG00000226149	0	0	0	10	0	0	2	0	0	0	0	0	0	rs6917532	6	129467513	0.611111	0.347826
rs10814918	GLIS3	GLIS3	29.9256	5.17219	5.78588	0.0334917	Y	N	N	1.68435	531.684	0.60489	44.2254	0.644381	51.9512	5	12	1	1	15	7	1.46803	1.0949	1.11984	rs10814918	rs10814918	9	4297421	4297421	+	ENSG00000107249	0	0	3	27	0	0	9	0	0	0	0	0	0	imm_9_4287421	9	4297421	0.611111	0.369565
rs11052008	ENSG00000284634	ENSG00000284634	14.783	1.22858	12.0325	0.0250548	Y	N	Y	1.32619	164.786	0.252054	5.98848	1.35715	106.681	7	8	3	1	15	7	1.23019	0.808151	1.11338	rs11052008	rs11052008	12	9624483	9624483	+	ENSG00000284634	0	0	0	3	0	0	3	0	0	0	0	0	0	imm_12_9668346	12	9624483	0.611111	0.369565
rs35721310	ENSG00000284634	ENSG00000284634	14.783	1.22858	12.0325	0.0250548	Y	N	Y	1.32619	164.786	0.252054	5.98848	1.35715	106.681	7	8	3	1	15	7	1.23019	0.808151	1.11338	rs35721310	rs35721310	12	9623467	9623467	+	ENSG00000284634	0	0	0	9	0	0	9	0	0	0	0	0	0	imm_12_9667330	12	9623467	0.611111	0.369565
rs10916799			7.62021	0.91994	8.28337	0.0352934	Y	N	Y	1.10894	52.3629	0.199632	4.23925	1.37433	49.9255	8	6	4	2	13	8	0.983365	0.779506	0.91647	rs10916799	rs10916799		-1	-1			0	0	0	0	0	0	0	0	0	0	0	0	0	rs10916799	1	20441031	0.611111	0.369565
rs11264303	ADAM15	ADAM15	7.62021	0.91994	8.28337	0.0352934	Y	N	Y	1.10894	52.3629	0.199632	4.23925	1.37433	49.9255	8	6	4	2	13	8	0.983365	0.779506	0.91647	rs11264303	rs11264303	1	155058081	155058081	+	ENSG00000143537	0	0	4	0	0	6	0	0	0	0	0	0	24	imm_1_153297181	1	155058081	0.611111	0.369565
rs1996911			13.61	9.01802	1.5092	0.0412076	Y	Y	N	1.19766	154.661	1.06139	76.6211	0.295773	7.70077	5	12	1	3	11	9	1.24002	1.09166	0.831501	rs1996911	rs1996911		-1	-1			0	0	0	0	0	0	0	0	0	0	0	0	0	rs1996911	6	102702011	0.611111	0.369565
rs12327024	LINC01895	LINC01895	11.4213	12.2088	0.935497	0.0208499	Y	Y	N	1.07992	120.792	1.42549	104.564	0.196817	4.44654	5	12	1	4	9	10	1.20336	1.09574	0.795308	rs12327024	rs12327024	18	3356407	3356407	+	ENSG00000259256	0	0	0	26	0	0	26	0	0	0	0	0	0	rs12327024	18	3356407	0.611111	0.369565
rs12350232	TRPM3	TRPM3	12.7009	0.989982	12.8294	0.0252666	Y	N	Y	1.11871	144.194	0.198515	4.93698	1.45228	113.334	7	8	3	1	16	6	1.23954	0.819807	1.11153	rs12350232	rs12350232	9	71417232	71417232	+	ENSG00000083067	0	0	0	2	0	0	1	0	0	0	0	0	0	rs12350232	9	71417232	0.611111	0.391304
rs2275247	KIAA0319L	KIAA0319L	12.7009	0.989982	12.8294	0.0252666	Y	N	Y	1.11871	144.194	0.198515	4.93698	1.45228	113.334	7	8	3	1	16	6	1.23954	0.819807	1.11153	rs2275247	rs2275247	1	35442850	35442850	+	ENSG00000142687	2	0	24	33	0	0	4	0	0	0	0	0	1	rs2275247	1	35442850	0.611111	0.391304
rs3801806	SKAP2	SKAP2	16.1082	1.82224	8.83978	0.0411555	Y	N	Y	1.23855	209.5	0.315254	10.533	1.00186	77.9969	6	10	2	1	16	6	1.30887	0.895124	1.11092	rs3801806	rs3801806	7	26857934	26857934	+	ENSG00000005020	0	0	0	10	0	2	6	0	0	0	0	0	0	imm_7_26864078	7	26857934	0.611111	0.391304
rs7733298	ENSG00000249335,LINC02198	ENSG00000249335	10.2905	9.91089	1.0383	0.0478156	N	Y	N	0.964431	109.799	1.15719	84.8831	0.221406	4.86917	5	12	1	4	10	9	1.20787	1.09574	0.788439	rs7733298	rs7733298	5	69000815	69000815	+	ENSG00000249335,ENSG00000249352	0	0	0	18	0	0	18	0	0	0	0	0	0	rs7733298	5	69000815	0.611111	0.391304
rs11230563	CD6	CD6	6.91654	12.358	0.55968	0.0361328	N	Y	N	0.692309	69.1	1.41186	108.17	0.128079	2.44569	5	12	1	6	8	9	1.17431	1.10683	0.752406	rs11230563	rs11230563	11	61008737	61008737	+	ENSG00000013725	0	0	3	3	14	3	3	0	0	0	0	0	7	imm_11_60532785,rs11230563	11	61008737	0.611111	0.434783
rs10195343	LINC01127	LINC01127	6.59539	18.2131	0.362123	0.00954785	N	Y	N	0.679266	64.0385	2.02728	163.627	0.0810278	1.61837	5	12	1	7	6	10	1.15975	1.12012	0.763873	rs10195343	rs10195343	2	101984559	101984559	+	ENSG00000281162	0	0	0	6	0	2	6	0	0	0	0	0	0	imm_2_101967453	2	101984559	0.611111	0.434783
rs4398278			3.62199	9.52474	0.380271	0.0290524	N	Y	N	0.586641	22.3626	1.53024	59.2854	0.0852004	1.69725	6	10	2	8	5	10	0.928758	0.932893	0.763203	rs4398278	rs4398278		-1	-1			0	0	0	0	0	0	0	0	0	0	0	0	0	rs4398278	2	18870138	0.611111	0.456522
rs7419355			3.62199	9.52474	0.380271	0.0290524	N	Y	N	0.586641	22.3626	1.53024	59.2854	0.0852004	1.69725	6	10	2	8	5	10	0.928758	0.932893	0.763203	rs7419355	rs7419355		-1	-1			0	0	0	0	0	0	0	0	0	0	0	0	0	rs7419355	2	18843869	0.611111	0.456522
rs8100255	CYP4F22	CYP4F22	5.20875	16.4098	0.317417	0.0129292	N	Y	N	0.539417	50.2971	1.8093	148.833	0.0726389	1.38704	5	12	1	8	6	9	1.15694	1.12497	0.752406	rs8100255	rs8100255	19	15544357	15544357	+	ENSG00000171954	0	0	0	6	0	0	0	0	0	0	0	0	0	rs8100255	19	15544357	0.611111	0.478261
rs2171530	LZTFL1	LZTFL1	3.61738	11	0.328853	0.0421893	N	Y	N	0.369155	35.447	1.20456	100.452	0.0789993	1.36893	5	12	1	9	7	7	1.16443	1.12846	0.727639	rs2171530	rs2171530	3	45914618	45914618	+	ENSG00000163818	0	0	2	12	0	0	4	0	0	0	0	0	0	imm_3_45931114	3	45914618	0.611111	0.543478
rs4534865	CLEC16A	CLEC16A	3.61738	11	0.328853	0.0421893	N	Y	N	0.369155	35.447	1.20456	100.452	0.0789993	1.36893	5	12	1	9	7	7	1.16443	1.12846	0.727639	rs4534865	rs4534865	16	11133582	11133582	+	ENSG00000038532	0	0	0	7	0	0	1	0	0	0	0	0	0	imm_16_11134940	16	11133582	0.611111	0.543478
rs2555418	ENSG00000288932	ENSG00000288932	2.54791	11	0.231628	0.0353204	N	Y	N	0.259297	25.0364	1.15762	104.525	0.0553977	0.968482	5	12	1	11	6	6	1.16584	1.14874	0.729896	rs2555418	rs2555418	2	64289508	64289508	+	ENSG00000288932	0	0	0	8	0	0	8	0	0	0	0	0	0	rs2555418	2	64289508	0.611111	0.608696
rs6713776	MAP3K19	MAP3K19	20.3583	1.74074	11.6952	0.00801457	Y	N	Y	2.17958	190.156	0.387993	7.80987	1.19735	114.234	8	5	5	1	8	14	1.13998	0.765856	1.16279	rs6713776	rs6713776	2	135002674	135002674	+	ENSG00000176601	0	0	1	13	0	0	4	0	0	0	0	0	0	rs6713776	2	135002674	0.583333	0.217391
rs10197646	MAP3K19	MAP3K19	18.9144	1.43956	13.139	0.0098706	Y	N	Y	2.01561	177.493	0.32424	6.39136	1.36067	126.874	8	5	5	1	9	13	1.14235	0.760515	1.15694	rs10197646	rs10197646	2	135005086	135005086	+	ENSG00000176601	0	0	2	26	0	0	8	0	0	0	0	0	0	rs10197646	2	135005086	0.583333	0.23913
rs7582173	MAP3K19	MAP3K19	18.9144	1.43956	13.139	0.0098706	Y	N	Y	2.01561	177.493	0.32424	6.39136	1.36067	126.874	8	5	5	1	9	13	1.14235	0.760515	1.15694	rs7582173	rs7582173	2	135005748	135005748	+	ENSG00000176601	0	0	1	14	0	0	4	0	0	0	0	0	0	rs7582173	2	135005748	0.583333	0.23913
rs12126615			16.3061	10.497	1.55341	0.003626	Y	Y	N	1.87236	142.008	1.86308	59.1422	0.241165	10.0059	5	11	2	2	7	14	1.10426	0.88207	0.95037	rs12126615	rs12126615		-1	-1			0	0	0	0	0	0	0	0	0	0	0	0	0	rs12126615	1	104905408	0.583333	0.23913
rs2227483			19.0488	2.07462	9.18182	0.0167581	Y	N	N	1.91068	189.909	0.474586	9.06905	0.991312	85.0447	7	7	4	1	10	12	1.17324	0.752597	1.13569	rs2227483	rs2227483		-1	-1			0	0	0	0	0	0	0	0	0	0	0	0	0	rs2227483	12	68254396	0.583333	0.26087
rs2836442	ERG	ERG	21.6452	3.51677	6.15485	0.0161239	Y	N	N	1.9972	234.584	0.756968	16.3384	0.669038	56.6218	6	9	3	1	10	12	1.21583	0.783661	1.13222	rs2836442	rs2836442	21	38499118	38499118	+	ENSG00000157554	0	0	0	8	0	0	2	0	0	0	0	0	0	rs2836442	21	38499118	0.583333	0.26087
rs3871467			10.8026	2.80066	3.85714	0.0279531	Y	N	N	1.61971	72.0468	0.625836	12.5332	0.612557	24.2876	7	7	4	2	8	13	0.968129	0.764552	0.938796	rs3871467	rs3871467		-1	-1			0	0	0	0	0	0	0	0	0	0	0	0	0	rs3871467	6	29709472	0.583333	0.26087
rs5756534	IL2RB,ENSG00000235237	IL2RB	12.275	4.74751	2.58556	0.0217131	Y	N	N	1.66474	90.5096	0.999127	22.5586	0.414008	16.1473	6	9	3	2	8	13	1.01933	0.79515	0.934597	rs5756534	rs5756534	22	37173756	37173756	+	ENSG00000100385,ENSG00000235237	0	0	0	24	0	0	6	0	0	0	0	0	0	imm_22_35899742	22	37173756	0.583333	0.26087
rs1522374			11.0461	12.2178	0.904098	0.00385988	Y	Y	N	1.46031	83.555	2.11398	70.6132	0.161426	5.06356	5	11	2	3	6	14	1.03236	0.895063	0.879024	rs1522374	rs1522374		-1	-1			0	0	0	0	0	0	0	0	0	0	0	0	0	rs1522374	3	152517741	0.583333	0.26087
rs4393659			11.0461	12.2178	0.904098	0.00385988	Y	Y	N	1.46031	83.555	2.11398	70.6132	0.161426	5.06356	5	11	2	3	6	14	1.03236	0.895063	0.879024	rs4393659	rs4393659		-1	-1			0	0	0	0	0	0	0	0	0	0	0	0	0	rs4393659	18	76720436	0.583333	0.26087
rs3129752			376.455	9.18182	41	0.00194913	N	Y	N	0.525278	269796	1.11131	75.8618	0.0738147	22773.2	4	13	1	0	13	10	3.3544	1.07739	3.22437	rs3129752	rs3129752		-1	-1			0	0	0	0	0	0	0	0	0	0	0	0	0	rs3129752	6	32614850	0.583333	0.282609
rs34341844			376.455	9.18182	41	0.00194913	N	Y	N	0.525278	269796	1.11131	75.8618	0.0738147	22773.2	4	13	1	0	13	10	3.3544	1.07739	3.22437	rs34341844	rs34341844		-1	-1			0	0	0	0	0	0	0	0	0	0	0	0	0	rs34341844	6	32615719	0.583333	0.282609
rs34850435			376.455	9.18182	41	0.00194913	N	Y	N	0.525278	269796	1.11131	75.8618	0.0738147	22773.2	4	13	1	0	13	10	3.3544	1.07739	3.22437	rs34850435	rs34850435		-1	-1			0	0	0	0	0	0	0	0	0	0	0	0	0	rs34850435	6	32615522	0.583333	0.282609
rs34985232			376.455	9.18182	41	0.00194913	N	Y	N	0.525278	269796	1.11131	75.8618	0.0738147	22773.2	4	13	1	0	13	10	3.3544	1.07739	3.22437	rs34985232	rs34985232		-1	-1			0	0	0	0	0	0	0	0	0	0	0	0	0	rs34985232	6	32616238	0.583333	0.282609
rs35534739			376.455	9.18182	41	0.00194913	N	Y	N	0.525278	269796	1.11131	75.8618	0.0738147	22773.2	4	13	1	0	13	10	3.3544	1.07739	3.22437	rs35534739	rs35534739		-1	-1			0	0	0	0	0	0	0	0	0	0	0	0	0	rs35534739	6	32615713	0.583333	0.282609
rs4959106			376.455	9.18182	41	0.00194913	N	Y	N	0.525278	269796	1.11131	75.8618	0.0738147	22773.2	4	13	1	0	13	10	3.3544	1.07739	3.22437	rs4959106	rs4959106		-1	-1			0	0	0	0	0	0	0	0	0	0	0	0	0	rs4959106	6	32615382	0.583333	0.282609
rs1105191			17.4745	1.73171	10.0909	0.0208879	Y	N	Y	1.74192	175.3	0.396904	7.55551	1.09789	92.7471	7	7	4	1	11	11	1.1764	0.751617	1.13176	rs1105191	rs1105191		-1	-1			0	0	0	0	0	0	0	0	0	0	0	0	0	rs1105191	9	15370577	0.583333	0.282609
rs565169	ENSG00000254367	ENSG00000254367	16.0267	1	16.0267	0.0107193	Y	N	Y	1.6879	152.175	0.227002	4.40525	1.6879	152.175	8	5	5	1	11	11	1.14835	0.75653	1.14835	rs565169	rs565169	8	8780447	8780447	+	ENSG00000254367	0	0	0	2	0	0	2	0	0	0	0	0	0	rs565169	8	8780447	0.583333	0.282609
rs6039061	PLCB1	PLCB1	19.8563	2.93548	6.76424	0.0216941	Y	N	N	1.8212	216.491	0.633016	13.6127	0.740988	61.7485	6	9	3	1	11	11	1.21889	0.78272	1.12828	rs6039061	rs6039061	20	8167269	8167269	+	ENSG00000182621	0	0	1	12	0	0	2	0	0	0	0	0	0	rs6039061	20	8167269	0.583333	0.282609
rs1317830			13.9932	7.02826	1.99099	0.0122133	Y	Y	N	1.59019	123.136	1.27454	38.7564	0.319213	12.4182	5	11	2	2	9	12	1.10955	0.8711	0.933943	rs1317830	rs1317830		-1	-1			0	0	0	0	0	0	0	0	0	0	0	0	0	rs1317830	4	34923442	0.583333	0.282609
rs1388586	LINC02471	LINC02471	11.3379	3.90323	2.90476	0.0334341	Y	N	N	1.52837	84.1083	0.828847	18.3812	0.471811	17.8835	6	9	3	2	9	12	1.02242	0.790573	0.927311	rs1388586	rs1388586	12	40167836	40167836	+	ENSG00000223914	0	0	0	1	0	2	1	0	0	0	0	0	0	imm_12_38847905	12	40167836	0.583333	0.282609
rs1388589	LINC02471	LINC02471	11.3379	3.90323	2.90476	0.0334341	Y	N	N	1.52837	84.1083	0.828847	18.3812	0.471811	17.8835	6	9	3	2	9	12	1.02242	0.790573	0.927311	rs1388589	rs1388589	12	40159483	40159483	+	ENSG00000223914	0	0	0	3	0	0	3	0	0	0	0	0	0	imm_12_38839552	12	40159483	0.583333	0.282609
rs1389037			11.3379	3.90323	2.90476	0.0334341	Y	N	N	1.52837	84.1083	0.828847	18.3812	0.471811	17.8835	6	9	3	2	9	12	1.02242	0.790573	0.927311	rs1389037	rs1389037		-1	-1			0	0	0	0	0	0	0	0	0	0	0	0	0	rs1389037	4	45792876	0.583333	0.282609
rs2638249	LINC02471	LINC02471	11.3379	3.90323	2.90476	0.0334341	Y	N	N	1.52837	84.1083	0.828847	18.3812	0.471811	17.8835	6	9	3	2	9	12	1.02242	0.790573	0.927311	rs2638249	rs2638249	12	40171496	40171496	+	ENSG00000223914	0	0	0	1	0	0	1	0	0	0	0	0	0	imm_12_38851565	12	40171496	0.583333	0.282609
rs2638258	LINC02471	LINC02471	11.3379	3.90323	2.90476	0.0334341	Y	N	N	1.52837	84.1083	0.828847	18.3812	0.471811	17.8835	6	9	3	2	9	12	1.02242	0.790573	0.927311	rs2638258	rs2638258	12	40158454	40158454	+	ENSG00000223914	0	0	0	6	0	0	6	0	0	0	0	0	0	imm_12_38838523	12	40158454	0.583333	0.282609
rs2638260			11.3379	3.90323	2.90476	0.0334341	Y	N	N	1.52837	84.1083	0.828847	18.3812	0.471811	17.8835	6	9	3	2	9	12	1.02242	0.790573	0.927311	rs2638260	rs2638260		-1	-1			0	0	0	0	0	0	0	0	0	0	0	0	0	imm_12_38835230	12	40155161	0.583333	0.282609
rs2638263			11.3379	3.90323	2.90476	0.0334341	Y	N	N	1.52837	84.1083	0.828847	18.3812	0.471811	17.8835	6	9	3	2	9	12	1.02242	0.790573	0.927311	rs2638263	rs2638263		-1	-1			0	0	0	0	0	0	0	0	0	0	0	0	0	imm_12_38833067	12	40152998	0.583333	0.282609
rs2638266			11.3379	3.90323	2.90476	0.0334341	Y	N	N	1.52837	84.1083	0.828847	18.3812	0.471811	17.8835	6	9	3	2	9	12	1.02242	0.790573	0.927311	rs2638266	rs2638266		-1	-1			0	0	0	0	0	0	0	0	0	0	0	0	0	imm_12_38830906	12	40150837	0.583333	0.282609
rs2708492	LINC02471	LINC02471	11.3379	3.90323	2.90476	0.0334341	Y	N	N	1.52837	84.1083	0.828847	18.3812	0.471811	17.8835	6	9	3	2	9	12	1.02242	0.790573	0.927311	rs2708492	rs2708492	12	40173048	40173048	+	ENSG00000223914	0	0	0	3	0	0	3	0	0	0	0	0	0	imm_12_38853117	12	40173048	0.583333	0.282609
rs624016	PRKCQ	PRKCQ	11.3379	3.90323	2.90476	0.0334341	Y	N	N	1.52837	84.1083	0.828847	18.3812	0.471811	17.8835	6	9	3	2	9	12	1.02242	0.790573	0.927311	rs624016	rs624016	10	6444649	6444649	+	ENSG00000065675	0	0	0	3	0	0	0	0	0	0	0	0	0	imm_10_6526617	10	6444649	0.583333	0.282609
rs716231	LINC02471	LINC02471	11.3379	3.90323	2.90476	0.0334341	Y	N	N	1.52837	84.1083	0.828847	18.3812	0.471811	17.8835	6	9	3	2	9	12	1.02242	0.790573	0.927311	rs716231	rs716231	12	40158400	40158400	+	ENSG00000223914	0	0	0	3	0	0	3	0	0	0	0	0	0	imm_12_38838469	12	40158400	0.583333	0.282609
rs728622	LINC02471	LINC02471	11.3379	3.90323	2.90476	0.0334341	Y	N	N	1.52837	84.1083	0.828847	18.3812	0.471811	17.8835	6	9	3	2	9	12	1.02242	0.790573	0.927311	rs728622	rs728622	12	40167877	40167877	+	ENSG00000223914	0	0	0	1	0	1	1	0	0	0	0	0	0	imm_12_38847946	12	40167877	0.583333	0.282609
rs1915290			15.9002	1.44547	11	0.0269088	Y	N	Y	1.57328	160.695	0.330664	6.31879	1.20456	100.452	7	7	4	1	12	10	1.18019	0.752597	1.12846	rs1915290	rs1915290		-1	-1			0	0	0	0	0	0	0	0	0	0	0	0	0	rs1915290	12	73353887	0.583333	0.304348
rs59351655	POU5F1B,CASC8,PCAT1	POU5F1B	22.2987	4.41204	5.05405	0.0215778	Y	N	N	1.75734	282.947	0.80999	24.0326	0.551298	46.3333	5	11	2	1	12	10	1.29629	0.864832	1.13044	rs59351655	rs59351655	8	127338803	127338803	+	ENSG00000212993,ENSG00000246228,ENSG00000253438	0	0	0	10	0	0	9	0	0	0	0	0	0	rs59351655	8	127338803	0.583333	0.304348
rs803054	CCNI2	CCNI2	14.5829	0.834711	17.4706	0.0115888	Y	N	Y	1.52421	139.522	0.189119	3.68414	1.85171	164.832	8	5	5	1	12	10	1.15223	0.757503	1.14511	rs803054	rs803054	5	132750285	132750285	+	ENSG00000205089	0	0	0	6	0	0	2	0	0	0	0	0	0	imm_5_132113876	5	132750285	0.583333	0.304348
rs4957724			12.8367	5.80905	2.20978	0.0312853	Y	Y	N	1.44922	113.704	1.05752	31.9095	0.358373	13.6259	5	11	2	2	10	11	1.1129	0.869126	0.9281	rs4957724	rs4957724		-1	-1			0	0	0	0	0	0	0	0	0	0	0	0	0	rs4957724	5	107841680	0.583333	0.304348
rs725882			12.8367	5.80905	2.20978	0.0312853	Y	Y	N	1.44922	113.704	1.05752	31.9095	0.358373	13.6259	5	11	2	2	10	11	1.1129	0.869126	0.9281	rs725882	rs725882		-1	-1			0	0	0	0	0	0	0	0	0	0	0	0	0	rs725882	4	121647167	0.583333	0.304348
rs7600392	NBEAL1	NBEAL1	12.8367	5.80905	2.20978	0.0312853	Y	Y	N	1.44922	113.704	1.05752	31.9095	0.358373	13.6259	5	11	2	2	10	11	1.1129	0.869126	0.9281	rs7600392	rs7600392	2	203175483	203175483	+	ENSG00000144426	0	0	9	21	0	0	0	0	0	0	0	0	0	rs7600392	2	203175483	0.583333	0.304348
rs2241344	IL1RAP	IL1RAP	10.4009	3.22613	3.22397	0.0468476	Y	N	N	1.39211	77.7088	0.687993	15.1279	0.529733	19.6211	6	9	3	2	10	11	1.02606	0.788398	0.921425	rs2241344	rs2241344	3	190565156	190565156	+	ENSG00000196083	0	0	2	11	0	0	0	0	0	0	0	0	0	rs2241344	3	190565156	0.583333	0.304348
rs356183	SNCA,ENSG00000251095	SNCA	10.4009	3.22613	3.22397	0.0468476	Y	N	N	1.39211	77.7088	0.687993	15.1279	0.529733	19.6211	6	9	3	2	10	11	1.02606	0.788398	0.921425	rs356183	rs356183	4	89704947	89704947	+	ENSG00000145335,ENSG00000251095	0	0	0	18	0	0	15	0	0	0	0	0	0	rs356183	4	89704947	0.583333	0.304348
rs6055593	PLCB1	PLCB1	10.4009	3.22613	3.22397	0.0468476	Y	N	N	1.39211	77.7088	0.687993	15.1279	0.529733	19.6211	6	9	3	2	10	11	1.02606	0.788398	0.921425	rs6055593	rs6055593	20	8177770	8177770	+	ENSG00000182621	0	0	1	12	0	0	2	0	0	0	0	0	0	rs6055593	20	8177770	0.583333	0.304348
rs7143004	SAMD4A	SAMD4A	9.15331	1.90316	4.80952	0.048003	Y	N	N	1.35352	61.9	0.431177	8.40033	0.78369	29.5162	7	7	4	2	10	11	0.975207	0.757527	0.925684	rs7143004	rs7143004	14	54745115	54745115	+	ENSG00000020577	0	0	0	12	0	0	0	0	0	0	0	0	0	rs7143004	14	54745115	0.583333	0.304348
rs3823556	LINC-PINT	LINC-PINT	7.75958	11.3513	0.683586	0.00993385	Y	Y	N	1.10107	54.684	1.95246	65.9945	0.133558	3.49878	5	11	2	4	6	13	0.996247	0.898082	0.83307	rs3823556	rs3823556	7	130945142	130945142	+	ENSG00000231721	0	0	0	92	0	18	92	0	0	0	0	0	0	rs3823556	7	130945142	0.583333	0.304348
rs1032726	CD200R1	CD200R1	12.3413	0.353022	34.9589	0.00107441	Y	N	Y	1.32896	114.606	0.0707338	1.76188	3.38819	360.703	9	3	6	1	13	9	1.13702	0.820208	1.19076	rs1032726	rs1032726	3	112967228	112967228	+	ENSG00000163606	0	0	0	15	0	0	0	0	0	0	0	0	0	rs1032726	3	112967228	0.583333	0.326087
rs12494693	CD200R1	CD200R1	12.3413	0.353022	34.9589	0.00107441	Y	N	Y	1.32896	114.606	0.0707338	1.76188	3.38819	360.703	9	3	6	1	13	9	1.13702	0.820208	1.19076	rs12494693	rs12494693	3	112958682	112958682	+	ENSG00000163606	0	0	0	10	0	0	0	0	0	0	0	0	0	rs12494693	3	112958682	0.583333	0.326087
rs1392785	CD200R1	CD200R1	12.3413	0.353022	34.9589	0.00107441	Y	N	Y	1.32896	114.606	0.0707338	1.76188	3.38819	360.703	9	3	6	1	13	9	1.13702	0.820208	1.19076	rs1392785	rs1392785	3	112970690	112970690	+	ENSG00000163606	0	0	0	10	0	0	0	0	0	0	0	0	0	rs1392785	3	112970690	0.583333	0.326087
rs2638272	LRRK2,LRRK2-DT	LRRK2	14.3259	1.20294	11.9091	0.0279593	Y	N	Y	1.40478	146.096	0.273553	5.28991	1.31128	108.159	7	7	4	1	13	9	1.18479	0.755628	1.12566	rs2638272	rs2638272	12	40216081	40216081	+	ENSG00000188906,ENSG00000225342	0	0	0	2	0	0	1	0	0	0	0	0	0	imm_12_38896150	12	40216081	0.583333	0.326087
rs2708435	LRRK2,LRRK2-DT	LRRK2	14.3259	1.20294	11.9091	0.0279593	Y	N	Y	1.40478	146.096	0.273553	5.28991	1.31128	108.159	7	7	4	1	13	9	1.18479	0.755628	1.12566	rs2708435	rs2708435	12	40220854	40220854	+	ENSG00000188906,ENSG00000225342	0	0	0	4	0	0	2	0	0	0	0	0	0	imm_12_38900923	12	40220854	0.583333	0.326087
rs4306748			16.2786	2.03915	7.98302	0.0382494	Y	N	N	1.46955	180.322	0.436421	9.52783	0.885038	72.0066	6	9	3	1	13	9	1.22699	0.786573	1.12216	rs4306748	rs4306748		-1	-1			0	0	0	0	0	0	0	0	0	0	0	0	0	rs4306748	2	54441110	0.583333	0.326087
rs4722404	ENSG00000228334	ENSG00000228334	20.0909	3.67176	5.47174	0.0346786	Y	N	N	1.57039	257.034	0.670606	20.1039	0.600137	49.8886	5	11	2	1	13	9	1.30048	0.867471	1.12765	rs4722404	rs4722404	7	3089155	3089155	+	ENSG00000228334	0	0	0	2	0	0	2	0	0	0	0	0	0	rs4722404	7	3089155	0.583333	0.326087
rs522796	KL	KL	14.3259	1.20294	11.9091	0.0279593	Y	N	Y	1.40478	146.096	0.273553	5.28991	1.31128	108.159	7	7	4	1	13	9	1.18479	0.755628	1.12566	rs522796	rs522796	13	33055918	33055918	+	ENSG00000133116	0	0	0	2	0	0	1	0	0	0	0	0	0	rs522796	13	33055918	0.583333	0.326087
rs1776352	VAMP3	VAMP3	8.69585	6.44741	1.34874	0.0416288	Y	Y	N	1.12897	66.9798	1.15947	35.8517	0.256052	7.10437	5	11	2	3	9	11	1.0416	0.875363	0.847726	rs1776352	rs1776352	1	7774472	7774472	+	ENSG00000049245	0	0	0	6	0	0	0	0	0	0	0	0	0	imm_1_7757119	1	7774472	0.583333	0.326087
rs6497933			8.69585	6.44741	1.34874	0.0416288	Y	Y	N	1.12897	66.9798	1.15947	35.8517	0.256052	7.10437	5	11	2	3	9	11	1.0416	0.875363	0.847726	rs6497933	rs6497933		-1	-1			0	0	0	0	0	0	0	0	0	0	0	0	0	rs6497933	16	26201126	0.583333	0.326087
rs707458	VAMP3	VAMP3	8.69585	6.44741	1.34874	0.0416288	Y	Y	N	1.12897	66.9798	1.15947	35.8517	0.256052	7.10437	5	11	2	3	9	11	1.0416	0.875363	0.847726	rs707458	rs707458	1	7772152	7772152	+	ENSG00000049245	0	0	0	2	0	0	0	0	0	0	0	0	0	imm_1_7754799	1	7772152	0.583333	0.326087
rs7796129	MKLN1	MKLN1	7.16725	9.00805	0.795649	0.0190731	Y	Y	N	1.01074	50.8236	1.5782	51.4161	0.15977	3.96232	5	11	2	4	7	12	0.999408	0.88869	0.819095	rs7796129	rs7796129	7	131221019	131221019	+	ENSG00000128585	0	0	0	4	0	0	0	0	0	0	0	0	0	rs7796129	7	131221019	0.583333	0.326087
rs7869375	APBA1	APBA1	7.16725	9.00805	0.795649	0.0190731	Y	Y	N	1.01074	50.8236	1.5782	51.4161	0.15977	3.96232	5	11	2	4	7	12	0.999408	0.88869	0.819095	rs7869375	rs7869375	9	69453026	69453026	+	ENSG00000107282	0	0	0	4	0	0	0	0	0	0	0	0	0	rs7869375	9	69453026	0.583333	0.326087
rs12710303	CIB3	CIB3	12.7517	0.994811	12.8182	0.0263129	Y	N	Y	1.23649	131.505	0.223852	4.42099	1.41805	115.867	7	7	4	1	14	8	1.1905	0.761003	1.12326	rs12710303	rs12710303	19	16171320	16171320	+	ENSG00000141977	0	0	2	8	0	0	2	0	0	0	0	0	0	rs12710303	19	16171320	0.583333	0.347826
rs10809610	ENSG00000285784	ENSG00000285784	6.46448	0.382198	16.914	0.00637503	Y	N	Y	1.05	39.7994	0.0760058	1.92189	2.40291	119.057	9	3	6	2	12	9	0.927311	0.824045	0.995643	rs10809610	rs10809610	9	11822801	11822801	+	ENSG00000285784	0	0	0	3	0	0	3	0	0	0	0	0	0	rs10809610	9	11822801	0.583333	0.347826
rs2077675			6.88235	0.752066	9.15126	0.0373065	Y	N	Y	1.06583	44.4414	0.168024	3.3662	1.45783	57.4452	8	5	5	2	12	9	0.951638	0.764651	0.937214	rs2077675	rs2077675		-1	-1			0	0	0	0	0	0	0	0	0	0	0	0	0	rs2077675	3	179538934	0.583333	0.347826
rs167725			6.57491	7.24339	0.907713	0.0396968	N	Y	N	0.920475	46.9643	1.28307	40.8915	0.18613	4.42671	5	11	2	4	8	11	1.00313	0.883078	0.808411	rs167725	rs167725		-1	-1			0	0	0	0	0	0	0	0	0	0	0	0	0	rs167725	16	63917142	0.583333	0.347826
rs4425847			10.2513	0.470199	21.8021	0.00582605	Y	N	Y	1.03431	101.604	0.103123	2.14391	2.34361	202.821	8	5	5	1	15	7	1.17024	0.774098	1.13792	rs4425847	rs4425847		-1	-1			0	0	0	0	0	0	0	0	0	0	0	0	0	rs4425847	9	27729358	0.583333	0.369565
rs4873562	PXDNL	PXDNL	9.18182	13.2178	0.694656	0.020582	N	Y	N	0.835273	100.932	1.55204	112.568	0.138972	3.47228	4	13	1	4	9	10	1.22307	1.09285	0.820994	rs4873562	rs4873562	8	51554501	51554501	+	ENSG00000147485	0	0	0	1	0	0	0	0	0	0	0	0	0	rs4873562	8	51554501	0.583333	0.369565
rs1375	IL33	IL33	6.65062	11.9091	0.558449	0.0298033	N	Y	N	0.623302	70.9621	1.38483	102.414	0.11841	2.63378	4	13	1	5	9	9	1.20787	1.09782	0.791332	rs1375	rs1375	9	6235753	6235753	+	ENSG00000137033	0	0	0	6	0	0	0	0	0	0	0	0	0	rs1375	9	6235753	0.583333	0.413043
rs986613	PTPRG	PTPRG	6.65062	11.9091	0.558449	0.0298033	N	Y	N	0.623302	70.9621	1.38483	102.414	0.11841	2.63378	4	13	1	5	9	9	1.20787	1.09782	0.791332	rs986613	rs986613	3	62029446	62029446	+	ENSG00000144724	0	0	0	6	0	0	0	0	0	0	0	0	0	rs986613	3	62029446	0.583333	0.413043
rs2569218	SH3PXD2B	SH3PXD2B	3.45473	8.75176	0.394747	0.0367985	N	Y	N	0.531444	22.458	1.4688	52.1469	0.0874906	1.78105	5	11	2	7	6	10	0.955052	0.910618	0.768731	rs2569218	rs2569218	5	172434725	172434725	+	ENSG00000174705	0	0	0	6	0	0	0	0	0	0	0	0	0	rs2569218	5	172434725	0.583333	0.434783
rs2671702	WDFY4,LRRC18,ENSG00000241577	WDFY4	4.25224	11.9091	0.357058	0.0337633	N	Y	N	0.412327	43.8524	1.35187	104.911	0.0797883	1.59786	4	13	1	7	8	8	1.1905	1.11011	0.764552	rs2671702	rs2671702	10	48927113	48927113	+	ENSG00000128815,ENSG00000165383,ENSG00000241577	0	0	0	3	0	0	1	0	0	0	0	0	0	imm_10_49805164	10	48927113	0.583333	0.478261
rs1000355	LSAMP	LSAMP	2.42857	9.43137	0.257499	0.0283081	N	Y	N	0.381408	15.4636	1.51212	58.8251	0.056985	1.16357	5	11	2	9	5	9	0.944484	0.933943	0.769504	rs1000355	rs1000355	3	116762204	116762204	+	ENSG00000185565	0	0	0	1	0	0	0	0	0	0	0	0	0	rs1000355	3	116762204	0.583333	0.5
rs4374178			2.90809	11.9091	0.244191	0.0279593	N	Y	N	0.285164	29.6567	1.31128	108.159	0.0555298	1.07382	4	13	1	9	7	7	1.18479	1.12566	0.755628	rs4374178	rs4374178		-1	-1			0	0	0	0	0	0	0	0	0	0	0	0	0	rs4374178	16	25637131	0.583333	0.543478
rs442472	STOM	STOM	1.94767	8.39496	0.232004	0.0390511	N	Y	N	0.305031	12.4361	1.327	53.1087	0.0520627	1.03387	5	11	2	10	5	8	0.945905	0.941178	0.762402	rs442472	rs442472	9	121339285	121339285	+	ENSG00000148175	6	0	0	0	0	0	0	0	0	0	0	0	0	imm_9_123141384	9	121339285	0.583333	0.543478
rs4496619	ENSG00000286891	ENSG00000286891	1.94767	8.39496	0.232004	0.0390511	N	Y	N	0.305031	12.4361	1.327	53.1087	0.0520627	1.03387	5	11	2	10	5	8	0.945905	0.941178	0.762402	rs4496619	rs4496619	4	43813981	43813981	+	ENSG00000286891	0	0	0	1	0	0	1	0	0	0	0	0	0	rs4496619	4	43813981	0.583333	0.543478
rs11214982	RBM7,ENSG00000255663	RBM7	5.50467	0.203143	27.0976	0.0192114	Y	N	N	1.33646	22.6729	0.000297433	138.744	0.03781	19420.2	10	0	8	4	1	18	0.722231	3.32983	3.3544	rs11214982	rs11214982	11	114411436	114411436	+	ENSG00000076053,ENSG00000255663	1	0	1	2	0	0	0	0	0	0	0	0	0	1kg_11_113787368	11	114411436	0.555556	0.195652
rs2747454			19.071	3.43902	5.54545	0.011211	Y	N	N	1.89487	191.94	0.791507	14.9422	0.583426	52.7095	6	8	4	1	8	14	1.17807	0.749492	1.14889	rs2747454	rs2747454		-1	-1			0	0	0	0	0	0	0	0	0	0	0	0	0	rs2747454	6	29687336	0.555556	0.217391
rs9595600			17.8449	2.08206	8.57079	0.0178096	Y	N	N	1.88224	169.182	0.483837	8.9596	0.888483	82.6785	7	6	5	1	8	14	1.14758	0.744575	1.15643	rs9595600	rs9595600		-1	-1			0	0	0	0	0	0	0	0	0	0	0	0	0	rs9595600	13	47079933	0.555556	0.217391
rs1916382	CTNNA3	CTNNA3	11.8295	8.06504	1.46676	0.00748072	Y	Y	N	1.57087	89.0824	1.65733	39.2467	0.220383	9.76205	5	10	3	2	6	15	1.03008	0.80731	0.967064	rs1916382	rs1916382	10	66896728	66896728	+	ENSG00000183230	0	0	2	9	0	0	2	0	0	0	0	0	0	rs1916382	10	66896728	0.555556	0.217391
rs1670006	SORCS3	SORCS3	23.2511	8.29461	2.80316	0.00432875	Y	Y	N	1.79801	300.673	1.52775	45.034	0.288577	27.2291	4	12	2	1	9	13	1.30596	0.863169	1.15997	rs1670006	rs1670006	10	105062381	105062381	+	ENSG00000156395	0	0	0	2	0	0	0	0	0	0	0	0	0	rs1670006	10	105062381	0.555556	0.23913
rs2240188	OAS3,ENSG00000257452	OAS3	17.7184	2.84401	6.23008	0.0244775	Y	N	N	1.75258	179.132	0.661603	12.2254	0.663103	58.5337	6	8	4	1	9	13	1.18037	0.744033	1.14297	rs2240188	rs2240188	12	112965879	112965879	+	ENSG00000111331,ENSG00000257452	20	0	28	8	9	2	2	0	0	0	0	0	9	rs2240188	12	112965879	0.555556	0.23913
rs1784912	CXADR	CXADR	9.98955	3.92339	2.54615	0.0303694	Y	N	N	1.47138	67.8216	0.882841	17.4358	0.394789	16.4211	6	8	4	2	7	14	0.977215	0.761003	0.951014	rs1784912	rs1784912	21	17564536	17564536	+	ENSG00000154639	0	0	0	5	0	0	0	0	0	0	0	0	0	rs1784912	21	17564536	0.555556	0.23913
rs12121410			18.0968	3.90323	4.63636	0.0202553	Y	N	N	1.62731	201.248	0.851713	17.8877	0.494824	43.4414	5	10	3	1	10	12	1.22898	0.776689	1.14157	rs12121410	rs12121410		-1	-1			0	0	0	0	0	0	0	0	0	0	0	0	0	rs12121410	1	104876793	0.555556	0.26087
rs1880862	ENSG00000289342	ENSG00000289342	16.3659	2.36682	6.9147	0.0269172	Y	N	N	1.61034	166.325	0.553926	10.113	0.742884	64.3615	6	8	4	1	10	12	1.18304	0.740955	1.1382	rs1880862	rs1880862	4	121960467	121960467	+	ENSG00000289342	0	0	0	6	0	0	6	0	0	0	0	0	0	seq-rs1880862	4	121960467	0.555556	0.26087
rs6944272	SPMIP4	SPMIP4	16.3659	2.36682	6.9147	0.0269172	Y	N	N	1.61034	166.325	0.553926	10.113	0.742884	64.3615	6	8	4	1	10	12	1.18304	0.740955	1.1382	rs6944272	rs6944272	7	25148024	25148024	+	ENSG00000153790	0	0	0	4	0	0	0	0	0	0	0	0	0	rs6944272	7	25148024	0.555556	0.26087
rs10495934			10.2627	5.26922	1.94767	0.021407	Y	Y	N	1.34979	78.0286	1.12396	24.7026	0.305031	12.4361	5	10	3	2	8	13	1.03498	0.788279	0.945905	rs10495934	rs10495934		-1	-1			0	0	0	0	0	0	0	0	0	0	0	0	0	rs10495934	2	46647607	0.555556	0.26087
rs216865	VWF	VWF	12.1791	9.31864	1.30697	0.00936339	Y	Y	N	1.33461	111.142	1.69024	51.3755	0.198181	8.6192	4	12	2	2	8	13	1.1281	0.870992	0.96239	rs216865	rs216865	12	5981137	5981137	+	ENSG00000110799	0	0	0	2	0	0	0	0	0	0	0	0	0	rs216865	12	5981137	0.555556	0.26087
rs1490543	LINC02006	LINC02006	7.48283	7.53094	0.993612	0.0182669	Y	Y	N	1.15105	48.6451	1.53879	36.8568	0.175659	5.62036	5	10	3	3	6	14	0.955072	0.810214	0.884083	rs1490543	rs1490543	3	153678307	153678307	+	ENSG00000238755	0	0	0	1	0	0	1	0	0	0	0	0	0	rs1490543	3	153678307	0.555556	0.26087
rs16923208	PDCD1LG2,ENSG00000286162	PDCD1LG2	7.48283	7.53094	0.993612	0.0182669	Y	Y	N	1.15105	48.6451	1.53879	36.8568	0.175659	5.62036	5	10	3	3	6	14	0.955072	0.810214	0.884083	rs16923208	rs16923208	9	5549099	5549099	+	ENSG00000197646,ENSG00000286162	0	0	0	2	0	0	1	0	0	0	0	0	0	rs16923208	9	5549099	0.555556	0.26087
rs1026047	SETD7,QKILA,ENSG00000286896	SETD7	14.0481	1.19608	11.7452	0.027954	Y	N	Y	1.4578	135.376	0.283226	5.0511	1.25269	110.122	7	6	5	1	11	11	1.1559	0.734978	1.14191	rs1026047	rs1026047	4	139568937	139568937	+	ENSG00000145391,ENSG00000261268,ENSG00000286896	0	0	0	6	0	4	4	0	0	0	0	0	0	rs1026047	4	139568937	0.555556	0.282609
rs11137854			16.6012	3.25806	5.09541	0.0349849	Y	N	N	1.484	185.714	0.712258	14.9033	0.548004	47.3778	5	10	3	1	11	11	1.23201	0.775739	1.13766	rs11137854	rs11137854		-1	-1			0	0	0	0	0	0	0	0	0	0	0	0	0	rs11137854	9	78804416	0.555556	0.282609
rs1347100			16.6012	3.25806	5.09541	0.0349849	Y	N	N	1.484	185.714	0.712258	14.9033	0.548004	47.3778	5	10	3	1	11	11	1.23201	0.775739	1.13766	rs1347100	rs1347100		-1	-1			0	0	0	0	0	0	0	0	0	0	0	0	0	rs1347100	12	105448505	0.555556	0.282609
rs1397094			16.2381	17.044	0.952719	0.00333114	Y	Y	N	1.17902	223.639	2.04097	142.333	0.136925	6.62899	3	14	1	2	9	12	1.3381	1.08284	0.989739	rs1397094	rs1397094		-1	-1			0	0	0	0	0	0	0	0	0	0	0	0	0	rs1397094	8	122147695	0.555556	0.282609
rs12699853	LINC02889,LINC02888,ENSG00000283321	LINC02889	9.47926	4.33215	2.18812	0.0439417	Y	N	N	1.23934	72.5034	0.932476	20.1266	0.347559	13.7757	5	10	3	2	9	12	1.03802	0.783661	0.938706	rs12699853	rs12699853	7	17433053	17433053	+	ENSG00000236039,ENSG00000236318,ENSG00000283321	0	0	0	15	0	0	12	0	0	0	0	0	0	rs12699853	7	17433053	0.555556	0.282609
rs6063003			9.47926	4.33215	2.18812	0.0439417	Y	N	N	1.23934	72.5034	0.932476	20.1266	0.347559	13.7757	5	10	3	2	9	12	1.03802	0.783661	0.938706	rs6063003	rs6063003		-1	-1			0	0	0	0	0	0	0	0	0	0	0	0	0	rs6063003	20	46553558	0.555556	0.282609
rs9985159	TMPRSS2	TMPRSS2	6.95213	6.01136	1.1565	0.0362523	Y	Y	N	1.0635	45.4465	1.25503	28.7934	0.209796	6.3752	5	10	3	3	7	13	0.957902	0.799232	0.870927	rs9985159	rs9985159	21	41476757	41476757	+	ENSG00000184012	0	0	9	51	0	0	3	0	0	0	0	0	0	rs9985159	21	41476757	0.555556	0.282609
rs1444269	ADAMTS5,ENSG00000223563	ADAMTS5	7.01874	0.738679	9.50174	0.0373065	Y	N	Y	1.14758	42.9275	0.162477	3.35831	1.41708	63.7106	8	4	6	2	10	11	0.923944	0.772617	0.970855	rs1444269	rs1444269	21	26919136	26919136	+	ENSG00000154736,ENSG00000223563	2	0	0	2	0	0	2	0	0	0	0	0	0	rs1444269	21	26919136	0.555556	0.304348
rs2544081			7.01874	0.738679	9.50174	0.0373065	Y	N	Y	1.14758	42.9275	0.162477	3.35831	1.41708	63.7106	8	4	6	2	10	11	0.923944	0.772617	0.970855	rs2544081	rs2544081		-1	-1			0	0	0	0	0	0	0	0	0	0	0	0	0	rs2544081	12	45621704	0.555556	0.304348
rs2174163	SOX6	SOX6	5.25649	6.99683	0.751268	0.0303683	N	Y	N	0.873081	31.6473	1.42035	34.4673	0.145254	3.88562	5	10	3	4	6	13	0.915913	0.813548	0.838406	rs2174163	rs2174163	11	16406426	16406426	+	ENSG00000110693	0	0	1	5	0	0	1	0	0	0	0	0	0	rs2174163	11	16406426	0.555556	0.304348
rs1072120	ENSG00000228566	ENSG00000228566	4.54839	11.2046	0.405941	0.00827906	N	Y	N	0.800498	25.8437	2.08414	60.2371	0.0756243	2.17903	5	10	3	5	4	14	0.886374	0.858146	0.857362	rs1072120	rs1072120	10	63985784	63985784	+	ENSG00000228566	0	0	0	9	0	0	9	0	0	0	0	0	0	rs1072120	10	63985784	0.555556	0.304348
rs11195258	RBM20	RBM20	16.1515	4.00254	4.03531	0.0482765	Y	N	N	1.21809	214.164	0.737211	21.731	0.427446	38.0955	4	12	2	1	13	9	1.31874	0.863169	1.14541	rs11195258	rs11195258	10	110660301	110660301	+	ENSG00000203867	0	0	0	4	0	0	0	0	0	0	0	0	0	rs11195258	10	110660301	0.555556	0.326087
rs9590198	ABCC4	ABCC4	16.1515	4.00254	4.03531	0.0482765	Y	N	N	1.21809	214.164	0.737211	21.731	0.427446	38.0955	4	12	2	1	13	9	1.31874	0.863169	1.14541	rs9590198	rs9590198	13	95201597	95201597	+	ENSG00000125257	0	0	4	12	0	0	2	0	0	0	0	0	0	rs9590198	13	95201597	0.555556	0.326087
rs6507572	TMEM241	TMEM241	6.99078	7.02826	0.994668	0.0443867	N	Y	N	0.868088	56.2974	1.27454	38.7564	0.180337	5.48621	4	12	2	3	9	11	1.06431	0.8711	0.871216	rs6507572	rs6507572	18	23276562	23276562	+	ENSG00000134490	0	0	2	4	0	0	2	0	0	0	0	0	0	rs6507572	18	23276562	0.555556	0.326087
rs10078204			9.18182	12.8182	0.716312	0.0233252	N	Y	N	0.738652	114.135	1.52735	107.576	0.122068	4.20342	3	14	1	3	10	10	1.28579	1.08537	0.902825	rs10078204	rs10078204		-1	-1			0	0	0	0	0	0	0	0	0	0	0	0	0	rs10078204	5	84870485	0.555556	0.347826
rs17162994			7.62971	17.5657	0.434354	0.00572837	N	Y	N	0.656765	88.6352	2.06399	149.493	0.0785867	2.4007	3	14	1	4	8	11	1.25126	1.0925	0.872274	rs17162994	rs17162994		-1	-1			0	0	0	0	0	0	0	0	0	0	0	0	0	rs17162994	7	142323575	0.555556	0.347826
rs373747			5.28571	7.89594	0.669421	0.0344338	N	Y	N	0.706595	39.54	1.41029	44.2078	0.130806	3.42588	4	12	2	4	8	11	1.02669	0.878853	0.83301	rs373747	rs373747		-1	-1			0	0	0	0	0	0	0	0	0	0	0	0	0	rs373747	22	20167669	0.555556	0.347826
rs236200	LINC00867	LINC00867	4.63212	11.4294	0.405283	0.0125393	N	Y	N	0.653231	32.8468	1.96833	66.366	0.079882	2.05621	4	12	2	5	6	12	0.999408	0.897449	0.828589	rs236200	rs236200	10	118377458	118377458	+	ENSG00000232139	0	0	0	1	0	0	1	0	0	0	0	0	0	rs236200	10	118377458	0.555556	0.347826
rs4667083	LINC01934	LINC01934	4.2493	9.00805	0.471723	0.026585	N	Y	N	0.594894	30.3526	1.5782	51.4161	0.0955738	2.32828	4	12	2	5	7	11	1.00313	0.88869	0.814537	rs4667083	rs4667083	2	181135319	181135319	+	ENSG00000234663	0	0	0	21	0	0	21	0	0	0	0	0	0	imm_2_181708291	2	181135319	0.555556	0.369565
rs11075561	CASC16	CASC16	3.87276	13.6704	0.283295	0.00681743	N	Y	N	0.563778	26.6031	2.27385	82.1864	0.055838	1.4373	4	12	2	6	5	12	0.983195	0.915182	0.828589	rs11075561	rs11075561	16	52617802	52617802	+	ENSG00000249231	0	0	0	6	0	0	6	0	0	0	0	0	0	rs11075561	16	52617802	0.555556	0.369565
rs1905340	STAT3	STAT3	6.25499	11.5491	0.541602	0.0399276	N	Y	N	0.530169	73.797	1.36271	97.8792	0.100742	2.91172	3	14	1	4	10	9	1.25915	1.09037	0.858146	rs1905340	rs1905340	17	42368372	42368372	+	ENSG00000168610	0	0	5	40	0	0	6	0	0	0	0	0	0	imm_17_37773916	17	42368372	0.555556	0.391304
rs35314169	STAT3	STAT3	6.25499	11.5491	0.541602	0.0399276	N	Y	N	0.530169	73.797	1.36271	97.8792	0.100742	2.91172	3	14	1	4	10	9	1.25915	1.09037	0.858146	rs35314169	rs35314169	17	42363808	42363808	+	ENSG00000168610	0	0	5	40	0	0	6	0	0	0	0	0	0	imm_17_37769352	17	42363808	0.555556	0.391304
rs3785898	STAT3	STAT3	6.25499	11.5491	0.541602	0.0399276	N	Y	N	0.530169	73.797	1.36271	97.8792	0.100742	2.91172	3	14	1	4	10	9	1.25915	1.09037	0.858146	rs3785898	rs3785898	17	42363102	42363102	+	ENSG00000168610	0	0	10	80	0	0	12	0	0	0	0	0	0	imm_17_37768646	17	42363102	0.555556	0.391304
rs11215766			5.02852	12.8182	0.392296	0.0227259	N	Y	N	0.442504	57.143	1.49777	109.7	0.0761559	2.0208	3	14	1	5	9	9	1.24002	1.09535	0.836344	rs11215766	rs11215766		-1	-1			0	0	0	0	0	0	0	0	0	0	0	0	0	rs11215766	11	116035012	0.555556	0.413043
rs12942547	STAT3	STAT3	5.02852	12.8182	0.392296	0.0227259	N	Y	N	0.442504	57.143	1.49777	109.7	0.0761559	2.0208	3	14	1	5	9	9	1.24002	1.09535	0.836344	rs12942547	rs12942547	17	42375526	42375526	+	ENSG00000168610	0	0	10	80	0	0	12	0	0	0	0	0	0	imm_17_37781070,rs12942547	17	42375526	0.555556	0.413043
rs8068748	STAT3	STAT3	5.02852	12.8182	0.392296	0.0227259	N	Y	N	0.442504	57.143	1.49777	109.7	0.0761559	2.0208	3	14	1	5	9	9	1.24002	1.09535	0.836344	rs8068748	rs8068748	17	42380683	42380683	+	ENSG00000168610	0	0	15	120	0	0	18	0	0	0	0	0	0	imm_17_37786227	17	42380683	0.555556	0.413043
rs957970	STAT3	STAT3	5.02852	12.8182	0.392296	0.0227259	N	Y	N	0.442504	57.143	1.49777	109.7	0.0761559	2.0208	3	14	1	5	9	9	1.24002	1.09535	0.836344	rs957970	rs957970	17	42367872	42367872	+	ENSG00000168610	0	0	15	120	0	0	18	0	0	0	0	0	0	rs957970	17	42367872	0.555556	0.413043
rs9891119	STAT3	STAT3	5.02852	12.8182	0.392296	0.0227259	N	Y	N	0.442504	57.143	1.49777	109.7	0.0761559	2.0208	3	14	1	5	9	9	1.24002	1.09535	0.836344	rs9891119	rs9891119	17	42355962	42355962	+	ENSG00000168610	0	0	15	120	0	0	18	0	0	0	0	0	0	imm_17_37761506,rs9891119	17	42355962	0.555556	0.413043
rs4957138	TTC33	TTC33	3.23263	8.19651	0.394391	0.0422042	N	Y	N	0.463009	22.5696	1.422	47.2452	0.0830966	1.87185	4	12	2	6	7	10	0.991482	0.893695	0.794561	rs4957138	rs4957138	5	40622838	40622838	+	ENSG00000113638	0	0	0	6	0	0	0	0	0	0	0	0	0	imm_5_40658697	5	40622838	0.555556	0.413043
rs1901325			3.74218	11.4096	0.327985	0.0276243	N	Y	N	0.334193	41.9036	1.31714	98.8344	0.0661445	1.62635	3	14	1	6	9	8	1.2325	1.10153	0.816901	rs1901325	rs1901325		-1	-1			0	0	0	0	0	0	0	0	0	0	0	0	0	rs1901325	9	25391050	0.555556	0.456522
rs195490			3.74218	11.4096	0.327985	0.0276243	N	Y	N	0.334193	41.9036	1.31714	98.8344	0.0661445	1.62635	3	14	1	6	9	8	1.2325	1.10153	0.816901	rs195490	rs195490		-1	-1			0	0	0	0	0	0	0	0	0	0	0	0	0	rs195490	6	115898256	0.555556	0.456522
rs6573973			3.74218	11.4096	0.327985	0.0276243	N	Y	N	0.334193	41.9036	1.31714	98.8344	0.0661445	1.62635	3	14	1	6	9	8	1.2325	1.10153	0.816901	rs6573973	rs6573973		-1	-1			0	0	0	0	0	0	0	0	0	0	0	0	0	rs6573973	14	70559907	0.555556	0.456522
rs1396836			2.81818	10.001	0.28179	0.0450891	N	Y	N	0.25282	31.4142	1.13687	87.9784	0.0584388	1.35878	3	14	1	7	9	7	1.23019	1.10939	0.802644	rs1396836	rs1396836		-1	-1			0	0	0	0	0	0	0	0	0	0	0	0	0	rs1396836	2	30223217	0.555556	0.5
rs2449588	DLG2	DLG2	2.81818	10.001	0.28179	0.0450891	N	Y	N	0.25282	31.4142	1.13687	87.9784	0.0584388	1.35878	3	14	1	7	9	7	1.23019	1.10939	0.802644	rs2449588	rs2449588	11	83954133	83954133	+	ENSG00000150672	0	0	1	27	0	0	6	0	0	0	0	0	0	rs2449588	11	83954133	0.555556	0.5
rs246871	ITK,MED7	ITK	2.81818	10.001	0.28179	0.0450891	N	Y	N	0.25282	31.4142	1.13687	87.9784	0.0584388	1.35878	3	14	1	7	9	7	1.23019	1.10939	0.802644	rs246871	rs246871	5	157158243	157158243	+	ENSG00000113263,ENSG00000155868	0	0	0	2	0	0	0	0	0	0	0	0	0	rs246871	5	157158243	0.555556	0.5
rs3117160	TAGAP-AS1	TAGAP-AS1	2.1988	12.8182	0.171538	0.0112172	N	Y	N	0.202206	23.9099	1.41805	115.867	0.0355742	0.82715	3	14	1	9	7	7	1.21754	1.12326	0.802644	rs3117160	rs3117160	6	159009666	159009666	+	ENSG00000271913	0	0	0	72	0	0	72	0	0	0	0	0	0	imm_6_159350686	6	159009666	0.555556	0.543478
rs254855	LINC00994,PRICKLE2-AS1	LINC00994	199.71	6.67503	29.9189	0.00146534	N	Y	N	0.334784	119134	1.45818	30.5559	0.0528788	16928.2	4	11	3	0	8	15	3.26078	0.776114	3.2338	rs254855	rs254855	3	64087196	64087196	+	ENSG00000189196,ENSG00000241111	0	0	0	1	0	1	1	0	0	0	0	0	0	rs254855	3	64087196	0.527778	0.173913
rs11136297	ZC3H3	ZC3H3	15.9446	3.8636	4.12687	0.0209893	Y	N	N	1.54267	164.798	0.905237	16.49	0.427378	39.8502	5	9	4	1	8	14	1.19163	0.740386	1.15694	rs11136297	rs11136297	8	143474866	143474866	+	ENSG00000014164	0	0	0	2	0	0	0	0	0	0	0	0	0	rs11136297	8	143474866	0.527778	0.217391
rs1033523			8.94425	5.4942	1.62794	0.0218043	Y	Y	N	1.28189	62.4073	1.22866	24.5684	0.241926	10.9546	5	9	4	2	6	15	0.991159	0.764168	0.972673	rs1033523	rs1033523		-1	-1			0	0	0	0	0	0	0	0	0	0	0	0	0	rs1033523	21	20863492	0.527778	0.217391
rs17458619			8.94425	5.4942	1.62794	0.0218043	Y	Y	N	1.28189	62.4073	1.22866	24.5684	0.241926	10.9546	5	9	4	2	6	15	0.991159	0.764168	0.972673	rs17458619	rs17458619		-1	-1			0	0	0	0	0	0	0	0	0	0	0	0	0	rs17458619	1	101569281	0.527778	0.217391
rs11952081	LINC01470	LINC01470	17.5801	8.98012	1.95767	0.00490548	Y	Y	N	1.28238	241.004	1.66592	48.4071	0.189735	20.199	3	13	2	1	9	13	1.33574	0.859507	1.19076	rs11952081	rs11952081	5	152804739	152804739	+	ENSG00000249484	0	0	0	6	0	0	6	0	0	0	0	0	0	rs11952081	5	152804739	0.527778	0.23913
rs6020487			15.7507	5.15456	3.05569	0.0194641	Y	Y	N	1.37054	181.013	1.13096	23.4928	0.312605	29.8692	4	11	3	1	9	13	1.24576	0.773884	1.16317	rs6020487	rs6020487		-1	-1			0	0	0	0	0	0	0	0	0	0	0	0	0	rs6020487	20	50414781	0.527778	0.23913
rs1004671			14.8137	3.19512	4.63636	0.034176	Y	N	N	1.4269	153.793	0.756767	13.49	0.485704	44.2571	5	9	4	1	9	13	1.1939	0.73486	1.15106	rs1004671	rs1004671		-1	-1			0	0	0	0	0	0	0	0	0	0	0	0	0	rs1004671	4	14291314	0.527778	0.23913
rs6550857	THRB	THRB	14.8137	3.19512	4.63636	0.034176	Y	N	N	1.4269	153.793	0.756767	13.49	0.485704	44.2571	5	9	4	1	9	13	1.1939	0.73486	1.15106	rs6550857	rs6550857	3	24317415	24317415	+	ENSG00000151090	0	0	1	18	0	0	1	0	0	0	0	0	0	rs6550857	3	24317415	0.527778	0.23913
rs6698436	PLPPR5,PLPPR5-AS1	PLPPR5	13.8614	1.20357	11.5169	0.0312088	Y	N	Y	1.496	128.434	0.282718	5.12375	1.17531	112.855	7	5	6	1	9	13	1.13587	0.73908	1.16443	rs6698436	rs6698436	1	99123347	99123347	+	ENSG00000117598,ENSG00000232825	0	0	0	12	0	0	10	0	0	0	0	0	0	rs6698436	1	99123347	0.527778	0.23913
rs7834935	XKR6	XKR6	14.8137	3.19512	4.63636	0.034176	Y	N	N	1.4269	153.793	0.756767	13.49	0.485704	44.2571	5	9	4	1	9	13	1.1939	0.73486	1.15106	rs7834935	rs7834935	8	11007629	11007629	+	ENSG00000171044	0	0	0	1	0	0	0	0	0	0	0	0	0	1kg_8_10902549	8	11007629	0.527778	0.23913
rs2739045	PHF20L1	PHF20L1	8.35192	4.40776	1.89482	0.0489491	Y	Y	N	1.19146	58.5453	1.00942	19.2471	0.288255	12.4554	5	9	4	2	7	14	0.993526	0.752037	0.960731	rs2739045	rs2739045	8	132793643	132793643	+	ENSG00000129292	0	0	1	13	0	0	3	0	0	0	0	0	0	rs2739045	8	132793643	0.527778	0.23913
rs2826573			8.35192	4.40776	1.89482	0.0489491	Y	Y	N	1.19146	58.5453	1.00942	19.2471	0.288255	12.4554	5	9	4	2	7	14	0.993526	0.752037	0.960731	rs2826573	rs2826573		-1	-1			0	0	0	0	0	0	0	0	0	0	0	0	0	rs2826573	21	20869861	0.527778	0.23913
rs532097	SIRPB3P	SIRPB3P	8.88018	7.11086	1.24882	0.0168323	Y	Y	N	1.12243	70.2565	1.51105	33.4631	0.184666	8.44525	4	11	3	2	7	14	1.05527	0.790214	0.975207	rs532097	rs532097	20	1706503	1706503	+	ENSG00000223750	0	0	0	1	0	0	1	0	0	0	0	0	0	imm_20_1635149	20	1706503	0.527778	0.23913
rs1389441	ENSG00000251185	ENSG00000251185	13.1569	1.66783	7.8886	0.0404159	Y	N	N	1.34737	128.475	0.406603	6.84122	0.834963	74.5304	6	7	5	1	10	12	1.16265	0.720124	1.14581	rs1389441	rs1389441	4	75325639	75325639	+	ENSG00000251185	0	0	0	2	0	0	2	0	0	0	0	0	0	rs1389441	4	75325639	0.527778	0.26087
rs1820338	TMEM207	TMEM207	13.1569	1.66783	7.8886	0.0404159	Y	N	N	1.34737	128.475	0.406603	6.84122	0.834963	74.5304	6	7	5	1	10	12	1.16265	0.720124	1.14581	rs1820338	rs1820338	3	190444053	190444053	+	ENSG00000198398	0	0	0	1	0	0	0	0	0	0	0	0	0	rs1820338	3	190444053	0.527778	0.26087
rs2010006			14.5484	4.28968	3.39148	0.0374421	Y	N	N	1.25966	168.026	0.946675	19.4379	0.350159	32.8484	4	11	3	1	10	12	1.24829	0.770925	1.15849	rs2010006	rs2010006		-1	-1			0	0	0	0	0	0	0	0	0	0	0	0	0	imm_1_151018690	1	152779590	0.527778	0.26087
rs58364782	PREX2	PREX2	13.1569	1.66783	7.8886	0.0404159	Y	N	N	1.34737	128.475	0.406603	6.84122	0.834963	74.5304	6	7	5	1	10	12	1.16265	0.720124	1.14581	rs58364782	rs58364782	8	67981747	67981747	+	ENSG00000046889	0	0	0	6	0	0	4	0	0	0	0	0	0	rs58364782	8	67981747	0.527778	0.26087
rs59171322	PREX2	PREX2	13.1569	1.66783	7.8886	0.0404159	Y	N	N	1.34737	128.475	0.406603	6.84122	0.834963	74.5304	6	7	5	1	10	12	1.16265	0.720124	1.14581	rs59171322	rs59171322	8	67978520	67978520	+	ENSG00000046889	0	0	0	6	0	0	4	0	0	0	0	0	0	rs59171322	8	67978520	0.527778	0.26087
rs9297602			14.5484	4.28968	3.39148	0.0374421	Y	N	N	1.25966	168.026	0.946675	19.4379	0.350159	32.8484	4	11	3	1	10	12	1.24829	0.770925	1.15849	rs9297602	rs9297602		-1	-1			0	0	0	0	0	0	0	0	0	0	0	0	0	rs9297602	8	119695360	0.527778	0.26087
rs9886484	PREX2	PREX2	13.1569	1.66783	7.8886	0.0404159	Y	N	N	1.34737	128.475	0.406603	6.84122	0.834963	74.5304	6	7	5	1	10	12	1.16265	0.720124	1.14581	rs9886484	rs9886484	8	67974538	67974538	+	ENSG00000046889	0	0	0	3	0	0	2	0	0	0	0	0	0	rs9886484	8	67974538	0.527778	0.26087
rs1109660			8.25038	5.79092	1.42471	0.0300181	Y	Y	N	1.0376	65.6023	1.24906	26.8479	0.214406	9.46707	4	11	3	2	8	13	1.05783	0.7826	0.96625	rs1109660	rs1109660		-1	-1			0	0	0	0	0	0	0	0	0	0	0	0	0	rs1109660	2	133856630	0.527778	0.26087
rs3846633	TTC23L	TTC23L	8.25038	5.79092	1.42471	0.0300181	Y	Y	N	1.0376	65.6023	1.24906	26.8479	0.214406	9.46707	4	11	3	2	8	13	1.05783	0.7826	0.96625	rs3846633	rs3846633	5	34863828	34863828	+	ENSG00000205838	0	0	2	7	0	0	0	0	0	0	0	0	0	rs3846633	5	34863828	0.527778	0.26087
rs4923383			8.25038	5.79092	1.42471	0.0300181	Y	Y	N	1.0376	65.6023	1.24906	26.8479	0.214406	9.46707	4	11	3	2	8	13	1.05783	0.7826	0.96625	rs4923383	rs4923383		-1	-1			0	0	0	0	0	0	0	0	0	0	0	0	0	rs4923383	11	26734777	0.527778	0.26087
rs12874612			5.65775	5.13035	1.1028	0.0481534	N	Y	N	0.945197	33.8661	1.14042	23.0797	0.192633	6.3134	5	9	4	3	6	14	0.912953	0.767235	0.890215	rs12874612	rs12874612		-1	-1			0	0	0	0	0	0	0	0	0	0	0	0	0	rs12874612	13	108080204	0.527778	0.26087
rs2824338	CXADR	CXADR	5.65775	5.13035	1.1028	0.0481534	N	Y	N	0.945197	33.8661	1.14042	23.0797	0.192633	6.3134	5	9	4	3	6	14	0.912953	0.767235	0.890215	rs2824338	rs2824338	21	17536186	17536186	+	ENSG00000154639	0	0	0	10	0	0	0	0	0	0	0	0	0	rs2824338	21	17536186	0.527778	0.26087
rs8126543	CXADR	CXADR	5.65775	5.13035	1.1028	0.0481534	N	Y	N	0.945197	33.8661	1.14042	23.0797	0.192633	6.3134	5	9	4	3	6	14	0.912953	0.767235	0.890215	rs8126543	rs8126543	21	17537728	17537728	+	ENSG00000154639	0	0	0	5	0	0	0	0	0	0	0	0	0	rs8126543	21	17537728	0.527778	0.26087
rs6574611	CEP128	CEP128	8.50567	8.29461	1.02545	0.0173832	N	Y	N	0.866765	83.4672	1.52775	45.034	0.14659	7.17332	3	13	2	2	9	12	1.16516	0.863169	0.99247	rs6574611	rs6574611	14	80937675	80937675	+	ENSG00000100629	0	0	0	16	0	0	2	0	0	0	0	0	0	1kg_14_80473772	14	80937675	0.527778	0.282609
rs10864310	CAMTA1	CAMTA1	5.58897	6.60654	0.845975	0.0384066	N	Y	N	0.814649	38.3436	1.39451	31.2988	0.146972	4.86945	4	11	3	3	7	13	0.982548	0.793632	0.892983	rs10864310	rs10864310	1	7678705	7678705	+	ENSG00000171735	0	0	2	11	0	0	1	0	0	0	0	0	0	imm_1_7661352	1	7678705	0.527778	0.282609
rs10932031	ICOS	ICOS	5.58897	6.60654	0.845975	0.0384066	N	Y	N	0.814649	38.3436	1.39451	31.2988	0.146972	4.86945	4	11	3	3	7	13	0.982548	0.793632	0.892983	rs10932031	rs10932031	2	203939771	203939771	+	ENSG00000163600	0	0	0	6	0	0	0	0	0	0	0	0	0	imm_2_204512739	2	203939771	0.527778	0.282609
rs1876142	TTC33	TTC33	5.58897	6.60654	0.845975	0.0384066	N	Y	N	0.814649	38.3436	1.39451	31.2988	0.146972	4.86945	4	11	3	3	7	13	0.982548	0.793632	0.892983	rs1876142	rs1876142	5	40521603	40521603	+	ENSG00000113638	0	0	0	2	0	0	0	0	0	0	0	0	0	imm_5_40557462	5	40521603	0.527778	0.282609
rs11997548	LINC01414,LINC01289	LINC01414	4.27781	6.1363	0.697132	0.0463212	N	Y	N	0.77927	23.4831	1.30987	28.7464	0.128272	3.78876	5	9	4	4	5	14	0.868795	0.787904	0.863684	rs11997548	rs11997548	8	63795545	63795545	+	ENSG00000253554,ENSG00000253734	0	0	0	6	0	0	6	0	0	0	0	0	0	rs11997548	8	63795545	0.527778	0.282609
rs11901153	LRP1B	LRP1B	10.687	0.697873	15.3137	0.0236746	Y	N	Y	1.13116	100.97	0.164929	2.95295	1.59921	146.642	7	5	6	1	12	10	1.14581	0.735981	1.15267	rs11901153	rs11901153	2	140529306	140529306	+	ENSG00000168702	0	0	0	2	0	0	0	0	0	0	0	0	0	rs11901153	2	140529306	0.527778	0.304348
rs11141634	GAS1RR	GAS1RR	7.80272	6.85573	1.13813	0.0427386	N	Y	N	0.790174	77.0494	1.26767	37.0768	0.164461	7.87628	3	13	2	2	10	11	1.16835	0.861177	0.986974	rs11141634	rs11141634	9	86964661	86964661	+	ENSG00000226237	0	0	0	4	0	0	4	0	0	0	0	0	0	rs11141634	9	86964661	0.527778	0.304348
rs7933187	MMP26	MMP26	7.80272	6.85573	1.13813	0.0427386	N	Y	N	0.790174	77.0494	1.26767	37.0768	0.164461	7.87628	3	13	2	2	10	11	1.16835	0.861177	0.986974	rs7933187	rs7933187	11	4720724	4720724	+	ENSG00000167346	0	0	0	4	0	0	0	0	0	0	0	0	0	rs7933187	11	4720724	0.527778	0.304348
rs13395921	DYTN	DYTN	5.7619	9.31864	0.618321	0.0157668	N	Y	N	0.670738	49.497	1.69024	51.3755	0.102038	3.74683	3	13	2	3	8	12	1.09727	0.870992	0.919214	rs13395921	rs13395921	2	206675439	206675439	+	ENSG00000232125	0	0	0	2	0	0	1	0	0	0	0	0	0	1kg_2_207248408	2	206675439	0.527778	0.304348
rs729916	PDE1C	PDE1C	3.43902	7.63296	0.450549	0.0295997	N	Y	N	0.661779	17.8713	1.53695	37.9075	0.0829011	2.44864	5	9	4	5	4	14	0.840822	0.81769	0.863684	rs729916	rs729916	7	31886203	31886203	+	ENSG00000154678	0	0	0	14	0	0	2	0	0	0	0	0	0	rs729916	7	31886203	0.527778	0.304348
rs7325108	LINC02336	LINC02336	5.28571	7.60911	0.694656	0.037271	N	Y	N	0.611233	45.7089	1.38972	41.662	0.116313	4.14872	3	13	2	3	9	11	1.10066	0.867471	0.911804	rs7325108	rs7325108	13	89573408	89573408	+	ENSG00000271395	0	0	0	1	0	0	1	0	0	0	0	0	0	rs7325108	13	89573408	0.527778	0.326087
rs11227699	KDM2A	KDM2A	4.35656	10.6311	0.409793	0.0106252	N	Y	N	0.544708	34.8437	1.89115	59.7629	0.0722814	2.32329	3	13	2	4	7	12	1.06081	0.880918	0.885248	rs11227699	rs11227699	11	67131021	67131021	+	ENSG00000173120	0	0	0	5	0	0	2	0	0	0	0	0	0	rs11227699	11	67131021	0.527778	0.326087
rs4931619	BICD1	BICD1	3.99652	8.5485	0.467511	0.0284268	N	Y	N	0.496272	32.1843	1.53765	47.5251	0.0840737	2.5997	3	13	2	4	8	11	1.06431	0.875256	0.875372	rs4931619	rs4931619	12	32206028	32206028	+	ENSG00000151746	0	0	2	6	0	0	0	0	0	0	0	0	0	rs4931619	12	32206028	0.527778	0.347826
rs7335280			5.60411	11.2539	0.497971	0.034298	N	Y	N	0.398897	78.7321	1.34428	94.2142	0.0733368	3.38131	2	15	1	3	11	9	1.34824	1.08411	0.977285	rs7335280	rs7335280		-1	-1			0	0	0	0	0	0	0	0	0	0	0	0	0	rs7335280	13	35738931	0.527778	0.369565
rs1407817	ENSG00000285280	ENSG00000285280	3.21289	9.75252	0.329442	0.0196006	N	Y	N	0.417123	24.7472	1.72058	55.2787	0.061319	1.76995	3	13	2	5	7	11	1.0416	0.885134	0.857811	rs1407817	rs1407817	1	192593028	192593028	+	ENSG00000285280	0	0	0	6	0	0	6	0	0	0	0	0	0	seq-rs1407817	1	192593028	0.527778	0.369565
rs271151			4.23725	12.3681	0.342594	0.0173468	N	Y	N	0.319559	56.1847	1.46553	104.379	0.0541818	2.16624	2	15	1	4	10	9	1.31874	1.08822	0.940919	rs271151	rs271151		-1	-1			0	0	0	0	0	0	0	0	0	0	0	0	0	rs271151	6	132950181	0.527778	0.391304
rs13275015			2.44418	8.87391	0.275435	0.0225487	N	Y	N	0.324372	18.4172	1.55023	50.7964	0.0532062	1.42586	3	13	2	6	7	10	1.0304	0.890158	0.838866	rs13275015	rs13275015		-1	-1			0	0	0	0	0	0	0	0	0	0	0	0	0	rs13275015	8	31502833	0.527778	0.413043
rs1561758	LINC01147	LINC01147	2.20219	7.00823	0.314229	0.0428802	N	Y	N	0.289255	16.7659	1.23313	39.8298	0.0619535	1.59377	3	13	2	6	8	9	1.03566	0.886495	0.828437	rs1561758	rs1561758	14	88021226	88021226	+	ENSG00000258826	0	0	0	2	0	0	2	0	0	0	0	0	0	1kg_14_87557323	14	88021226	0.527778	0.434783
rs170089	DENND3	DENND3	2.09993	10.3286	0.203311	0.0121657	N	Y	N	0.284908	15.4777	1.7594	60.6348	0.039274	1.05249	3	13	2	7	6	10	1.01913	0.903034	0.838866	rs170089	rs170089	8	141151858	141151858	+	ENSG00000105339	0	0	0	4	0	0	0	0	0	0	0	0	0	rs170089	8	141151858	0.527778	0.434783
rs307754	DENND3	DENND3	2.09993	10.3286	0.203311	0.0121657	N	Y	N	0.284908	15.4777	1.7594	60.6348	0.039274	1.05249	3	13	2	7	6	10	1.01913	0.903034	0.838866	rs307754	rs307754	8	141149246	141149246	+	ENSG00000105339	0	0	0	14	0	0	2	0	0	0	0	0	0	rs307754	8	141149246	0.527778	0.434783
rs167392			1.81243	9.69394	0.186965	0.0132609	N	Y	N	0.320975	10.2341	1.78224	52.7272	0.0362154	0.96522	4	11	3	8	4	11	0.883193	0.864097	0.837467	rs167392	rs167392		-1	-1			0	0	0	0	0	0	0	0	0	0	0	0	0	imm_9_123136488	9	121334389	0.527778	0.434783
rs1359911	NBEA	NBEA	2.53502	12.2188	0.207469	0.0173689	N	Y	N	0.200949	31.9799	1.41647	105.402	0.0353113	1.21897	2	15	1	6	9	8	1.29332	1.09939	0.90346	rs1359911	rs1359911	13	35600082	35600082	+	ENSG00000172915	0	0	2	68	0	0	20	0	0	0	0	0	0	rs1359911	13	35600082	0.527778	0.456522
rs4450763			1.47619	7.1167	0.207426	0.0332533	N	Y	N	0.198929	10.9543	1.21049	41.8405	0.0420385	1.02348	3	13	2	8	7	8	1.02259	0.903785	0.814382	rs4450763	rs4450763		-1	-1			0	0	0	0	0	0	0	0	0	0	0	0	0	1kg_3_27781856,rs4450763	3	27765361	0.527778	0.5
rs6551228			1.31397	8.28337	0.158628	0.0146054	N	Y	N	0.179394	9.62421	1.37433	49.9255	0.0317836	0.791688	3	13	2	9	6	8	1.01593	0.91647	0.820208	rs6551228	rs6551228		-1	-1			0	0	0	0	0	0	0	0	0	0	0	0	0	1kg_3_27790539	3	27774044	0.527778	0.521739
rs2271716	REXO2	REXO2	181	8.74271	20.703	0.000545961	N	Y	N	0.311724	105096	1.92961	39.6117	0.0356991	12006.3	4	10	4	0	5	18	3.24701	0.770869	3.24638	rs2271716	rs2271716	11	114444250	114444250	+	ENSG00000076043	0	0	8	24	0	4	6	0	0	0	0	0	0	1kg_11_113820182	11	114444250	0.5	0.108696
rs194395	SEPTIN8	SEPTIN8	171	6.90564	24.7624	0.0010244	N	Y	N	0.294215	99386.5	1.58194	30.1452	0.0431156	14221.7	4	10	4	0	6	17	3.2475	0.751882	3.24143	rs194395	rs194395	5	132768464	132768464	+	ENSG00000164402	0	0	0	28	0	0	4	0	0	0	0	0	0	imm_5_132132055	5	132768464	0.5	0.130435
rs30512	SEPTIN8	SEPTIN8	171	6.90564	24.7624	0.0010244	N	Y	N	0.294215	99386.5	1.58194	30.1452	0.0431156	14221.7	4	10	4	0	6	17	3.2475	0.751882	3.24143	rs30512	rs30512	5	132783465	132783465	+	ENSG00000164402	0	0	0	2	0	0	0	0	0	0	0	0	0	imm_5_132147056	5	132783465	0.5	0.130435
rs803141	SEPTIN8	SEPTIN8	171	6.90564	24.7624	0.0010244	N	Y	N	0.294215	99386.5	1.58194	30.1452	0.0431156	14221.7	4	10	4	0	6	17	3.2475	0.751882	3.24143	rs803141	rs803141	5	132792526	132792526	+	ENSG00000164402	0	0	0	2	0	0	0	0	0	0	0	0	0	imm_5_132156117	5	132792526	0.5	0.130435
rs11214985	ENSG00000255663	ENSG00000255663	16.4545	10.8751	1.51305	0.000965861	Y	Y	N	1.5507	174.6	2.26132	52.3001	0.137643	16.6324	4	10	4	1	4	18	1.20505	0.801289	1.22307	rs11214985	rs11214985	11	114421292	114421292	+	ENSG00000255663	0	0	3	3	0	0	0	0	0	0	0	0	0	1kg_11_113797224	11	114421292	0.5	0.130435
rs35154155	SH2D4B	SH2D4B	16.4545	17.2313	0.954921	0.000210813	Y	Y	N	1.36893	197.784	3.32595	89.2731	0.0826808	11.0288	3	12	3	1	4	18	1.26866	0.839271	1.24829	rs35154155	rs35154155	10	80583040	80583040	+	ENSG00000178217	0	0	0	3	0	0	0	0	0	0	0	0	0	rs35154155	10	80583040	0.5	0.130435
rs171770	SEPTIN8	SEPTIN8	161	5.58605	28.8218	0.00225234	N	Y	N	0.276706	93677.1	1.31281	23.7689	0.0505354	16437.9	4	10	4	0	7	16	3.24806	0.73883	3.23786	rs171770	rs171770	5	132792129	132792129	+	ENSG00000164402	0	0	0	2	0	0	0	0	0	0	0	0	0	imm_5_132155720	5	132792129	0.5	0.152174
rs10887348			15.5455	8.25968	1.88209	0.00231328	Y	Y	N	1.46118	165.388	1.81554	37.577	0.177958	19.905	4	10	4	1	5	17	1.20639	0.772962	1.20336	rs10887348	rs10887348		-1	-1			0	0	0	0	0	0	0	0	0	0	0	0	0	rs10887348	10	84684406	0.5	0.152174
rs10992480	ANKRD19P,ENSG00000288271,ENSG00000291168	ANKRD19P	15.5455	22.5126	0.690522	0.000168444	Y	Y	N	1.02834	235.001	3.89296	130.188	0.0555922	8.57712	2	14	2	1	5	17	1.38562	0.895361	1.28541	rs10992480	rs10992480	9	92818094	92818094	+	ENSG00000187984,ENSG00000288271,ENSG00000291168	0	0	0	10	0	0	10	0	0	0	0	0	0	rs10992480	9	92818094	0.5	0.152174
rs762968	SYN3	SYN3	15.5455	5.32526	2.91919	0.00698322	Y	Y	N	1.58133	152.822	1.2061	23.5125	0.281346	30.2889	5	8	5	1	5	17	1.16607	0.757689	1.19361	rs762968	rs762968	22	32607321	32607321	+	ENSG00000185666	0	0	0	1	0	0	0	0	0	0	0	0	0	rs762968	22	32607321	0.5	0.152174
rs11103356			151	7.27638	20.7521	0.00163454	N	Y	N	0.247225	92227.9	1.60461	32.996	0.0358953	11997.3	3	12	3	0	8	15	3.27283	0.771302	3.24479	rs11103356	rs11103356		-1	-1			0	0	0	0	0	0	0	0	0	0	0	0	0	rs11103356	9	136156633	0.5	0.173913
rs3846075	LINC02006	LINC02006	14.6364	6.5018	2.25113	0.00589803	Y	Y	N	1.37168	156.176	1.4824	28.5168	0.218529	23.1894	4	10	4	1	6	16	1.20789	0.754293	1.18993	rs3846075	rs3846075	3	153672019	153672019	+	ENSG00000238755	0	0	0	1	0	0	1	0	0	0	0	0	0	rs3846075	3	153672019	0.5	0.173913
rs4657040	FCGR2A	FCGR2A	13.7273	3.3778	4.06397	0.0258348	Y	N	N	1.38733	135.828	0.814565	14.0069	0.410033	40.2794	5	8	5	1	7	15	1.16939	0.725676	1.17024	rs4657040	rs4657040	1	161507238	161507238	+	ENSG00000143226	0	0	6	22	0	0	4	0	0	0	0	0	0	1kg_1_159743652	1	161507238	0.5	0.195652
rs11004384	PCDH15,ENSG00000234173	PCDH15	12.8182	4.28817	2.9892	0.0331496	Y	Y	N	1.19274	137.755	1.01936	18.0391	0.300087	29.7757	4	10	4	1	8	14	1.21154	0.733001	1.1728	rs11004384	rs11004384	10	54561422	54561422	+	ENSG00000150275,ENSG00000234173	0	0	3	25	0	0	1	0	0	0	0	0	0	rs11004384	10	54561422	0.5	0.217391
rs356181	SNCA,ENSG00000251095	SNCA	12.8182	4.28817	2.9892	0.0331496	Y	Y	N	1.19274	137.755	1.01936	18.0391	0.300087	29.7757	4	10	4	1	8	14	1.21154	0.733001	1.1728	rs356181	rs356181	4	89704988	89704988	+	ENSG00000145335,ENSG00000251095	0	0	0	12	0	0	10	0	0	0	0	0	0	rs356181	4	89704988	0.5	0.217391
rs8098402	NETO1	NETO1	12.8182	4.28817	2.9892	0.0331496	Y	Y	N	1.19274	137.755	1.01936	18.0391	0.300087	29.7757	4	10	4	1	8	14	1.21154	0.733001	1.1728	rs8098402	rs8098402	18	72786332	72786332	+	ENSG00000166342	0	0	0	3	0	0	1	0	0	0	0	0	0	rs8098402	18	72786332	0.5	0.217391
rs1491156	LINC02466	LINC02466	12.8182	2.76471	4.63636	0.0460266	Y	N	N	1.29037	127.332	0.678313	11.2685	0.474668	45.2861	5	8	5	1	8	14	1.1714	0.716878	1.16279	rs1491156	rs1491156	4	129674083	129674083	+	ENSG00000246876	0	0	0	12	0	0	12	0	0	0	0	0	0	rs1491156	4	129674083	0.5	0.217391
rs7322927			12.8182	1.00522	12.7517	0.0263129	Y	N	Y	1.41805	115.867	0.226194	4.46724	1.23649	131.505	7	4	7	1	8	14	1.12326	0.761003	1.1905	rs7322927	rs7322927		-1	-1			0	0	0	0	0	0	0	0	0	0	0	0	0	rs7322927	13	47080758	0.5	0.217391
rs12964293			7.19048	9.66208	0.744195	0.00793714	N	Y	N	0.849445	60.8668	2.02561	46.0877	0.100319	5.52067	3	12	3	2	6	15	1.08976	0.79711	1.02242	rs12964293	rs12964293		-1	-1			0	0	0	0	0	0	0	0	0	0	0	0	0	rs12964293	18	76715307	0.5	0.217391
rs7439390	SORCS2	SORCS2	4.17073	31.7834	0.131224	0.000117824	N	Y	N	0.618902	28.1062	4.75292	212.54	0.0164071	1.04952	3	12	3	4	2	17	0.973418	0.969482	1.06081	rs7439390	rs7439390	4	7367298	7367298	+	ENSG00000184985	0	0	0	1	0	0	0	0	0	0	0	0	0	rs7439390	4	7367298	0.5	0.217391
rs136389	OSBP2	OSBP2	121	7.31918	16.5319	0.00614971	N	Y	N	0.179939	81366.3	1.38758	38.6071	0.0276759	9875.17	2	14	2	0	11	12	3.3219	0.848438	3.26147	rs136389	rs136389	22	30712164	30712164	+	ENSG00000184792	0	0	0	5	0	0	0	0	0	0	0	0	0	rs136389	22	30712164	0.5	0.23913
rs6800021	SEMA3F-AS1	SEMA3F-AS1	11.9091	9.66562	1.23211	0.00589806	N	Y	N	0.77793	182.313	1.80422	51.7811	0.106024	14.3184	2	14	2	1	9	13	1.39205	0.856352	1.25144	rs6800021	rs6800021	3	50152913	50152913	+	ENSG00000235016	0	0	0	4	0	0	4	0	0	0	0	0	0	imm_3_50165350	3	50152913	0.5	0.23913
rs10918936	NOS1AP	NOS1AP	11.9091	3.54623	3.35824	0.0393586	Y	N	N	1.10331	128.546	0.852267	14.7557	0.340988	33.0737	4	10	4	1	9	13	1.21377	0.727419	1.167	rs10918936	rs10918936	1	162232698	162232698	+	ENSG00000198929	0	0	1	3	0	0	0	0	0	0	0	0	0	rs10918936	1	162232698	0.5	0.23913
rs12125079	ENSG00000283317,ENSG00000283360	ENSG00000283317	11.9091	3.54623	3.35824	0.0393586	Y	N	N	1.10331	128.546	0.852267	14.7557	0.340988	33.0737	4	10	4	1	9	13	1.21377	0.727419	1.167	rs12125079	rs12125079	1	161438766	161438766	+	ENSG00000283317,ENSG00000283360	0	0	0	4	0	0	4	0	0	0	0	0	0	1kg_1_159675180	1	161438766	0.5	0.23913
rs2444972	FMN1	FMN1	11.9091	3.54623	3.35824	0.0393586	Y	N	N	1.10331	128.546	0.852267	14.7557	0.340988	33.0737	4	10	4	1	9	13	1.21377	0.727419	1.167	rs2444972	rs2444972	15	33143292	33143292	+	ENSG00000248905	0	0	0	3	0	0	1	0	0	0	0	0	0	rs2444972	15	33143292	0.5	0.23913
rs2444973	FMN1	FMN1	11.9091	3.54623	3.35824	0.0393586	Y	N	N	1.10331	128.546	0.852267	14.7557	0.340988	33.0737	4	10	4	1	9	13	1.21377	0.727419	1.167	rs2444973	rs2444973	15	33143741	33143741	+	ENSG00000248905	0	0	0	6	0	0	2	0	0	0	0	0	0	rs2444973	15	33143741	0.5	0.23913
rs16952664			6.71429	4.89213	1.37247	0.0465507	N	Y	N	0.914216	49.3118	1.13642	21.06	0.201143	9.36479	4	10	4	2	7	14	1.01731	0.744768	0.979769	rs16952664	rs16952664		-1	-1			0	0	0	0	0	0	0	0	0	0	0	0	0	rs16952664	15	44804341	0.5	0.23913
rs2235175	TRAF3IP2,TRAF3IP2-AS1	TRAF3IP2	6.71429	4.89213	1.37247	0.0465507	N	Y	N	0.914216	49.3118	1.13642	21.06	0.201143	9.36479	4	10	4	2	7	14	1.01731	0.744768	0.979769	rs2235175	rs2235175	6	111576375	111576375	+	ENSG00000056972,ENSG00000231889	0	0	0	30	0	30	12	0	0	0	0	0	0	rs2235175	6	111576375	0.5	0.23913
rs9954778	PTPN2	PTPN2	6.71429	4.89213	1.37247	0.0465507	N	Y	N	0.914216	49.3118	1.13642	21.06	0.201143	9.36479	4	10	4	2	7	14	1.01731	0.744768	0.979769	rs9954778	rs9954778	18	12879309	12879309	+	ENSG00000175354	0	0	4	12	0	0	1	0	0	0	0	0	0	imm_18_12869308	18	12879309	0.5	0.23913
rs4072301	KCNH1	KCNH1	4.87097	11.5566	0.421488	0.00360379	N	Y	N	0.663838	35.7411	2.33005	57.3186	0.0640625	2.7731	3	12	3	3	5	15	1.01684	0.817024	0.961189	rs4072301	rs4072301	1	211051946	211051946	+	ENSG00000143473	0	0	10	30	0	0	4	0	0	0	0	0	0	rs4072301	1	211051946	0.5	0.23913
rs1634322	TLR7	TLR7	11	4.67614	2.35237	0.0400791	N	Y	N	0.896055	135.036	1.04181	20.9889	0.228849	24.1803	3	12	3	1	10	12	1.27941	0.766081	1.18883	rs1634322	rs1634322	X	12871908	12871908	+	ENSG00000196664	0	0	0	2	0	0	1	0	0	0	0	0	0	rs1634322	X	12871908	0.5	0.26087
rs7223967	ITGA2B	ITGA2B	11	4.67614	2.35237	0.0400791	N	Y	N	0.896055	135.036	1.04181	20.9889	0.228849	24.1803	3	12	3	1	10	12	1.27941	0.766081	1.18883	rs7223967	rs7223967	17	44382890	44382890	+	ENSG00000005961	0	0	0	5	0	0	2	0	0	0	0	0	0	rs7223967	17	44382890	0.5	0.26087
rs4682448	CD200R1	CD200R1	11	0.691814	15.9002	0.0269088	Y	N	Y	1.20456	100.452	0.158258	3.02422	1.57328	160.695	7	4	7	1	10	12	1.12846	0.752597	1.18019	rs4682448	rs4682448	3	112956352	112956352	+	ENSG00000163606	0	0	0	10	0	0	0	0	0	0	0	0	0	rs4682448	3	112956352	0.5	0.26087
rs2908835	PRB2	PRB2	6.2381	6.31262	0.988194	0.0355893	N	Y	N	0.73028	53.2862	1.37439	28.9942	0.138533	7.04905	3	12	3	2	8	13	1.09439	0.777829	1.00243	rs2908835	rs2908835	12	11495484	11495484	+	ENSG00000121335	0	0	0	1	0	0	1	0	0	0	0	0	0	rs2908835	12	11495484	0.5	0.26087
rs9496663	PHACTR2	PHACTR2	6.2381	6.31262	0.988194	0.0355893	N	Y	N	0.73028	53.2862	1.37439	28.9942	0.138533	7.04905	3	12	3	2	8	13	1.09439	0.777829	1.00243	rs9496663	rs9496663	6	143550051	143550051	+	ENSG00000112419	0	0	0	1	0	0	0	0	0	0	0	0	0	rs9496663	6	143550051	0.5	0.26087
rs9321354			4.54839	9.02221	0.504132	0.012247	N	Y	N	0.617079	33.5254	1.8806	43.2843	0.0791996	3.20897	3	12	3	3	6	14	1.01915	0.800051	0.94432	rs9321354	rs9321354		-1	-1			0	0	0	0	0	0	0	0	0	0	0	0	0	rs9321354	6	132584048	0.5	0.26087
rs11250111	XKR6	XKR6	5.7619	5.19	1.11019	0.0486401	N	Y	N	0.670738	49.497	1.14038	23.6203	0.157721	7.81461	3	12	3	2	9	12	1.09727	0.773149	0.995643	rs11250111	rs11250111	8	11028069	11028069	+	ENSG00000171044	0	0	0	2	0	0	0	0	0	0	0	0	0	1kg_8_10922989	8	11028069	0.5	0.282609
rs12433134	CEP128	CEP128	5.7619	5.19	1.11019	0.0486401	N	Y	N	0.670738	49.497	1.14038	23.6203	0.157721	7.81461	3	12	3	2	9	12	1.09727	0.773149	0.995643	rs12433134	rs12433134	14	80927582	80927582	+	ENSG00000100629	0	0	0	8	0	0	1	0	0	0	0	0	0	1kg_14_80463679	14	80927582	0.5	0.282609
rs12434318	CEP128	CEP128	5.7619	5.19	1.11019	0.0486401	N	Y	N	0.670738	49.497	1.14038	23.6203	0.157721	7.81461	3	12	3	2	9	12	1.09727	0.773149	0.995643	rs12434318	rs12434318	14	80916228	80916228	+	ENSG00000100629	0	0	0	14	0	0	2	0	0	0	0	0	0	1kg_14_80452325	14	80916228	0.5	0.282609
rs1619379			5.7619	5.19	1.11019	0.0486401	N	Y	N	0.670738	49.497	1.14038	23.6203	0.157721	7.81461	3	12	3	2	9	12	1.09727	0.773149	0.995643	rs1619379	rs1619379		-1	-1			0	0	0	0	0	0	0	0	0	0	0	0	0	rs1619379	6	29817458	0.5	0.282609
rs6695731			5.7619	8.92779	0.64539	0.0116428	N	Y	N	0.517788	64.1181	1.65453	48.1741	0.0801103	5.19943	2	14	2	2	9	12	1.22932	0.860027	1.06452	rs6695731	rs6695731		-1	-1			0	0	0	0	0	0	0	0	0	0	0	0	0	rs6695731	1	104965274	0.5	0.282609
rs2582869	TNFSF13B	TNFSF13B	4.22581	7.20173	0.586777	0.0238822	N	Y	N	0.570341	31.3101	1.53422	33.8053	0.0944335	3.64603	3	12	3	3	7	13	1.0218	0.788927	0.932014	rs2582869	rs2582869	13	108259797	108259797	+	ENSG00000102524	0	0	0	2	0	0	2	0	0	0	0	0	0	rs2582869	13	108259797	0.5	0.282609
rs6862847	PJA2	PJA2	4.22581	7.20173	0.586777	0.0238822	N	Y	N	0.570341	31.3101	1.53422	33.8053	0.0944335	3.64603	3	12	3	3	7	13	1.0218	0.788927	0.932014	rs6862847	rs6862847	5	109371850	109371850	+	ENSG00000198961	0	0	0	4	0	0	0	0	0	0	0	0	0	rs6862847	5	109371850	0.5	0.282609
rs10009	PPIL2	PPIL2	5.28571	7.37907	0.716312	0.0292994	N	Y	N	0.472188	59.1688	1.37288	39.6616	0.0898109	5.71315	2	14	2	2	10	11	1.23234	0.858028	1.05939	rs10009	rs10009	22	21697420	21697420	+	ENSG00000100023	23	0	8	0	0	11	0	0	0	0	0	0	0	rs10009	22	21697420	0.5	0.304348
rs10860725			2.95122	6.65198	0.443661	0.0395745	N	Y	N	0.427476	20.3747	1.40607	31.4698	0.0777115	2.53289	3	12	3	4	7	12	0.985753	0.792915	0.888804	rs10860725	rs10860725		-1	-1			0	0	0	0	0	0	0	0	0	0	0	0	0	rs10860725	12	101441054	0.5	0.326087
rs78014697	ENSG00000285280	ENSG00000285280	2.95122	6.65198	0.443661	0.0395745	N	Y	N	0.427476	20.3747	1.40607	31.4698	0.0777115	2.53289	3	12	3	4	7	12	0.985753	0.792915	0.888804	rs78014697	rs78014697	1	192593488	192593488	+	ENSG00000285280	0	0	0	6	0	0	6	0	0	0	0	0	0	seq-VH-100	1	192593487	0.5	0.326087
rs4364907	NTNG1	NTNG1	2.37255	7.74246	0.306433	0.0276414	N	Y	N	0.360607	15.6097	1.59094	37.6794	0.0551708	1.70201	3	12	3	5	6	12	0.961189	0.807344	0.874779	rs4364907	rs4364907	1	107161251	107161251	+	ENSG00000162631	0	0	0	14	0	0	2	0	0	0	0	0	0	rs4364907	1	107161251	0.5	0.347826
rs893310	PDE10A	PDE10A	1.98361	9.26059	0.214199	0.0136077	N	Y	N	0.311626	12.6263	1.83093	46.8388	0.0385647	1.18972	3	12	3	6	5	12	0.94432	0.827012	0.874779	rs893310	rs893310	6	165922033	165922033	+	ENSG00000112541	0	0	2	38	0	2	26	0	0	0	0	0	0	rs893310	6	165922033	0.5	0.369565
rs4714612			1.98039	8.37213	0.236546	0.0186354	N	Y	N	0.221833	17.6798	1.50003	46.7274	0.038149	1.46672	2	14	2	5	8	10	1.1169	0.877257	0.930939	rs4714612	rs4714612		-1	-1			0	0	0	0	0	0	0	0	0	0	0	0	0	rs4714612	6	42472620	0.5	0.391304
rs2695934	RIMBP2	RIMBP2	1.81967	12.2178	0.148936	0.00332977	N	Y	N	0.211371	15.6654	2.11398	70.6132	0.0238105	0.931606	2	14	2	6	6	11	1.09836	0.895063	0.935404	rs2695934	rs2695934	12	130743042	130743042	+	ENSG00000060709	0	0	0	2	0	0	0	0	0	0	0	0	0	rs2695934	12	130743042	0.5	0.391304
rs9365009			1.81967	7.10259	0.256198	0.0256617	N	Y	N	0.283676	11.6725	1.44636	34.8783	0.0478362	1.37213	3	12	3	6	6	11	0.948254	0.811942	0.856209	rs9365009	rs9365009		-1	-1			0	0	0	0	0	0	0	0	0	0	0	0	0	imm_6_159260660	6	158919640	0.5	0.391304
rs2110564	ENSG00000287771	ENSG00000287771	1.56338	8.49526	0.18403	0.0131055	N	Y	N	0.249646	9.79048	1.6649	43.3475	0.034008	0.995853	3	12	3	7	5	11	0.936	0.831501	0.861481	rs2110564	rs2110564	2	102044088	102044088	+	ENSG00000287771	0	0	0	0	0	1	0	0	0	0	0	0	0	imm_2_102026982	2	102044088	0.5	0.413043
rs6722640	ENSG00000287771	ENSG00000287771	1.56338	8.49526	0.18403	0.0131055	N	Y	N	0.249646	9.79048	1.6649	43.3475	0.034008	0.995853	3	12	3	7	5	11	0.936	0.831501	0.861481	rs6722640	rs6722640	2	102045151	102045151	+	ENSG00000287771	0	0	0	2	0	0	2	0	0	0	0	0	0	imm_2_102028045	2	102045151	0.5	0.413043
rs4888367	BCAR1	BCAR1	1.37037	18.1777	0.0753874	0.00043245	N	Y	N	0.165086	11.3754	2.88752	114.433	0.011569	0.491248	2	14	2	8	4	11	1.07978	0.938672	0.95628	rs4888367	rs4888367	16	75258222	75258222	+	ENSG00000050820	0	0	2	16	0	0	0	0	0	0	0	0	0	imm_16_73849621,rs4888367	16	75258222	0.5	0.434783
rs8176720	ABO	ABO	1.28169	8.60563	0.148936	0.0129113	N	Y	N	0.149318	11.0016	1.49436	49.5575	0.0250071	0.887026	2	14	2	7	7	9	1.09687	0.893223	0.910386	rs8176720	rs8176720	9	133257486	133257486	+	ENSG00000175164	0	0	0	9	0	3	6	0	0	0	0	0	9	rs8176720	9	133257486	0.5	0.456522
rs2807769			1.14085	6.71429	0.169913	0.0237704	N	Y	N	0.131312	9.91169	1.17084	38.5038	0.0290712	0.993095	2	14	2	7	8	8	1.10303	0.891081	0.900785	rs2807769	rs2807769		-1	-1			0	0	0	0	0	0	0	0	0	0	0	0	0	rs2807769	14	34464604	0.5	0.478261
rs7314152	B4GALNT1,SLC26A10P,ENSG00000287908,ENSG00000293429	B4GALNT1	1.12346	5.82285	0.192939	0.0406972	N	Y	N	0.178946	7.05329	1.15796	29.2804	0.0377579	0.985904	3	12	3	8	6	9	0.937288	0.824045	0.832236	rs7314152	rs7314152	12	57623918	57623918	+	ENSG00000135454,ENSG00000135502,ENSG00000287908,ENSG00000293429	3	0	3	12	0	6	9	0	12	0	0	0	0	imm_12_56303968	12	57623918	0.5	0.478261
rs10507580	ENSG00000287722	ENSG00000287722	137.471	5.00193	27.4835	0.00287507	N	Y	N	0.239968	78752.9	1.20334	20.7915	0.0476964	15836.5	4	9	5	0	6	17	3.24013	0.726899	3.2431	rs10507580	rs10507580	13	53484981	53484981	+	ENSG00000287722	0	0	0	1	0	0	1	0	0	0	0	0	0	rs10507580	13	53484981	0.472222	0.130435
rs7239133	TMEM241	TMEM241	115.839	11.8461	9.77863	0.000465771	N	Y	N	0.181578	73899.8	2.52702	55.5321	0.0159857	5981.68	2	13	3	0	6	17	3.29503	0.788245	3.2736	rs7239133	rs7239133	18	23379115	23379115	+	ENSG00000134490	0	0	8	12	0	0	0	0	0	0	0	0	0	rs7239133	18	23379115	0.472222	0.130435
rs6662887	TGFBR3	TGFBR3	12.4412	11.9518	1.04095	0.000911543	Y	Y	N	1.10074	140.619	2.51257	56.8526	0.0896049	12.0928	3	11	4	1	4	18	1.23726	0.795703	1.25126	rs6662887	rs6662887	1	91709357	91709357	+	ENSG00000069702	0	0	2	7	0	0	1	0	0	0	0	0	0	rs6662887	1	91709357	0.472222	0.130435
rs10790006	C11orf71	C11orf71	11.7539	9.07747	1.29484	0.00325129	Y	Y	N	1.03727	133.19	2.01807	40.8313	0.115747	14.4851	3	11	4	1	5	17	1.23857	0.76717	1.23201	rs10790006	rs10790006	11	114396308	114396308	+	ENSG00000180425	0	0	0	2	0	0	0	0	0	0	0	0	0	1kg_11_113772240	11	114396308	0.472222	0.152174
rs12282520	ENSG00000255663	ENSG00000255663	11.7539	9.07747	1.29484	0.00325129	Y	Y	N	1.03727	133.19	2.01807	40.8313	0.115747	14.4851	3	11	4	1	5	17	1.23857	0.76717	1.23201	rs12282520	rs12282520	11	114416935	114416935	+	ENSG00000255663	0	0	2	2	0	0	0	0	0	0	0	0	0	1kg_11_113792867	11	114416935	0.472222	0.152174
rs12282926	ENSG00000255663	ENSG00000255663	11.7539	9.07747	1.29484	0.00325129	Y	Y	N	1.03727	133.19	2.01807	40.8313	0.115747	14.4851	3	11	4	1	5	17	1.23857	0.76717	1.23201	rs12282926	rs12282926	11	114417490	114417490	+	ENSG00000255663	0	0	1	1	0	0	0	0	0	0	0	0	0	1kg_11_113793422	11	114417490	0.472222	0.152174
rs12791529	RBM7,ENSG00000255663	RBM7	11.7539	9.07747	1.29484	0.00325129	Y	Y	N	1.03727	133.19	2.01807	40.8313	0.115747	14.4851	3	11	4	1	5	17	1.23857	0.76717	1.23201	rs12791529	rs12791529	11	114412547	114412547	+	ENSG00000076053,ENSG00000255663	0	0	1	2	0	0	0	0	0	0	0	0	0	1kg_11_113788479	11	114412547	0.472222	0.152174
rs2365627	ENSG00000255663	ENSG00000255663	11.7539	9.07747	1.29484	0.00325129	Y	Y	N	1.03727	133.19	2.01807	40.8313	0.115747	14.4851	3	11	4	1	5	17	1.23857	0.76717	1.23201	rs2365627	rs2365627	11	114415329	114415329	+	ENSG00000255663	0	0	2	2	0	0	0	0	0	0	0	0	0	1kg_11_113791261	11	114415329	0.472222	0.152174
rs3741302	C11orf71	C11orf71	11.7539	9.07747	1.29484	0.00325129	Y	Y	N	1.03727	133.19	2.01807	40.8313	0.115747	14.4851	3	11	4	1	5	17	1.23857	0.76717	1.23201	rs3741302	rs3741302	11	114399882	114399882	+	ENSG00000180425	2	0	0	2	0	0	0	0	0	0	0	0	0	1kg_11_113775814	11	114399882	0.472222	0.152174
rs3851572	ENSG00000255663	ENSG00000255663	11.7539	9.07747	1.29484	0.00325129	Y	Y	N	1.03727	133.19	2.01807	40.8313	0.115747	14.4851	3	11	4	1	5	17	1.23857	0.76717	1.23201	rs3851572	rs3851572	11	114416494	114416494	+	ENSG00000255663	0	0	1	1	0	0	0	0	0	0	0	0	0	1kg_11_113792426	11	114416494	0.472222	0.152174
rs3863298	RBM7,ENSG00000255663	RBM7	11.7539	9.07747	1.29484	0.00325129	Y	Y	N	1.03727	133.19	2.01807	40.8313	0.115747	14.4851	3	11	4	1	5	17	1.23857	0.76717	1.23201	rs3863298	rs3863298	11	114405034	114405034	+	ENSG00000076053,ENSG00000255663	0	0	6	16	0	0	0	0	0	0	0	0	0	1kg_11_113780966	11	114405034	0.472222	0.152174
rs3887314	C11orf71,ENSG00000256195	C11orf71	11.7539	9.07747	1.29484	0.00325129	Y	Y	N	1.03727	133.19	2.01807	40.8313	0.115747	14.4851	3	11	4	1	5	17	1.23857	0.76717	1.23201	rs3887314	rs3887314	11	114393138	114393138	+	ENSG00000180425,ENSG00000256195	0	0	0	4	0	0	2	0	0	0	0	0	0	1kg_11_113769070	11	114393138	0.472222	0.152174
rs3891584	C11orf71	C11orf71	11.7539	9.07747	1.29484	0.00325129	Y	Y	N	1.03727	133.19	2.01807	40.8313	0.115747	14.4851	3	11	4	1	5	17	1.23857	0.76717	1.23201	rs3891584	rs3891584	11	114398544	114398544	+	ENSG00000180425	1	0	0	1	0	0	0	0	0	0	0	0	0	1kg_11_113774476	11	114398544	0.472222	0.152174
rs3897611	RBM7,ENSG00000255663	RBM7	11.7539	9.07747	1.29484	0.00325129	Y	Y	N	1.03727	133.19	2.01807	40.8313	0.115747	14.4851	3	11	4	1	5	17	1.23857	0.76717	1.23201	rs3897611	rs3897611	11	114413924	114413924	+	ENSG00000076053,ENSG00000255663	0	0	1	2	0	0	0	0	0	0	0	0	0	1kg_11_113789856	11	114413924	0.472222	0.152174
rs3897612	RBM7,ENSG00000255663	RBM7	11.7539	9.07747	1.29484	0.00325129	Y	Y	N	1.03727	133.19	2.01807	40.8313	0.115747	14.4851	3	11	4	1	5	17	1.23857	0.76717	1.23201	rs3897612	rs3897612	11	114413923	114413923	+	ENSG00000076053,ENSG00000255663	0	0	1	2	0	0	0	0	0	0	0	0	0	1kg_11_113789855	11	114413923	0.472222	0.152174
rs4483624	RBM7,ENSG00000255663	RBM7	11.7539	9.07747	1.29484	0.00325129	Y	Y	N	1.03727	133.19	2.01807	40.8313	0.115747	14.4851	3	11	4	1	5	17	1.23857	0.76717	1.23201	rs4483624	rs4483624	11	114413334	114413334	+	ENSG00000076053,ENSG00000255663	0	0	2	4	0	0	0	0	0	0	0	0	0	1kg_11_113789266	11	114413334	0.472222	0.152174
rs766783	C11orf71	C11orf71	11.7539	9.07747	1.29484	0.00325129	Y	Y	N	1.03727	133.19	2.01807	40.8313	0.115747	14.4851	3	11	4	1	5	17	1.23857	0.76717	1.23201	rs766783	rs766783	11	114398623	114398623	+	ENSG00000180425	3	0	0	3	0	0	0	0	0	0	0	0	0	1kg_11_113774555	11	114398623	0.472222	0.152174
rs9787875	RBM7,ENSG00000255663	RBM7	11.7539	9.07747	1.29484	0.00325129	Y	Y	N	1.03727	133.19	2.01807	40.8313	0.115747	14.4851	3	11	4	1	5	17	1.23857	0.76717	1.23201	rs9787875	rs9787875	11	114406999	114406999	+	ENSG00000076053,ENSG00000255663	3	0	9	21	0	0	0	0	0	0	0	0	0	1kg_11_113782931	11	114406999	0.472222	0.152174
rs16902138	POU5F1B,CASC8,PCAT1	POU5F1B	114.171	5.04697	22.6216	0.0051115	N	Y	N	0.19139	68106.7	1.22193	20.8457	0.0390412	13107.6	3	11	4	0	8	15	3.26078	0.723654	3.24594	rs16902138	rs16902138	8	127387452	127387452	+	ENSG00000212993,ENSG00000246228,ENSG00000253438	0	0	0	9	0	0	8	0	0	0	0	0	0	rs16902138	8	127387452	0.472222	0.173913
rs5945223	OR3B1P	OR3B1P	114.171	5.04697	22.6216	0.0051115	N	Y	N	0.19139	68106.7	1.22193	20.8457	0.0390412	13107.6	3	11	4	0	8	15	3.26078	0.723654	3.24594	rs5945223	rs5945223	X	154659396	154659396	+	ENSG00000237619	0	0	0	0	0	2	0	0	0	0	0	0	0	1kg_X_153540864	X	154659396	0.472222	0.173913
rs1552759	ANKS1B	ANKS1B	11.7665	4.70942	2.4985	0.0184985	Y	Y	N	1.14672	120.736	1.12744	19.6716	0.240384	25.9689	4	9	5	1	6	16	1.18793	0.729393	1.19449	rs1552759	rs1552759	12	99246779	99246779	+	ENSG00000185046	0	0	0	0	0	6	0	0	0	0	0	0	6	rs1552759	12	99246779	0.472222	0.173913
rs13166683			10.3792	5.75782	1.80262	0.0140509	N	Y	N	0.910359	118.335	1.36185	24.3437	0.168445	19.2909	3	11	4	1	7	15	1.24169	0.73557	1.20938	rs13166683	rs13166683		-1	-1			0	0	0	0	0	0	0	0	0	0	0	0	0	rs13166683	5	121583510	0.472222	0.195652
rs4707442	ENSG00000234426	ENSG00000234426	11.0357	3.79481	2.90809	0.0441654	Y	N	N	1.07186	113.621	0.932161	15.4486	0.285164	29.6567	4	9	5	1	7	15	1.18966	0.716267	1.18479	rs4707442	rs4707442	6	88194779	88194779	+	ENSG00000234426	0	0	0	3	0	0	3	0	0	0	0	0	0	rs4707442	6	88194779	0.472222	0.195652
rs73076597	JAZF1-AS1	JAZF1-AS1	88.7419	5.481	16.1908	0.00830628	N	Y	N	0.138367	56914.7	1.2411	24.2054	0.0269885	9713.16	2	13	3	0	10	13	3.29774	0.757801	3.26367	rs73076597	rs73076597	7	28221351	28221351	+	ENSG00000234336	0	0	0	4	0	0	4	0	0	0	0	0	0	imm_7_28227495	7	28221351	0.472222	0.217391
rs4473344	ALK	ALK	8.68328	7.35603	1.18043	0.013276	N	Y	N	0.635926	118.566	1.6255	33.2889	0.100083	13.9226	2	13	3	1	8	14	1.33371	0.770257	1.259	rs4473344	rs4473344	2	29478687	29478687	+	ENSG00000171094	0	0	0	6	0	0	0	0	0	0	0	0	0	rs4473344	2	29478687	0.472222	0.217391
rs752355			8.68328	7.35603	1.18043	0.013276	N	Y	N	0.635926	118.566	1.6255	33.2889	0.100083	13.9226	2	13	3	1	8	14	1.33371	0.770257	1.259	rs752355	rs752355		-1	-1			0	0	0	0	0	0	0	0	0	0	0	0	0	rs752355	2	175855297	0.472222	0.217391
rs7686843	SORCS2	SORCS2	8.68328	7.35603	1.18043	0.013276	N	Y	N	0.635926	118.566	1.6255	33.2889	0.100083	13.9226	2	13	3	1	8	14	1.33371	0.770257	1.259	rs7686843	rs7686843	4	7255433	7255433	+	ENSG00000184985	0	0	0	1	0	0	0	0	0	0	0	0	0	rs7686843	4	7255433	0.472222	0.217391
rs724719			5.4367	6.70172	0.81124	0.0220526	N	Y	N	0.690188	42.8256	1.53758	29.2103	0.10858	6.06105	3	11	4	2	6	15	1.05304	0.751101	1.02606	rs724719	rs724719		-1	-1			0	0	0	0	0	0	0	0	0	0	0	0	0	rs724719	5	109411829	0.472222	0.217391
rs809356	IL2RA	IL2RA	4.87097	10.4606	0.465649	0.00362878	N	Y	N	0.503296	47.1419	2.21014	49.5101	0.0547591	3.95969	2	13	3	2	6	15	1.1581	0.793143	1.09209	rs809356	rs809356	10	6049185	6049185	+	ENSG00000134460	0	0	0	7	0	0	1	0	0	0	0	0	0	rs809356	10	6049185	0.472222	0.217391
rs705350	CDK14	CDK14	8.06745	6.0833	1.32616	0.0215816	N	Y	N	0.588481	110.596	1.35833	27.2442	0.113635	15.4768	2	13	3	1	9	13	1.33574	0.764946	1.2536	rs705350	rs705350	7	91088971	91088971	+	ENSG00000058091	0	0	0	4	0	0	0	0	0	0	0	0	0	rs705350	7	91088971	0.472222	0.23913
rs1053900	MEG3,ENSG00000258663	MEG3	7.45161	5.0626	1.47189	0.0456921	N	Y	N	0.541051	102.627	1.13707	22.5403	0.127202	17.0318	2	13	3	1	10	12	1.3381	0.761952	1.24925	rs1053900	rs1053900	14	100835529	100835529	+	ENSG00000214548,ENSG00000258663	0	0	0	70	0	18	70	0	0	0	0	0	0	imm_14_100371619,rs1053900	14	100835529	0.472222	0.26087
rs6013030	BCAS4	BCAS4	7.45161	5.0626	1.47189	0.0456921	N	Y	N	0.541051	102.627	1.13707	22.5403	0.127202	17.0318	2	13	3	1	10	12	1.3381	0.761952	1.24925	rs6013030	rs6013030	20	50857824	50857824	+	ENSG00000124243	0	0	1	5	0	0	0	0	0	0	0	0	0	rs6013030	20	50857824	0.472222	0.26087
rs1518047	LINC03004	LINC03004	4.22581	6.83433	0.618321	0.0266425	N	Y	N	0.432922	41.2487	1.49988	31.1413	0.0754263	5.06879	2	13	3	2	8	13	1.16245	0.773763	1.07339	rs1518047	rs1518047	6	137716229	137716229	+	ENSG00000230533	0	0	0	4	0	0	4	0	0	0	0	0	0	imm_6_138079059	6	137716229	0.472222	0.26087
rs1901583	LRRC4C	LRRC4C	3.26757	11.629	0.280984	0.00352063	N	Y	N	0.213446	50.0223	2.14886	62.9333	0.0240118	3.28805	1	15	2	2	8	13	1.39205	0.861515	1.25498	rs1901583	rs1901583	11	40279643	40279643	+	ENSG00000148948	0	0	0	5	0	0	0	0	0	0	0	0	0	rs1901583	11	40279643	0.472222	0.26087
rs177039			3.43902	6.2579	0.54955	0.0379234	N	Y	N	0.503991	23.4665	1.427	27.4432	0.0856716	3.52515	3	11	4	3	6	14	0.979789	0.754221	0.948254	rs177039	rs177039		-1	-1			0	0	0	0	0	0	0	0	0	0	0	0	0	rs177039	9	91075571	0.472222	0.26087
rs13267174	NRG1	NRG1	52.9048	5.5438	9.54305	0.0378114	N	Y	N	0.069	40564	1.05354	29.172	0.0141221	6448.75	1	15	2	0	13	10	3.38885	0.847208	3.3244	rs13267174	rs13267174	8	32391524	32391524	+	ENSG00000157168	0	0	2	18	0	0	2	0	0	0	0	0	0	rs13267174	8	32391524	0.472222	0.282609
rs2052959	WLS,GNG12-AS1	WLS	2.60024	7.48494	0.347396	0.0188609	N	Y	N	0.41296	16.3726	1.63792	34.2045	0.0568615	2.12242	3	11	4	4	5	14	0.93878	0.775237	0.923391	rs2052959	rs2052959	1	68143808	68143808	+	ENSG00000116729,ENSG00000232284	0	0	0	6	0	0	3	0	0	0	0	0	0	rs2052959	1	68143808	0.472222	0.282609
rs2268408	MDFI	MDFI	2.60024	7.48494	0.347396	0.0188609	N	Y	N	0.41296	16.3726	1.63792	34.2045	0.0568615	2.12242	3	11	4	4	5	14	0.93878	0.775237	0.923391	rs2268408	rs2268408	6	41642981	41642981	+	ENSG00000112559	0	0	0	8	0	0	0	0	0	0	0	0	0	rs2268408	6	41642981	0.472222	0.282609
rs4688756	RBM6	RBM6	2.60024	7.48494	0.347396	0.0188609	N	Y	N	0.41296	16.3726	1.63792	34.2045	0.0568615	2.12242	3	11	4	4	5	14	0.93878	0.775237	0.923391	rs4688756	rs4688756	3	50002761	50002761	+	ENSG00000004534	0	0	4	11	0	0	3	0	0	0	0	0	0	imm_3_50015198	3	50002761	0.472222	0.282609
rs11907114			2.22261	6.1363	0.362206	0.0487302	N	Y	N	0.427701	11.5501	1.30987	28.7464	0.063179	2.07654	4	9	5	5	4	14	0.840822	0.787904	0.89094	rs11907114	rs11907114		-1	-1			0	0	0	0	0	0	0	0	0	0	0	0	0	rs11907114	20	55853891	0.472222	0.304348
rs13076312	LPP	LPP	1.87287	14.5327	0.128873	0.00139416	N	Y	N	0.247595	14.1668	2.77466	76.1168	0.0182869	0.908205	2	13	3	5	4	14	1.03236	0.844832	0.996247	rs13076312	rs13076312	3	188371466	188371466	+	ENSG00000145012	0	0	0	39	0	0	3	0	0	0	0	0	0	imm_3_189571948	3	188371466	0.472222	0.304348
rs7515374			2.51927	6.54269	0.385052	0.0360832	N	Y	N	0.161966	39.1856	1.22383	34.9777	0.0337784	4.38934	1	15	2	2	11	10	1.40017	0.855287	1.24161	rs7515374	rs7515374		-1	-1			0	0	0	0	0	0	0	0	0	0	0	0	0	imm_1_204974646	1	206734678	0.472222	0.326087
rs2779127	ADAMTSL1	ADAMTSL1	1.87558	8.7708	0.213843	0.014434	N	Y	N	0.135443	25.9724	1.62035	47.4754	0.020899	2.1881	1	15	2	3	9	11	1.34088	0.861624	1.1865	rs2779127	rs2779127	9	18682354	18682354	+	ENSG00000178031	0	0	0	10	0	0	2	0	0	0	0	0	0	rs2779127	9	18682354	0.472222	0.326087
rs271156	LINC00326	LINC00326	1.99921	7.20173	0.277602	0.022873	N	Y	N	0.249965	15.9896	1.53422	33.8053	0.0416231	1.85144	2	13	3	4	7	12	1.06081	0.788927	0.968129	rs271156	rs271156	6	132954589	132954589	+	ENSG00000231023	0	0	0	2	0	4	2	0	0	0	0	0	0	rs271156	6	132954589	0.472222	0.326087
rs1023586	TSHR	TSHR	1.94213	6.95409	0.279279	0.0332348	N	Y	N	0.32258	11.6928	1.5114	31.9964	0.0481275	1.62063	3	11	4	5	5	13	0.915913	0.778721	0.897122	rs1023586	rs1023586	14	80995939	80995939	+	ENSG00000165409	0	0	2	16	0	0	2	0	0	0	0	0	0	1kg_14_80532036	14	80995939	0.472222	0.326087
rs13271596			1.94213	6.95409	0.279279	0.0332348	N	Y	N	0.32258	11.6928	1.5114	31.9964	0.0481275	1.62063	3	11	4	5	5	13	0.915913	0.778721	0.897122	rs13271596	rs13271596		-1	-1			0	0	0	0	0	0	0	0	0	0	0	0	0	rs13271596	8	28207029	0.472222	0.326087
rs16947645	DAPK2	DAPK2	1.94213	6.95409	0.279279	0.0332348	N	Y	N	0.32258	11.6928	1.5114	31.9964	0.0481275	1.62063	3	11	4	5	5	13	0.915913	0.778721	0.897122	rs16947645	rs16947645	15	63994278	63994278	+	ENSG00000035664	0	0	6	27	0	0	6	0	0	0	0	0	0	rs16947645	15	63994278	0.472222	0.326087
rs4903961	TSHR	TSHR	1.94213	6.95409	0.279279	0.0332348	N	Y	N	0.32258	11.6928	1.5114	31.9964	0.0481275	1.62063	3	11	4	5	5	13	0.915913	0.778721	0.897122	rs4903961	rs4903961	14	80996305	80996305	+	ENSG00000165409	0	0	1	8	0	0	1	0	0	0	0	0	0	1kg_14_80532402	14	80996305	0.472222	0.326087
rs8026898	DRAIC	DRAIC	1.70661	7.19048	0.237342	0.0234516	N	Y	N	0.122441	23.7869	1.33137	38.8345	0.0234053	2.40678	1	15	2	3	10	10	1.3442	0.860486	1.18191	rs8026898	rs8026898	15	69699078	69699078	+	ENSG00000245750	0	0	0	1	0	1	1	0	0	0	0	0	0	rs8026898	15	69699078	0.472222	0.347826
rs7923295	FHIP2A	FHIP2A	0.266862	12.7445	0.0209394	0.00338309	N	Y	N	0.000362763	196.314	1.53304	105.947	3.69e-05	11.8969	0	17	1	3	11	9	3.36772	1.08053	3.23592	rs7923295	rs7923295	10	114865400	114865400	+	ENSG00000151553	0	0	0	1	0	0	0	0	0	0	0	0	0	rs7923295	10	114865400	0.472222	0.369565
rs4752099	ABLIM1	ABLIM1	1.14006	11.2414	0.101415	0.00255069	N	Y	N	0.0904552	14.3687	2.00567	63.0066	0.0107401	0.957633	1	15	2	5	7	11	1.29285	0.879404	1.14553	rs4752099	rs4752099	10	114672727	114672727	+	ENSG00000099204	0	0	0	3	0	0	0	0	0	0	0	0	0	rs4752099	10	114672727	0.472222	0.369565
rs10868219	ENSG00000285987	ENSG00000285987	1.4998	6.42324	0.233496	0.0369763	N	Y	N	0.256148	8.78164	1.38501	29.7889	0.0416906	1.30773	3	11	4	6	5	12	0.9017	0.782762	0.879024	rs10868219	rs10868219	9	84631368	84631368	+	ENSG00000285987	0	0	0	1	0	0	1	0	0	0	0	0	0	rs10868219	9	84631368	0.472222	0.369565
rs4675105	RHBDD1	RHBDD1	1.4998	6.42324	0.233496	0.0369763	N	Y	N	0.256148	8.78164	1.38501	29.7889	0.0416906	1.30773	3	11	4	6	5	12	0.9017	0.782762	0.879024	rs4675105	rs4675105	2	226857385	226857385	+	ENSG00000144468	0	0	0	16	0	0	0	0	0	0	0	0	0	rs4675105	2	226857385	0.472222	0.369565
rs213390	FHIT	FHIT	1.23268	7.68958	0.160305	0.0150549	N	Y	N	0.164988	9.20978	1.5779	37.4737	0.0254833	1.00842	2	13	3	6	6	11	1.02606	0.808048	0.938294	rs213390	rs213390	3	60241864	60241864	+	ENSG00000189283	0	0	0	4	0	0	0	0	0	0	0	0	0	rs213390	3	60241864	0.472222	0.391304
rs13080163	LPP	LPP	1.12163	6.01136	0.186585	0.0310308	N	Y	N	0.148853	8.45162	1.25503	28.7934	0.0303898	1.14558	2	13	3	6	7	10	1.0304	0.799232	0.925908	rs13080163	rs13080163	3	188384316	188384316	+	ENSG00000145012	0	0	0	13	0	0	1	0	0	0	0	0	0	imm_3_189584798	3	188384316	0.472222	0.413043
rs4976688			1.12163	6.01136	0.186585	0.0310308	N	Y	N	0.148853	8.45162	1.25503	28.7934	0.0303898	1.14558	2	13	3	6	7	10	1.0304	0.799232	0.925908	rs4976688	rs4976688		-1	-1			0	0	0	0	0	0	0	0	0	0	0	0	0	rs4976688	5	177357438	0.472222	0.413043
rs285092	FARP1	FARP1	0.868242	5.41617	0.160305	0.0311757	N	Y	N	0.116576	6.46656	1.11584	26.2895	0.0267599	0.960309	2	13	3	7	7	9	1.02445	0.80601	0.913355	rs285092	rs285092	13	98169359	98169359	+	ENSG00000152767	0	0	0	18	0	0	3	0	0	0	0	0	0	rs285092	13	98169359	0.472222	0.456522
rs6027417	MIR646HG	MIR646HG	0.671362	9.21596	0.0728477	0.00284939	N	Y	N	0.0547257	8.2361	1.60863	52.7991	0.00809213	0.655796	1	15	2	7	7	9	1.27907	0.89059	1.12116	rs6027417	rs6027417	20	60222641	60222641	+	ENSG00000228340	0	0	0	70	0	0	70	0	0	0	0	0	0	rs6027417	20	60222641	0.472222	0.456522
rs10083154	B4GALNT1	B4GALNT1	0.844683	8.36875	0.100933	0.00649687	N	Y	N	0.116543	6.12213	1.63508	42.8335	0.0161857	0.629413	2	13	3	8	5	10	1.01056	0.83307	0.933842	rs10083154	rs10083154	12	57627150	57627150	+	ENSG00000135454	0	0	1	6	0	0	2	0	0	0	0	0	0	imm_12_56307200	12	57627150	0.472222	0.456522
rs1871417	B4GALNT1,SLC26A10P,ENSG00000287908,ENSG00000293429	B4GALNT1	0.844683	8.36875	0.100933	0.00649687	N	Y	N	0.116543	6.12213	1.63508	42.8335	0.0161857	0.629413	2	13	3	8	5	10	1.01056	0.83307	0.933842	rs1871417	rs1871417	12	57625196	57625196	+	ENSG00000135454,ENSG00000135502,ENSG00000287908,ENSG00000293429	1	0	1	8	0	1	7	0	0	0	0	0	0	imm_12_56305246	12	57625196	0.472222	0.456522
rs17808352	STRA8,ENSG00000290805	STRA8	116.098	9.22573	12.5842	0.000704452	N	Y	N	0.198269	67982.3	2.04373	41.6465	0.0208888	7581.15	3	10	5	0	4	19	3.25131	0.768991	3.26581	rs17808352	rs17808352	7	135258185	135258185	+	ENSG00000146857,ENSG00000290805	0	0	0	4	0	0	1	0	0	0	0	0	0	rs17808352	7	135258185	0.444444	0.0869565
rs224606	ENSG00000254627,ENSG00000285283	ENSG00000254627	121.656	4.71263	25.8148	0.00347472	N	Y	N	0.214648	68950.7	1.11813	19.8626	0.0441866	15081.6	4	8	6	0	5	18	3.23467	0.733974	3.25014	rs224606	rs224606	11	32071864	32071864	+	ENSG00000254627,ENSG00000285283	0	0	0	3	0	0	1	0	0	0	0	0	0	rs224606	11	32071864	0.444444	0.108696
rs56974608			110.02	7.02845	15.6535	0.00148034	N	Y	N	0.187724	64479.2	1.6506	29.9281	0.0263596	9295.69	3	10	5	0	5	18	3.25175	0.739199	3.25848	rs56974608	rs56974608		-1	-1			0	0	0	0	0	0	0	0	0	0	0	0	0	imm_16_73795093	16	75203694	0.444444	0.108696
rs2814184	JAKMIP3	JAKMIP3	10.5544	12.2018	0.864986	0.00132462	N	Y	N	0.972399	114.556	2.45278	60.6998	0.0695858	10.7522	3	10	5	1	3	19	1.2166	0.818551	1.28579	rs2814184	rs2814184	10	132132192	132132192	+	ENSG00000188385	0	0	0	20	0	0	1	0	0	0	0	0	0	rs2814184	10	132132192	0.444444	0.108696
rs2352405			13.0763	3.11868	4.1929	0.0182661	Y	N	N	1.46298	116.878	0.576223	16.8791	0.34087	51.5753	6	4	8	1	3	19	1.11751	0.861566	1.28043	rs2352405	rs2352405		-1	-1			0	0	0	0	0	0	0	0	0	0	0	0	0	imm_2_204201896	2	203628928	0.444444	0.108696
rs10777124	NAV3	NAV3	97.8627	4.49075	21.7921	0.0112221	N	Y	N	0.166636	57473.1	1.12615	17.9078	0.0373122	12727.6	3	10	5	0	7	16	3.25281	0.705723	3.24999	rs10777124	rs10777124	12	77363232	77363232	+	ENSG00000067798	0	0	0	2	0	0	0	0	0	0	0	0	0	rs10777124	12	77363232	0.444444	0.152174
rs4690411			57.129	10.3139	5.53901	0.0013348	N	Y	N	0.0787476	41445.4	2.26999	46.8626	0.00803151	3820.03	1	14	3	0	7	16	3.36062	0.772308	3.3348	rs4690411	rs4690411		-1	-1			0	0	0	0	0	0	0	0	0	0	0	0	0	rs4690411	4	178284723	0.444444	0.152174
rs4776982	SKOR1	SKOR1	82.4634	6.6922	12.3223	0.00343904	N	Y	N	0.132185	51444.7	1.60755	27.8596	0.0202456	7499.89	2	12	4	0	7	16	3.28363	0.72767	3.27104	rs4776982	rs4776982	15	67822636	67822636	+	ENSG00000188779	0	0	0	3	0	0	0	0	0	0	0	0	0	rs4776982	15	67822636	0.444444	0.152174
rs3863297	RBM7,ENSG00000255663	RBM7	9.4492	6.64014	1.42304	0.00868947	N	Y	N	0.866298	103.068	1.55275	28.3958	0.126309	16.0324	3	10	5	1	5	17	1.21911	0.741381	1.23562	rs3863297	rs3863297	11	114404819	114404819	+	ENSG00000076053,ENSG00000255663	0	0	9	24	0	0	0	0	0	0	0	0	0	1kg_11_113780751	11	114404819	0.444444	0.152174
rs9416634			11.1665	2.8807	3.8763	0.0394255	Y	N	N	1.19043	104.744	0.665092	12.4771	0.361464	41.5692	5	6	7	1	5	17	1.14214	0.747889	1.21045	rs9416634	rs9416634		-1	-1			0	0	0	0	0	0	0	0	0	0	0	0	0	rs9416634	10	57822760	0.444444	0.152174
rs2214370	RAD50,TH2LCRR,ENSG00000283782	RAD50	5.23903	11.5629	0.453088	0.00228372	N	Y	N	0.703027	39.0418	2.31634	57.7211	0.0519808	3.94932	3	10	5	2	3	18	1.02474	0.820316	1.1047	rs2214370	rs2214370	5	132641857	132641857	+	ENSG00000113522,ENSG00000223442,ENSG00000283782	0	0	2	26	0	0	10	0	0	0	0	0	0	imm_5_132005448	5	132641857	0.444444	0.152174
rs4908164			5.79313	7.75304	0.747208	0.0170177	N	Y	N	0.866853	38.7152	1.56751	38.3472	0.089998	6.20368	4	8	6	2	3	18	0.969163	0.81561	1.07988	rs4908164	rs4908164		-1	-1			0	0	0	0	0	0	0	0	0	0	0	0	0	rs4908164	1	101567812	0.444444	0.152174
rs7722073	ENSG00000249476	ENSG00000249476	8.89661	5.22694	1.70207	0.020002	N	Y	N	0.813261	97.3239	1.26986	21.5148	0.154998	18.6908	3	10	5	1	6	16	1.2206	0.721897	1.22254	rs7722073	rs7722073	5	109326237	109326237	+	ENSG00000249476	0	0	0	0	0	1	0	0	0	0	0	0	0	rs7722073	5	109326237	0.444444	0.173913
rs17425010			5.47307	5.53818	0.988242	0.0312905	N	Y	N	0.816292	36.6958	1.22931	24.9502	0.127999	7.62994	4	8	6	2	4	17	0.970828	0.767967	1.04281	rs17425010	rs17425010		-1	-1			0	0	0	0	0	0	0	0	0	0	0	0	0	rs17425010	1	101573509	0.444444	0.173913
rs4908162			5.47307	5.53818	0.988242	0.0312905	N	Y	N	0.816292	36.6958	1.22931	24.9502	0.127999	7.62994	4	8	6	2	4	17	0.970828	0.767967	1.04281	rs4908162	rs4908162		-1	-1			0	0	0	0	0	0	0	0	0	0	0	0	0	rs4908162	1	101566703	0.444444	0.173913
rs11082426	ENSG00000267101	ENSG00000267101	72.2195	4.57277	15.7934	0.0174447	N	Y	N	0.11546	45172.7	1.13205	18.4712	0.0261905	9523.73	2	12	4	0	9	14	3.28497	0.712291	3.2663	rs11082426	rs11082426	18	45156954	45156954	+	ENSG00000267101	0	0	0	6	0	0	6	0	0	0	0	0	0	1kg_18_40990917	18	45156954	0.444444	0.195652
rs12672248	SDK1	SDK1	72.2195	4.57277	15.7934	0.0174447	N	Y	N	0.11546	45172.7	1.13205	18.4712	0.0261905	9523.73	2	12	4	0	9	14	3.28497	0.712291	3.2663	rs12672248	rs12672248	7	3520272	3520272	+	ENSG00000146555	0	0	0	4	0	0	0	0	0	0	0	0	0	rs12672248	7	3520272	0.444444	0.195652
rs12962056	ENSG00000267101	ENSG00000267101	72.2195	4.57277	15.7934	0.0174447	N	Y	N	0.11546	45172.7	1.13205	18.4712	0.0261905	9523.73	2	12	4	0	9	14	3.28497	0.712291	3.2663	rs12962056	rs12962056	18	45155980	45155980	+	ENSG00000267101	0	0	0	6	0	0	6	0	0	0	0	0	0	1kg_18_40989943	18	45155980	0.444444	0.195652
rs10931008	PDE1A	PDE1A	7.03104	6.27654	1.12021	0.0171532	N	Y	N	0.547858	90.2343	1.49939	26.274	0.0932477	13.4574	2	12	4	1	7	15	1.30208	0.730491	1.26837	rs10931008	rs10931008	2	182374192	182374192	+	ENSG00000115252	0	0	2	14	0	0	0	0	0	0	0	0	0	rs10931008	2	182374192	0.444444	0.195652
rs12351692			8.34403	4.21182	1.9811	0.0480413	N	Y	N	0.760235	91.5807	1.0502	16.8915	0.183791	21.3544	3	10	5	1	7	15	1.22228	0.708631	1.21306	rs12351692	rs12351692		-1	-1			0	0	0	0	0	0	0	0	0	0	0	0	0	rs12351692	9	98120159	0.444444	0.195652
rs13009632			8.34403	4.21182	1.9811	0.0480413	N	Y	N	0.760235	91.5807	1.0502	16.8915	0.183791	21.3544	3	10	5	1	7	15	1.22228	0.708631	1.21306	rs13009632	rs13009632		-1	-1			0	0	0	0	0	0	0	0	0	0	0	0	0	imm_2_61723664	2	61643025	0.444444	0.195652
rs2788437	AKNAD1	AKNAD1	8.34403	4.21182	1.9811	0.0480413	N	Y	N	0.760235	91.5807	1.0502	16.8915	0.183791	21.3544	3	10	5	1	7	15	1.22228	0.708631	1.21306	rs2788437	rs2788437	1	108821495	108821495	+	ENSG00000162641	0	0	2	4	0	0	0	0	0	0	0	0	0	rs2788437	1	108821495	0.444444	0.195652
rs6984301			7.03104	6.27654	1.12021	0.0171532	N	Y	N	0.547858	90.2343	1.49939	26.274	0.0932477	13.4574	2	12	4	1	7	15	1.30208	0.730491	1.26837	rs6984301	rs6984301		-1	-1			0	0	0	0	0	0	0	0	0	0	0	0	0	rs6984301	8	49763159	0.444444	0.195652
rs12616433	USP34	USP34	46.4839	5.89939	7.87943	0.0150163	N	Y	N	0.063809	33862.8	1.34525	25.871	0.0115666	5367.67	1	14	3	0	10	13	3.36274	0.75422	3.32852	rs12616433	rs12616433	2	61469353	61469353	+	ENSG00000115464	0	0	1	2	0	0	0	0	0	0	0	0	0	imm_2_61549992	2	61469353	0.444444	0.217391
rs6789666			6.56541	5.13731	1.27799	0.0327922	N	Y	N	0.509772	84.5567	1.24844	21.1399	0.107824	15.1474	2	12	4	1	8	14	1.30388	0.721752	1.2615	rs6789666	rs6789666		-1	-1			0	0	0	0	0	0	0	0	0	0	0	0	0	rs6789666	3	130840472	0.444444	0.217391
rs2153572			3.68293	7.30548	0.504132	0.0116097	N	Y	N	0.407149	33.3145	1.69251	31.533	0.0589504	4.31124	2	12	4	2	6	15	1.12361	0.746128	1.09497	rs2153572	rs2153572		-1	-1			0	0	0	0	0	0	0	0	0	0	0	0	0	rs2153572	13	28644988	0.444444	0.217391
rs6922226	REV3L,MFSD4B	REV3L	3.15686	7.77666	0.405941	0.0217832	N	Y	N	0.490025	20.3373	1.70152	35.5426	0.0578544	2.84832	3	10	5	3	4	16	0.950448	0.775308	0.994019	rs6922226	rs6922226	6	111403281	111403281	+	ENSG00000009413,ENSG00000173214	0	0	4	18	0	0	8	0	0	0	0	0	0	rs6922226	6	111403281	0.444444	0.217391
rs7764543	REV3L,MFSD4B	REV3L	3.15686	7.77666	0.405941	0.0217832	N	Y	N	0.490025	20.3373	1.70152	35.5426	0.0578544	2.84832	3	10	5	3	4	16	0.950448	0.775308	0.994019	rs7764543	rs7764543	6	111423116	111423116	+	ENSG00000009413,ENSG00000173214	0	0	4	12	0	0	2	0	0	0	0	0	0	rs7764543	6	111423116	0.444444	0.217391
rs13093110	LPP	LPP	3.43902	5.86087	0.586777	0.0366829	N	Y	N	0.378633	31.2358	1.39131	24.6888	0.0700541	4.91487	2	12	4	2	7	14	1.1257	0.733699	1.08438	rs13093110	rs13093110	3	188407332	188407332	+	ENSG00000145012	0	0	0	10	0	0	1	0	0	0	0	0	0	imm_3_189607814	3	188407332	0.444444	0.23913
rs7728963			3.43902	5.86087	0.586777	0.0366829	N	Y	N	0.378633	31.2358	1.39131	24.6888	0.0700541	4.91487	2	12	4	2	7	14	1.1257	0.733699	1.08438	rs7728963	rs7728963		-1	-1			0	0	0	0	0	0	0	0	0	0	0	0	0	rs7728963	5	25936379	0.444444	0.23913
rs7830440			3.43902	5.86087	0.586777	0.0366829	N	Y	N	0.378633	31.2358	1.39131	24.6888	0.0700541	4.91487	2	12	4	2	7	14	1.1257	0.733699	1.08438	rs7830440	rs7830440		-1	-1			0	0	0	0	0	0	0	0	0	0	0	0	0	rs7830440	8	67904748	0.444444	0.23913
rs8018846	LINC02305	LINC02305	3.43902	5.86087	0.586777	0.0366829	N	Y	N	0.378633	31.2358	1.39131	24.6888	0.0700541	4.91487	2	12	4	2	7	14	1.1257	0.733699	1.08438	rs8018846	rs8018846	14	83912278	83912278	+	ENSG00000258532	0	0	0	3	0	0	3	0	0	0	0	0	0	rs8018846	14	83912278	0.444444	0.23913
rs951131	LINC02305	LINC02305	3.43902	5.86087	0.586777	0.0366829	N	Y	N	0.378633	31.2358	1.39131	24.6888	0.0700541	4.91487	2	12	4	2	7	14	1.1257	0.733699	1.08438	rs951131	rs951131	14	83910884	83910884	+	ENSG00000258532	0	0	0	6	0	0	6	0	0	0	0	0	0	rs951131	14	83910884	0.444444	0.23913
rs10228726			2.96078	5.86351	0.50495	0.0408619	N	Y	N	0.457645	19.1551	1.35722	25.3318	0.0754838	3.37788	3	10	5	3	5	15	0.95261	0.746587	0.969665	rs10228726	rs10228726		-1	-1			0	0	0	0	0	0	0	0	0	0	0	0	0	rs10228726	7	19147176	0.444444	0.23913
rs5756535	IL2RB,ENSG00000235237	IL2RB	2.96078	5.86351	0.50495	0.0408619	N	Y	N	0.457645	19.1551	1.35722	25.3318	0.0754838	3.37788	3	10	5	3	5	15	0.95261	0.746587	0.969665	rs5756535	rs5756535	22	37174044	37174044	+	ENSG00000100385,ENSG00000235237	0	0	0	8	0	0	2	0	0	0	0	0	0	imm_22_35900030	22	37174044	0.444444	0.23913
rs6964498	VPS41	VPS41	2.96078	5.86351	0.50495	0.0408619	N	Y	N	0.457645	19.1551	1.35722	25.3318	0.0754838	3.37788	3	10	5	3	5	15	0.95261	0.746587	0.969665	rs6964498	rs6964498	7	38914279	38914279	+	ENSG00000006715	0	0	0	2	0	0	0	0	0	0	0	0	0	rs6964498	7	38914279	0.444444	0.23913
rs8074216	UNK	UNK	2.49489	8.73792	0.285524	0.00775745	N	Y	N	0.316725	19.6525	1.94184	39.3191	0.03733	2.18387	2	12	4	3	5	15	1.05304	0.767366	1.03802	rs8074216	rs8074216	17	75817169	75817169	+	ENSG00000132478	0	0	0	3	0	0	0	0	0	0	0	0	0	rs8074216	17	75817169	0.444444	0.23913
rs11221665			2.63934	6.89635	0.382716	0.0389063	N	Y	N	0.503854	13.8257	1.38288	34.3917	0.0575836	2.54364	4	8	6	4	3	16	0.844897	0.819807	0.966355	rs11221665	rs11221665		-1	-1			0	0	0	0	0	0	0	0	0	0	0	0	0	rs11221665	11	129324050	0.444444	0.23913
rs10769825	ENSG00000271758	ENSG00000271758	3.90323	5.44906	0.716312	0.0359591	N	Y	N	0.209974	72.5574	1.23244	24.0922	0.0451733	11.3585	1	14	3	1	10	12	1.49111	0.758391	1.41	rs10769825	rs10769825	11	7753926	7753926	+	ENSG00000271758	0	0	0	2	0	0	2	0	0	0	0	0	0	rs10769825	11	7753926	0.444444	0.26087
rs216852	VWF	VWF	3.90323	5.44906	0.716312	0.0359591	N	Y	N	0.209974	72.5574	1.23244	24.0922	0.0451733	11.3585	1	14	3	1	10	12	1.49111	0.758391	1.41	rs216852	rs216852	12	5975025	5975025	+	ENSG00000110799	0	0	0	6	0	0	0	0	0	0	0	0	0	rs216852	12	5975025	0.444444	0.26087
rs6478485	PHF19	PHF19	3.90323	5.44906	0.716312	0.0359591	N	Y	N	0.209974	72.5574	1.23244	24.0922	0.0451733	11.3585	1	14	3	1	10	12	1.49111	0.758391	1.41	rs6478485	rs6478485	9	120892692	120892692	+	ENSG00000119403	0	0	0	1	0	0	0	0	0	0	0	0	0	imm_9_122694791	9	120892692	0.444444	0.26087
rs73541884	PHF19	PHF19	3.90323	5.44906	0.716312	0.0359591	N	Y	N	0.209974	72.5574	1.23244	24.0922	0.0451733	11.3585	1	14	3	1	10	12	1.49111	0.758391	1.41	rs73541884	rs73541884	9	120883457	120883457	+	ENSG00000119403	0	0	0	2	0	0	0	0	0	0	0	0	0	imm_9_122685556	9	120883457	0.444444	0.26087
rs1018159	WWOX	WWOX	2.21352	7.35603	0.300912	0.0108817	N	Y	N	0.161465	30.345	1.6255	33.2889	0.0256207	3.53417	1	14	3	2	8	13	1.33574	0.770257	1.25685	rs1018159	rs1018159	16	78921561	78921561	+	ENSG00000186153	0	0	6	18	0	0	0	0	0	0	0	0	0	rs1018159	16	78921561	0.444444	0.26087
rs12995526	ATIC	ATIC	2.21352	7.35603	0.300912	0.0108817	N	Y	N	0.161465	30.345	1.6255	33.2889	0.0256207	3.53417	1	14	3	2	8	13	1.33574	0.770257	1.25685	rs12995526	rs12995526	2	215333248	215333248	+	ENSG00000138363	0	0	4	8	0	0	0	0	0	0	0	0	0	rs12995526	2	215333248	0.444444	0.26087
rs13100903	SEMA3F-AS1	SEMA3F-AS1	2.21352	7.35603	0.300912	0.0108817	N	Y	N	0.161465	30.345	1.6255	33.2889	0.0256207	3.53417	1	14	3	2	8	13	1.33574	0.770257	1.25685	rs13100903	rs13100903	3	50137139	50137139	+	ENSG00000235016	0	0	0	4	0	0	4	0	0	0	0	0	0	imm_3_50149576	3	50137139	0.444444	0.26087
rs7324140			2.32966	6.82167	0.341509	0.0206785	N	Y	N	0.294462	18.4313	1.57073	29.6266	0.046036	2.53342	2	12	4	3	6	14	1.05527	0.749269	1.02242	rs7324140	rs7324140		-1	-1			0	0	0	0	0	0	0	0	0	0	0	0	0	rs7324140	13	105281350	0.444444	0.26087
rs10475286			2.16444	5.44521	0.397494	0.0452921	N	Y	N	0.272207	17.2104	1.28335	23.1038	0.0547887	2.88383	2	12	4	3	7	13	1.05783	0.737379	1.01107	rs10475286	rs10475286		-1	-1			0	0	0	0	0	0	0	0	0	0	0	0	0	rs10475286	5	5125846	0.444444	0.282609
rs16865597	IL1RAP	IL1RAP	2.16444	5.44521	0.397494	0.0452921	N	Y	N	0.272207	17.2104	1.28335	23.1038	0.0547887	2.88383	2	12	4	3	7	13	1.05783	0.737379	1.01107	rs16865597	rs16865597	3	190557756	190557756	+	ENSG00000196083	0	0	2	13	0	0	3	0	0	0	0	0	0	rs16865597	3	190557756	0.444444	0.282609
rs3740551	PRLHR	PRLHR	1.49948	8.39209	0.178678	0.00844914	N	Y	N	0.122739	18.3188	1.81416	38.8208	0.0169586	1.88256	1	14	3	3	7	13	1.27694	0.781462	1.20143	rs3740551	rs3740551	10	118595306	118595306	+	ENSG00000119973	0	1	0	1	0	0	0	0	0	0	0	0	0	rs3740551	10	118595306	0.444444	0.282609
rs4263525	ENSG00000248969	ENSG00000248969	2.16444	5.44521	0.397494	0.0452921	N	Y	N	0.272207	17.2104	1.28335	23.1038	0.0547887	2.88383	2	12	4	3	7	13	1.05783	0.737379	1.01107	rs4263525	rs4263525	5	35825383	35825383	+	ENSG00000248969	0	0	0	1	0	0	1	0	0	0	0	0	0	imm_5_35861242	5	35825383	0.444444	0.282609
rs62171443	CCNT2-AS1	CCNT2-AS1	2.16444	5.44521	0.397494	0.0452921	N	Y	N	0.272207	17.2104	1.28335	23.1038	0.0547887	2.88383	2	12	4	3	7	13	1.05783	0.737379	1.01107	rs62171443	rs62171443	2	134836651	134836651	+	ENSG00000224043	0	0	0	2	0	0	2	0	0	0	0	0	0	chr2:135310691	2	134836651	0.444444	0.282609
rs7083570	CTNNA3	CTNNA3	2.16444	5.44521	0.397494	0.0452921	N	Y	N	0.272207	17.2104	1.28335	23.1038	0.0547887	2.88383	2	12	4	3	7	13	1.05783	0.737379	1.01107	rs7083570	rs7083570	10	67377049	67377049	+	ENSG00000183230	0	0	4	11	0	0	3	0	0	0	0	0	0	rs7083570	10	67377049	0.444444	0.282609
rs10095039	XKR6	XKR6	1.76145	8.15925	0.215884	0.0136523	N	Y	N	0.239839	12.9366	1.80242	36.9356	0.0304444	1.53085	2	12	4	4	5	14	1.01731	0.77042	0.999408	rs10095039	rs10095039	8	10957734	10957734	+	ENSG00000171044	0	0	0	2	0	0	0	0	0	0	0	0	0	1kg_8_10852654	8	10957734	0.444444	0.282609
rs10848195	RIMBP2	RIMBP2	1.38502	6.7945	0.203844	0.0197079	N	Y	N	0.112823	17.0025	1.48945	30.9949	0.0196244	2.11738	1	14	3	3	8	12	1.27941	0.774341	1.19417	rs10848195	rs10848195	12	130741597	130741597	+	ENSG00000060709	0	0	0	2	0	0	0	0	0	0	0	0	0	rs10848195	12	130741597	0.444444	0.304348
rs4751667			1.38502	6.7945	0.203844	0.0197079	N	Y	N	0.112823	17.0025	1.48945	30.9949	0.0196244	2.11738	1	14	3	3	8	12	1.27941	0.774341	1.19417	rs4751667	rs4751667		-1	-1			0	0	0	0	0	0	0	0	0	0	0	0	0	rs4751667	10	118604432	0.444444	0.304348
rs17337414	CLSTN2	CLSTN2	1.63653	6.33786	0.258214	0.0273306	N	Y	N	0.221672	12.0819	1.44905	27.7205	0.0375896	1.77375	2	12	4	4	6	13	1.01997	0.752873	0.983195	rs17337414	rs17337414	3	139966031	139966031	+	ENSG00000158258	0	0	0	6	0	0	3	0	0	0	0	0	0	rs17337414	3	139966031	0.444444	0.304348
rs1113910	LINC02653	LINC02653	0.170507	9.35165	0.0182328	0.00416977	N	Y	N	0.000264772	109.802	1.73578	50.3828	3.19e-05	10.4328	0	16	2	3	9	11	3.29983	0.859234	3.23953	rs1113910	rs1113910	10	90586296	90586296	+	ENSG00000236373	0	0	0	2	0	0	2	0	0	0	0	0	0	rs1113910	10	90586296	0.444444	0.326087
rs62446548			1.27055	5.54803	0.229009	0.0481257	N	Y	N	0.102911	15.6864	1.22569	25.113	0.0222946	2.35238	1	14	3	3	9	11	1.28232	0.770378	1.18848	rs62446548	rs62446548		-1	-1			0	0	0	0	0	0	0	0	0	0	0	0	0	imm_7_26629402	7	26623258	0.444444	0.326087
rs7854620	PCSK5	PCSK5	1.30537	6.32759	0.206298	0.038683	N	Y	N	0.236691	7.1992	1.35994	29.4413	0.0346151	1.22948	3	10	5	6	4	13	0.871166	0.784428	0.910729	rs7854620	rs7854620	9	75944633	75944633	+	ENSG00000099139	0	0	0	8	0	0	2	0	0	0	0	0	0	rs7854620	9	75944633	0.444444	0.347826
rs7583793	SPRED2	SPRED2	0.117305	8.50916	0.0137858	0.00368467	N	Y	N	0.000185977	73.9905	1.56346	46.3112	2.47e-05	7.70234	0	16	2	4	9	10	3.28924	0.864409	3.22737	rs7583793	rs7583793	2	65329394	65329394	+	ENSG00000198369	0	0	0	5	0	0	1	0	0	0	0	0	0	imm_2_65410032	2	65329394	0.444444	0.369565
rs2670259	ZNF385D	ZNF385D	0.772296	7.11086	0.108608	0.0121203	N	Y	N	0.0690365	8.63951	1.51105	33.4631	0.0114557	1.02968	1	14	3	5	7	11	1.23201	0.790214	1.14758	rs2670259	rs2670259	3	21823742	21823742	+	ENSG00000151789	0	0	6	8	0	0	0	0	0	0	0	0	0	rs2670259	3	21823742	0.444444	0.369565
rs518596	OPRM1	OPRM1	0.772296	7.11086	0.108608	0.0121203	N	Y	N	0.0690365	8.63951	1.51105	33.4631	0.0114557	1.02968	1	14	3	5	7	11	1.23201	0.790214	1.14758	rs518596	rs518596	6	154141243	154141243	+	ENSG00000112038	0	0	1	3	0	0	0	0	0	0	0	0	0	rs518596	6	154141243	0.444444	0.369565
rs11638250	DPH6	DPH6	0.70386	10.7913	0.065225	0.001793	N	Y	N	0.0649454	7.62825	2.16354	53.8245	0.00674605	0.630636	1	14	3	6	5	12	1.21583	0.819894	1.15759	rs11638250	rs11638250	15	35468739	35468739	+	ENSG00000134146	0	0	0	6	0	0	2	0	0	0	0	0	0	rs11638250	15	35468739	0.444444	0.369565
rs31746	ENSG00000288892	ENSG00000288892	1.01599	7.00191	0.145102	0.0198272	N	Y	N	0.147904	6.97916	1.52397	32.1704	0.022168	0.949777	2	12	4	6	5	12	0.983195	0.777991	0.958566	rs31746	rs31746	5	141040406	141040406	+	ENSG00000288892	0	0	0	0	0	1	0	0	0	0	0	0	0	rs31746	5	141040406	0.444444	0.369565
rs13433997			0.70272	5.67145	0.123905	0.0227199	N	Y	N	0.0623735	7.91707	1.21794	26.4095	0.0132654	1.15733	1	14	3	5	8	10	1.23562	0.784837	1.13998	rs13433997	rs13433997		-1	-1			0	0	0	0	0	0	0	0	0	0	0	0	0	imm_3_46024769	3	46008273	0.444444	0.391304
rs57145255	XKR6	XKR6	0.932027	5.37025	0.173554	0.0401272	N	Y	N	0.134679	6.44997	1.20617	23.9101	0.0274085	1.09896	2	12	4	6	6	11	0.986974	0.761952	0.94165	rs57145255	rs57145255	8	10912855	10912855	+	ENSG00000171044	0	0	0	4	0	0	0	0	0	0	0	0	0	1kg_8_10807775	8	10912855	0.444444	0.391304
rs7788231	C7orf50	C7orf50	0.932027	5.37025	0.173554	0.0401272	N	Y	N	0.134679	6.44997	1.20617	23.9101	0.0274085	1.09896	2	12	4	6	6	11	0.986974	0.761952	0.94165	rs7788231	rs7788231	7	1121522	1121522	+	ENSG00000146540	0	0	0	5	0	0	1	0	0	0	0	0	0	rs7788231	7	1121522	0.444444	0.391304
rs13420537	GALNT13,GALNT13-AS1	GALNT13	0.0756303	6.14851	0.0123006	0.00614582	N	Y	N	0.000120744	47.3726	1.11255	33.9797	2.24e-05	6.75093	0	16	2	5	10	8	3.28568	0.872221	3.21826	rs13420537	rs13420537	2	154441883	154441883	+	ENSG00000144278,ENSG00000224675	0	0	0	7	0	0	2	0	0	0	0	0	0	rs13420537	2	154441883	0.444444	0.434783
rs1863175	TRIB2	TRIB2	0.52935	5.10992	0.103593	0.0258961	N	Y	N	0.0477871	5.86374	1.08261	24.1188	0.0114035	0.941068	1	14	3	6	8	9	1.22699	0.791738	1.12579	rs1863175	rs1863175	2	12736342	12736342	+	ENSG00000071575	0	0	0	2	0	0	0	0	0	0	0	0	0	rs1863175	2	12736342	0.444444	0.434783
rs9318550	OBI1-AS1	OBI1-AS1	78.6471	10.1392	7.75676	0.000777268	N	Y	N	0.128256	48226.8	2.27185	45.2507	0.0123304	4879.59	2	11	5	0	4	19	3.27485	0.763169	3.28788	rs9318550	rs9318550	13	78441289	78441289	+	ENSG00000234377	0	0	0	12	0	0	12	0	0	0	0	0	0	rs9318550	13	78441289	0.416667	0.0869565
rs11861842	PPP4C	PPP4C	74.5294	7.72434	9.64865	0.00286884	N	Y	N	0.121435	45741.4	1.83569	32.503	0.0155582	5983.74	2	11	5	0	5	18	3.27529	0.733141	3.2806	rs11861842	rs11861842	16	30082859	30082859	+	ENSG00000149923	0	0	3	9	0	3	2	0	0	0	0	0	1	rs11861842	16	30082859	0.416667	0.108696
rs13096615	LPP,FLJ42393	LPP	74.5294	7.72434	9.64865	0.00286884	N	Y	N	0.121435	45741.4	1.83569	32.503	0.0155582	5983.74	2	11	5	0	5	18	3.27529	0.733141	3.2806	rs13096615	rs13096615	3	188179271	188179271	+	ENSG00000145012,ENSG00000279891	0	0	0	8	0	1	0	0	0	0	0	0	0	rs13096615	3	188179271	0.416667	0.108696
rs4675356			10.9327	3.87933	2.81818	0.0293632	Y	N	N	1.18936	100.493	0.757522	19.8664	0.231882	34.2508	5	5	8	1	3	19	1.1318	0.83335	1.2743	rs4675356	rs4675356		-1	-1			0	0	0	0	0	0	0	0	0	0	0	0	0	imm_2_204185176	2	203612208	0.416667	0.108696
rs58279659			10.9327	3.87933	2.81818	0.0293632	Y	N	N	1.18936	100.493	0.757522	19.8664	0.231882	34.2508	5	5	8	1	3	19	1.1318	0.83335	1.2743	rs58279659	rs58279659		-1	-1			0	0	0	0	0	0	0	0	0	0	0	0	0	imm_2_204192570	2	203619602	0.416667	0.108696
rs1001201	FRMD4A,ENSG00000229751	FRMD4A	86.9016	4.18194	20.7802	0.0120988	N	Y	N	0.149577	50488.3	1.05134	16.6345	0.0352174	12261.5	3	9	6	0	6	17	3.24731	0.704442	3.25521	rs1001201	rs1001201	10	14001452	14001452	+	ENSG00000151474,ENSG00000229751	0	0	0	7	0	0	2	0	0	0	0	0	0	rs1001201	10	14001452	0.416667	0.130435
rs1060734	LCLAT1	LCLAT1	86.9016	4.18194	20.7802	0.0120988	N	Y	N	0.149577	50488.3	1.05134	16.6345	0.0352174	12261.5	3	9	6	0	6	17	3.24731	0.704442	3.25521	rs1060734	rs1060734	2	30642182	30642182	+	ENSG00000172954	4	0	0	0	0	0	0	0	0	0	0	0	0	rs1060734	2	30642182	0.416667	0.130435
rs11095600			86.9016	4.18194	20.7802	0.0120988	N	Y	N	0.149577	50488.3	1.05134	16.6345	0.0352174	12261.5	3	9	6	0	6	17	3.24731	0.704442	3.25521	rs11095600	rs11095600		-1	-1			0	0	0	0	0	0	0	0	0	0	0	0	0	1kg_X_12908583	X	12980543	0.416667	0.130435
rs1309581	CWC27	CWC27	86.9016	4.18194	20.7802	0.0120988	N	Y	N	0.149577	50488.3	1.05134	16.6345	0.0352174	12261.5	3	9	6	0	6	17	3.24731	0.704442	3.25521	rs1309581	rs1309581	5	64977191	64977191	+	ENSG00000153015	0	0	0	8	0	8	2	0	0	0	0	0	10	rs1309581	5	64977191	0.416667	0.130435
rs1433611	CWC27	CWC27	86.9016	4.18194	20.7802	0.0120988	N	Y	N	0.149577	50488.3	1.05134	16.6345	0.0352174	12261.5	3	9	6	0	6	17	3.24731	0.704442	3.25521	rs1433611	rs1433611	5	64964834	64964834	+	ENSG00000153015	0	0	0	12	0	0	4	0	0	0	0	0	0	rs1433611	5	64964834	0.416667	0.130435
rs17087912	LINC02234	LINC02234	70.4118	6.10125	11.5405	0.0050851	N	Y	N	0.114615	43256.1	1.5079	24.6868	0.0187886	7088.57	2	11	5	0	6	17	3.27578	0.71315	3.2757	rs17087912	rs17087912	5	97919890	97919890	+	ENSG00000248202	0	0	0	4	0	0	4	0	0	0	0	0	0	rs17087912	5	97919890	0.416667	0.130435
rs9838692	LPP	LPP	8.36215	6.58577	1.26973	0.0104566	N	Y	N	0.788886	88.6382	1.49374	29.036	0.107622	14.9804	3	9	6	1	4	18	1.20451	0.756952	1.25915	rs9838692	rs9838692	3	188192223	188192223	+	ENSG00000145012	0	0	0	8	0	0	0	0	0	0	0	0	0	rs9838692	3	188192223	0.416667	0.130435
rs12340584	NFIB	NFIB	66.2941	4.93538	13.4324	0.00925647	N	Y	N	0.107796	40770.8	1.25314	19.4375	0.0220203	8193.81	2	11	5	0	7	16	3.27634	0.699375	3.27217	rs12340584	rs12340584	9	14210654	14210654	+	ENSG00000147862	0	0	0	30	0	0	0	0	0	0	0	0	0	rs12340584	9	14210654	0.416667	0.152174
rs1367374			66.2941	4.93538	13.4324	0.00925647	N	Y	N	0.107796	40770.8	1.25314	19.4375	0.0220203	8193.81	2	11	5	0	7	16	3.27634	0.699375	3.27217	rs1367374	rs1367374		-1	-1			0	0	0	0	0	0	0	0	0	0	0	0	0	rs1367374	2	153074663	0.416667	0.152174
rs383855			66.2941	4.93538	13.4324	0.00925647	N	Y	N	0.107796	40770.8	1.25314	19.4375	0.0220203	8193.81	2	11	5	0	7	16	3.27634	0.699375	3.27217	rs383855	rs383855		-1	-1			0	0	0	0	0	0	0	0	0	0	0	0	0	rs383855	8	18054987	0.416667	0.152174
rs5987011	GAB3	GAB3	66.2941	4.93538	13.4324	0.00925647	N	Y	N	0.107796	40770.8	1.25314	19.4375	0.0220203	8193.81	2	11	5	0	7	16	3.27634	0.699375	3.27217	rs5987011	rs5987011	X	154680555	154680555	+	ENSG00000160219	0	0	0	5	0	0	2	0	0	0	0	0	0	1kg_X_153562026	X	154680555	0.416667	0.152174
rs62092115			43.1951	7.24528	5.96183	0.00622648	N	Y	N	0.0609252	30624.8	1.7553	29.9061	0.00863086	4118.18	1	13	4	0	7	16	3.3489	0.723322	3.33561	rs62092115	rs62092115		-1	-1			0	0	0	0	0	0	0	0	0	0	0	0	0	1kg_18_41040948	18	45206985	0.416667	0.152174
rs9901160			66.2941	4.93538	13.4324	0.00925647	N	Y	N	0.107796	40770.8	1.25314	19.4375	0.0220203	8193.81	2	11	5	0	7	16	3.27634	0.699375	3.27217	rs9901160	rs9901160		-1	-1			0	0	0	0	0	0	0	0	0	0	0	0	0	rs9901160	17	18371829	0.416667	0.152174
rs16902131	POU5F1B,CASC8,PCAT1	POU5F1B	7.90015	5.00193	1.57942	0.0235056	N	Y	N	0.743346	83.9614	1.20334	20.7915	0.138987	17.9482	3	9	6	1	5	17	1.20585	0.726899	1.24002	rs16902131	rs16902131	8	127378712	127378712	+	ENSG00000212993,ENSG00000246228,ENSG00000253438	0	0	0	9	0	0	8	0	0	0	0	0	0	rs16902131	8	127378712	0.416667	0.152174
rs16964074	SCG5,SCG5-AS1,ARHGAP11A-SCG5	SCG5	6.40107	7.29758	0.87715	0.00643202	N	Y	N	0.520255	78.757	1.72681	30.84	0.0695955	11.0552	2	11	5	1	5	17	1.28056	0.735341	1.29285	rs16964074	rs16964074	15	32671555	32671555	+	ENSG00000166922,ENSG00000241818,ENSG00000288864	0	0	0	16	0	0	2	0	0	0	0	0	0	rs16964074	15	32671555	0.416667	0.152174
rs9840651			7.90015	5.00193	1.57942	0.0235056	N	Y	N	0.743346	83.9614	1.20334	20.7915	0.138987	17.9482	3	9	6	1	5	17	1.20585	0.726899	1.24002	rs9840651	rs9840651		-1	-1			0	0	0	0	0	0	0	0	0	0	0	0	0	rs9840651	3	177349551	0.416667	0.152174
rs12746576	EDARADD	EDARADD	40.5122	5.95634	6.80153	0.0110023	N	Y	N	0.0570723	28757.2	1.46939	24.1447	0.00989692	4674.26	1	13	4	0	8	15	3.34951	0.714087	3.333	rs12746576	rs12746576	1	236456356	236456356	+	ENSG00000186197	0	0	2	10	0	0	0	0	0	0	0	0	0	rs12746576	1	236456356	0.416667	0.173913
rs1540926	EHD3	EHD3	62.1765	4.05737	15.3243	0.022468	N	Y	N	0.100976	38285.5	1.04968	15.6831	0.025253	9299.29	2	11	5	0	8	15	3.27696	0.689819	3.26952	rs1540926	rs1540926	2	31236878	31236878	+	ENSG00000013016	0	0	0	3	0	0	0	0	0	0	0	0	0	rs1540926	2	31236878	0.416667	0.173913
rs77715436	POU5F1B,CASC8,PCAT1	POU5F1B	62.1765	4.05737	15.3243	0.022468	N	Y	N	0.100976	38285.5	1.04968	15.6831	0.025253	9299.29	2	11	5	0	8	15	3.27696	0.689819	3.26952	rs77715436	rs77715436	8	127384909	127384909	+	ENSG00000212993,ENSG00000246228,ENSG00000253438	0	0	0	9	0	0	8	0	0	0	0	0	0	rs77715436	8	127384909	0.416667	0.173913
rs3006842	ENSG00000289350	ENSG00000289350	6.02674	5.74446	1.04914	0.0170141	N	Y	N	0.488472	74.3576	1.41267	23.3592	0.085305	12.9031	2	11	5	1	6	16	1.28198	0.715692	1.28035	rs3006842	rs3006842	10	26347972	26347972	+	ENSG00000289350	0	0	0	3	0	0	3	0	0	0	0	0	0	rs3006842	10	26347972	0.416667	0.173913
rs4241941			6.02674	5.74446	1.04914	0.0170141	N	Y	N	0.488472	74.3576	1.41267	23.3592	0.085305	12.9031	2	11	5	1	6	16	1.28198	0.715692	1.28035	rs4241941	rs4241941		-1	-1			0	0	0	0	0	0	0	0	0	0	0	0	0	rs4241941	4	138273998	0.416667	0.173913
rs4924127			6.02674	5.74446	1.04914	0.0170141	N	Y	N	0.488472	74.3576	1.41267	23.3592	0.085305	12.9031	2	11	5	1	6	16	1.28198	0.715692	1.28035	rs4924127	rs4924127		-1	-1			0	0	0	0	0	0	0	0	0	0	0	0	0	rs4924127	15	34693875	0.416667	0.173913
rs7228616	TMEM241	TMEM241	6.02674	5.74446	1.04914	0.0170141	N	Y	N	0.488472	74.3576	1.41267	23.3592	0.085305	12.9031	2	11	5	1	6	16	1.28198	0.715692	1.28035	rs7228616	rs7228616	18	23354978	23354978	+	ENSG00000134490	0	0	5	9	0	0	1	0	0	0	0	0	0	rs7228616	18	23354978	0.416667	0.173913
rs12471773	PNKD,CATIP-AS2	PNKD	4.13817	6.22191	0.665097	0.0383233	N	Y	N	0.570982	29.9913	1.40533	27.5466	0.0811034	5.45419	3	9	6	2	4	17	1.01054	0.759083	1.07358	rs12471773	rs12471773	2	218337761	218337761	+	ENSG00000127838,ENSG00000237281	0	0	2	15	0	0	4	0	0	0	0	0	0	seq-rs12471773	2	218337761	0.416667	0.173913
rs3950017			4.13817	6.22191	0.665097	0.0383233	N	Y	N	0.570982	29.9913	1.40533	27.5466	0.0811034	5.45419	3	9	6	2	4	17	1.01054	0.759083	1.07358	rs3950017	rs3950017		-1	-1			0	0	0	0	0	0	0	0	0	0	0	0	0	rs3950017	13	31678890	0.416667	0.173913
rs4878037			5.65241	4.62883	1.22113	0.0401159	N	Y	N	0.456694	69.9586	1.16857	18.3354	0.101066	14.7543	2	11	5	1	7	15	1.28358	0.70231	1.27131	rs4878037	rs4878037		-1	-1			0	0	0	0	0	0	0	0	0	0	0	0	0	rs4878037	9	87055382	0.416667	0.195652
rs6055520	PLCB1	PLCB1	3.68293	6.79526	0.541985	0.0122102	N	Y	N	0.211045	64.2703	1.63714	28.205	0.0330817	8.87944	1	13	4	1	7	15	1.45887	0.72616	1.42666	rs6055520	rs6055520	20	8084102	8084102	+	ENSG00000182621	0	0	0	1	0	0	0	0	0	0	0	0	0	rs6055520	20	8084102	0.416667	0.195652
rs10969699	LINC01242	LINC01242	3.15686	6.87082	0.459459	0.0136008	N	Y	N	0.365339	27.2782	1.61799	29.1771	0.0518712	4.06975	2	11	5	2	5	16	1.10026	0.737807	1.1129	rs10969699	rs10969699	9	30486971	30486971	+	ENSG00000280683	0	0	0	3	0	0	3	0	0	0	0	0	0	rs10969699	9	30486971	0.416667	0.195652
rs13137822	IL21-AS1	IL21-AS1	3.15686	6.87082	0.459459	0.0136008	N	Y	N	0.365339	27.2782	1.61799	29.1771	0.0518712	4.06975	2	11	5	2	5	16	1.10026	0.737807	1.1129	rs13137822	rs13137822	4	122636081	122636081	+	ENSG00000227145	0	0	0	1	0	0	1	0	0	0	0	0	0	imm_4_123776686	4	122636081	0.416667	0.195652
rs1181729	TMEM178B	TMEM178B	2.80328	8.22898	0.340659	0.0165553	N	Y	N	0.451659	17.3989	1.68461	40.1969	0.0445328	2.60592	3	9	6	3	3	17	0.931437	0.809249	1.03809	rs1181729	rs1181729	7	141424486	141424486	+	ENSG00000261115	0	0	0	1	0	0	0	0	0	0	0	0	0	rs1181729	7	141424486	0.416667	0.195652
rs28545417			2.80328	8.22898	0.340659	0.0165553	N	Y	N	0.451659	17.3989	1.68461	40.1969	0.0445328	2.60592	3	9	6	3	3	17	0.931437	0.809249	1.03809	rs28545417	rs28545417		-1	-1			0	0	0	0	0	0	0	0	0	0	0	0	0	imm_2_204209983	2	203637015	0.416667	0.195652
rs10985075	PHF19	PHF19	35.1463	4.14417	8.48092	0.0388585	N	Y	N	0.0493668	25022.2	1.0428	16.4693	0.0124297	5786.63	1	13	4	0	10	13	3.35102	0.703977	3.32933	rs10985075	rs10985075	9	120884183	120884183	+	ENSG00000119403	0	0	0	1	0	0	0	0	0	0	0	0	0	imm_9_122686282	9	120884183	0.416667	0.217391
rs11216829	MPZL3	MPZL3	35.1463	4.14417	8.48092	0.0388585	N	Y	N	0.0493668	25022.2	1.0428	16.4693	0.0124297	5786.63	1	13	4	0	10	13	3.35102	0.703977	3.32933	rs11216829	rs11216829	11	118242196	118242196	+	ENSG00000160588	0	0	1	4	0	0	0	0	0	0	0	0	0	rs11216829	11	118242196	0.416667	0.217391
rs1930777	PHF19	PHF19	35.1463	4.14417	8.48092	0.0388585	N	Y	N	0.0493668	25022.2	1.0428	16.4693	0.0124297	5786.63	1	13	4	0	10	13	3.35102	0.703977	3.32933	rs1930777	rs1930777	9	120878890	120878890	+	ENSG00000119403	0	0	0	2	0	0	0	0	0	0	0	0	0	imm_9_122680989	9	120878890	0.416667	0.217391
rs575082	MFAP1	MFAP1	35.1463	4.14417	8.48092	0.0388585	N	Y	N	0.0493668	25022.2	1.0428	16.4693	0.0124297	5786.63	1	13	4	0	10	13	3.35102	0.703977	3.32933	rs575082	rs575082	15	43817944	43817944	+	ENSG00000140259	0	0	0	2	0	0	0	0	0	0	0	0	0	rs575082	15	43817944	0.416667	0.217391
rs612242	IL17F	IL17F	35.1463	4.14417	8.48092	0.0388585	N	Y	N	0.0493668	25022.2	1.0428	16.4693	0.0124297	5786.63	1	13	4	0	10	13	3.35102	0.703977	3.32933	rs612242	rs612242	6	52238362	52238362	+	ENSG00000112116	0	0	0	4	0	0	1	0	0	0	0	0	0	rs612242	6	52238362	0.416667	0.217391
rs7642783	TMIE	TMIE	35.1463	4.14417	8.48092	0.0388585	N	Y	N	0.0493668	25022.2	1.0428	16.4693	0.0124297	5786.63	1	13	4	0	10	13	3.35102	0.703977	3.32933	rs7642783	rs7642783	3	46703906	46703906	+	ENSG00000181585	0	0	0	4	0	0	0	0	0	0	0	0	0	rs7642783	3	46703906	0.416667	0.217391
rs11009313	NRP1	NRP1	2.96078	5.38766	0.54955	0.0420739	N	Y	N	0.341395	25.6777	1.3175	22.0318	0.0638351	4.73101	2	11	5	2	6	15	1.10213	0.71856	1.09836	rs11009313	rs11009313	10	33237463	33237463	+	ENSG00000099250	0	0	0	18	0	0	0	0	0	0	0	0	0	rs11009313	10	33237463	0.416667	0.217391
rs2003485	SEMA3F-AS1	SEMA3F-AS1	1.92915	7.90924	0.243911	0.0113554	N	Y	N	0.150319	24.7582	1.84768	33.8565	0.0200426	2.96831	1	13	4	2	6	15	1.30208	0.741888	1.27497	rs2003485	rs2003485	3	50139156	50139156	+	ENSG00000235016	0	0	0	2	0	0	2	0	0	0	0	0	0	imm_3_50151593	3	50139156	0.416667	0.217391
rs3784327	CIB2	CIB2	2.96078	5.38766	0.54955	0.0420739	N	Y	N	0.341395	25.6777	1.3175	22.0318	0.0638351	4.73101	2	11	5	2	6	15	1.10213	0.71856	1.09836	rs3784327	rs3784327	15	78109916	78109916	+	ENSG00000136425	0	0	6	20	0	0	0	0	0	0	0	0	0	rs3784327	15	78109916	0.416667	0.217391
rs483624			2.96078	5.38766	0.54955	0.0420739	N	Y	N	0.341395	25.6777	1.3175	22.0318	0.0638351	4.73101	2	11	5	2	6	15	1.10213	0.71856	1.09836	rs483624	rs483624		-1	-1			0	0	0	0	0	0	0	0	0	0	0	0	0	rs483624	13	20960613	0.416667	0.217391
rs7158225			2.96078	5.38766	0.54955	0.0420739	N	Y	N	0.341395	25.6777	1.3175	22.0318	0.0638351	4.73101	2	11	5	2	6	15	1.10213	0.71856	1.09836	rs7158225	rs7158225		-1	-1			0	0	0	0	0	0	0	0	0	0	0	0	0	rs7158225	14	83931436	0.416667	0.217391
rs7237886			2.96078	5.38766	0.54955	0.0420739	N	Y	N	0.341395	25.6777	1.3175	22.0318	0.0638351	4.73101	2	11	5	2	6	15	1.10213	0.71856	1.09836	rs7237886	rs7237886		-1	-1			0	0	0	0	0	0	0	0	0	0	0	0	0	rs7237886	18	76099554	0.416667	0.217391
rs7542831	DPH5	DPH5	2.96078	5.38766	0.54955	0.0420739	N	Y	N	0.341395	25.6777	1.3175	22.0318	0.0638351	4.73101	2	11	5	2	6	15	1.10213	0.71856	1.09836	rs7542831	rs7542831	1	101007186	101007186	+	ENSG00000117543	0	0	0	14	0	0	10	0	0	0	0	0	0	1kg_1_101245330	1	101007186	0.416667	0.217391
rs958706	EYS	EYS	2.96078	5.38766	0.54955	0.0420739	N	Y	N	0.341395	25.6777	1.3175	22.0318	0.0638351	4.73101	2	11	5	2	6	15	1.10213	0.71856	1.09836	rs958706	rs958706	6	65652924	65652924	+	ENSG00000188107	0	0	0	8	0	0	2	0	0	0	0	0	0	rs958706	6	65652924	0.416667	0.217391
rs60014063	RAD51B	RAD51B	2.63934	5.85806	0.450549	0.0466677	N	Y	N	0.423626	16.4441	1.31697	26.0574	0.0635288	3.19532	3	9	6	3	4	16	0.933385	0.761471	0.999477	rs60014063	rs60014063	14	67952869	67952869	+	ENSG00000182185	0	0	1	13	0	0	7	0	0	0	0	0	0	rs60014063	14	67952869	0.416667	0.217391
rs7155553			1.39339	12.5467	0.111056	0.00132971	N	Y	N	0.122612	15.8348	2.66017	59.1766	0.00966349	1.2763	1	13	4	3	4	16	1.24003	0.791361	1.24576	rs7155553	rs7155553		-1	-1			0	0	0	0	0	0	0	0	0	0	0	0	0	rs7155553	14	73634810	0.416667	0.217391
rs9459883	CCR6,ENSG00000272980,ENSG00000284825	CCR6	2.13852	8.54663	0.250218	0.0104337	N	Y	N	0.285094	16.0412	1.89127	38.6221	0.0310711	2.01503	2	11	5	3	4	16	1.02809	0.769534	1.06431	rs9459883	rs9459883	6	167117029	167117029	+	ENSG00000112486,ENSG00000272980,ENSG00000284825	0	0	9	27	0	3	6	0	0	0	0	0	0	imm_6_167450507	6	167117029	0.416667	0.217391
rs9688952	CDKAL1	CDKAL1	2.63934	5.85806	0.450549	0.0466677	N	Y	N	0.423626	16.4441	1.31697	26.0574	0.0635288	3.19532	3	9	6	3	4	16	0.933385	0.761471	0.999477	rs9688952	rs9688952	6	20741152	20741152	+	ENSG00000145996	0	0	0	2	0	0	0	0	0	0	0	0	0	imm_6_20849362	6	20741152	0.416667	0.217391
rs553364	CRTAC1	CRTAC1	1.80139	6.34524	0.283897	0.0192384	N	Y	N	0.139869	23.2004	1.51908	26.5042	0.0237475	3.39393	1	13	4	2	7	14	1.30388	0.729387	1.26588	rs553364	rs553364	10	98007144	98007144	+	ENSG00000095713	0	0	0	9	0	0	0	0	0	0	0	0	0	rs553364	10	98007144	0.416667	0.23913
rs6457110			1.80139	6.34524	0.283897	0.0192384	N	Y	N	0.139869	23.2004	1.51908	26.5042	0.0237475	3.39393	1	13	4	2	7	14	1.30388	0.729387	1.26588	rs6457110	rs6457110		-1	-1			0	0	0	0	0	0	0	0	0	0	0	0	0	rs6457110	6	29966104	0.416667	0.23913
rs1015077	CCR6,ENSG00000272980	CCR6	2.00569	6.44406	0.311247	0.0286087	N	Y	N	0.266341	15.1039	1.50924	27.5145	0.0404086	2.39738	2	11	5	3	5	15	1.03008	0.740589	1.0416	rs1015077	rs1015077	6	167113018	167113018	+	ENSG00000112486,ENSG00000272980	0	0	3	9	0	0	2	0	0	0	0	0	0	imm_6_167446496,rs1015077	6	167113018	0.416667	0.23913
rs9350276	CDKAL1	CDKAL1	1.9956	7.74775	0.257572	0.031503	N	Y	N	0.348566	11.4252	1.57914	38.0129	0.0363184	1.82671	3	9	6	4	3	16	0.890241	0.811491	0.999477	rs9350276	rs9350276	6	20740065	20740065	+	ENSG00000145996	0	0	0	6	0	0	0	0	0	0	0	0	0	imm_6_20848275	6	20740065	0.416667	0.23913
rs1421627	BANK1	BANK1	1.67364	5.16742	0.323882	0.0482335	N	Y	N	0.129422	21.6428	1.25729	21.238	0.0274604	3.82003	1	13	4	2	8	13	1.30596	0.721132	1.259	rs1421627	rs1421627	4	101818379	101818379	+	ENSG00000153064	0	0	0	10	0	0	0	0	0	0	0	0	0	rs1421627	4	101818379	0.416667	0.26087
rs1736957			1.67364	5.16742	0.323882	0.0482335	N	Y	N	0.129422	21.6428	1.25729	21.238	0.0274604	3.82003	1	13	4	2	8	13	1.30596	0.721132	1.259	rs1736957	rs1736957		-1	-1			0	0	0	0	0	0	0	0	0	0	0	0	0	rs1736957	6	29814856	0.416667	0.26087
rs249099	LINC01320	LINC01320	1.67364	5.16742	0.323882	0.0482335	N	Y	N	0.129422	21.6428	1.25729	21.238	0.0274604	3.82003	1	13	4	2	8	13	1.30596	0.721132	1.259	rs249099	rs249099	2	34298166	34298166	+	ENSG00000228262	0	0	0	2	0	0	2	0	0	0	0	0	0	rs249099	2	34298166	0.416667	0.26087
rs262254			1.67364	5.16742	0.323882	0.0482335	N	Y	N	0.129422	21.6428	1.25729	21.238	0.0274604	3.82003	1	13	4	2	8	13	1.30596	0.721132	1.259	rs262254	rs262254		-1	-1			0	0	0	0	0	0	0	0	0	0	0	0	0	rs262254	2	180039205	0.416667	0.26087
rs35388091	BANK1	BANK1	1.67364	5.16742	0.323882	0.0482335	N	Y	N	0.129422	21.6428	1.25729	21.238	0.0274604	3.82003	1	13	4	2	8	13	1.30596	0.721132	1.259	rs35388091	rs35388091	4	101818295	101818295	+	ENSG00000153064	0	0	0	5	0	0	0	0	0	0	0	0	0	imm_4_102958475	4	101818295	0.416667	0.26087
rs10101503	XKR6	XKR6	1.2203	7.38545	0.16523	0.0094736	N	Y	N	0.106637	13.9645	1.71467	31.8107	0.0153236	1.78163	1	13	4	3	6	14	1.24358	0.745047	1.21324	rs10101503	rs10101503	8	10958297	10958297	+	ENSG00000171044	0	0	0	2	0	0	0	0	0	0	0	0	0	1kg_8_10853217	8	10958297	0.416667	0.26087
rs115264161	XKR6	XKR6	1.2203	7.38545	0.16523	0.0094736	N	Y	N	0.106637	13.9645	1.71467	31.8107	0.0153236	1.78163	1	13	4	3	6	14	1.24358	0.745047	1.21324	rs115264161	rs115264161	8	10958319	10958319	+	ENSG00000171044	0	0	0	2	0	0	0	0	0	0	0	0	0	1kg_8_10853239	8	10958319	0.416667	0.26087
rs512770	ABO	ABO	1.2203	7.38545	0.16523	0.0094736	N	Y	N	0.106637	13.9645	1.71467	31.8107	0.0153236	1.78163	1	13	4	3	6	14	1.24358	0.745047	1.21324	rs512770	rs512770	9	133258116	133258116	+	ENSG00000175164	0	0	0	6	9	6	3	0	0	0	0	0	0	rs512770	9	133258116	0.416667	0.26087
rs7775389	FAM184A,ENSG00000253194	FAM184A	0.185868	6.47678	0.0286976	0.0129386	N	Y	N	0.000289264	119.43	1.45326	28.8653	4.78e-05	17.2201	0	15	3	2	9	12	3.2987	0.762457	3.26379	rs7775389	rs7775389	6	119145425	119145425	+	ENSG00000111879,ENSG00000253194	0	0	1	4	0	0	1	0	0	0	0	0	0	rs7775389	6	119145425	0.416667	0.282609
rs4949658	AK5	AK5	0.136316	8.98728	0.0151677	0.00172841	N	Y	N	0.000222509	83.5118	1.95433	41.3294	2.62e-05	8.77143	0	15	3	3	7	13	3.27437	0.778452	3.24494	rs4949658	rs4949658	1	77548086	77548086	+	ENSG00000154027	0	0	2	10	0	0	2	0	0	0	0	0	0	rs4949658	1	77548086	0.416667	0.282609
rs10094684	XKR6	XKR6	0.922665	8.83357	0.10445	0.00496593	N	Y	N	0.0858548	9.91571	1.96714	39.6677	0.0100609	1.08438	1	13	4	4	5	14	1.21154	0.766315	1.1939	rs10094684	rs10094684	8	10957378	10957378	+	ENSG00000171044	0	0	0	2	0	0	0	0	0	0	0	0	0	1kg_8_10852298	8	10957378	0.416667	0.282609
rs10095261	XKR6	XKR6	0.922665	8.83357	0.10445	0.00496593	N	Y	N	0.0858548	9.91571	1.96714	39.6677	0.0100609	1.08438	1	13	4	4	5	14	1.21154	0.766315	1.1939	rs10095261	rs10095261	8	10957867	10957867	+	ENSG00000171044	0	0	0	2	0	0	0	0	0	0	0	0	0	1kg_8_10852787	8	10957867	0.416667	0.282609
rs10097626	XKR6	XKR6	0.922665	8.83357	0.10445	0.00496593	N	Y	N	0.0858548	9.91571	1.96714	39.6677	0.0100609	1.08438	1	13	4	4	5	14	1.21154	0.766315	1.1939	rs10097626	rs10097626	8	10957350	10957350	+	ENSG00000171044	0	0	0	2	0	0	0	0	0	0	0	0	0	1kg_8_10852270	8	10957350	0.416667	0.282609
rs10107658	XKR6	XKR6	0.922665	8.83357	0.10445	0.00496593	N	Y	N	0.0858548	9.91571	1.96714	39.6677	0.0100609	1.08438	1	13	4	4	5	14	1.21154	0.766315	1.1939	rs10107658	rs10107658	8	10957636	10957636	+	ENSG00000171044	0	0	0	6	0	0	0	0	0	0	0	0	0	1kg_8_10852556	8	10957636	0.416667	0.282609
rs11783935	XKR6	XKR6	0.922665	8.83357	0.10445	0.00496593	N	Y	N	0.0858548	9.91571	1.96714	39.6677	0.0100609	1.08438	1	13	4	4	5	14	1.21154	0.766315	1.1939	rs11783935	rs11783935	8	10958607	10958607	+	ENSG00000171044	0	0	0	4	0	0	0	0	0	0	0	0	0	1kg_8_10853527	8	10958607	0.416667	0.282609
rs4434585	XKR6	XKR6	0.922665	8.83357	0.10445	0.00496593	N	Y	N	0.0858548	9.91571	1.96714	39.6677	0.0100609	1.08438	1	13	4	4	5	14	1.21154	0.766315	1.1939	rs4434585	rs4434585	8	10958540	10958540	+	ENSG00000171044	0	0	0	4	0	0	0	0	0	0	0	0	0	1kg_8_10853460	8	10958540	0.416667	0.282609
rs743682	FGFR3	FGFR3	0.170507	5.35324	0.0318512	0.0298599	N	Y	N	0.000264772	109.802	1.20648	23.7527	5.33e-05	19.0501	0	15	3	2	10	11	3.29983	0.760201	3.26212	rs743682	rs743682	4	1796125	1796125	+	ENSG00000068078	0	0	2	16	0	0	0	0	0	0	0	0	0	rs743682	4	1796125	0.416667	0.304348
rs514629	NOSTRIN	NOSTRIN	0.125911	7.27638	0.017304	0.00462443	N	Y	N	0.000205136	77.2826	1.60461	32.996	3.01e-05	9.95441	0	15	3	3	8	12	3.27533	0.771302	3.24226	rs514629	rs514629	2	168808611	168808611	+	ENSG00000163072	0	0	2	16	0	0	2	0	0	0	0	0	0	rs514629	2	168808611	0.416667	0.304348
rs10096872	XKR6	XKR6	0.857228	6.86166	0.12493	0.012025	N	Y	N	0.0794175	9.25286	1.58178	29.7653	0.0123572	1.26303	1	13	4	4	6	13	1.21377	0.748671	1.18037	rs10096872	rs10096872	8	10956787	10956787	+	ENSG00000171044	0	0	0	2	0	0	0	0	0	0	0	0	0	1kg_8_10851707	8	10956787	0.416667	0.304348
rs4888826	WWOX	WWOX	0.74175	10.9881	0.0675049	0.00157023	N	Y	N	0.0717658	7.66651	2.30452	52.392	0.00650224	0.700821	1	13	4	5	4	14	1.19163	0.796908	1.1939	rs4888826	rs4888826	16	78695165	78695165	+	ENSG00000186153	0	0	4	14	0	0	0	0	0	0	0	0	0	rs4888826	16	78695165	0.416667	0.304348
rs10790952			0.791791	5.44521	0.145411	0.0355893	N	Y	N	0.0729828	8.59013	1.28335	23.1038	0.0146625	1.44206	1	13	4	4	7	12	1.21636	0.737379	1.17054	rs10790952	rs10790952		-1	-1			0	0	0	0	0	0	0	0	0	0	0	0	0	imm_11_127798230	11	128423125	0.416667	0.326087
rs1497104	MIR4300HG	MIR4300HG	0.791791	5.44521	0.145411	0.0355893	N	Y	N	0.0729828	8.59013	1.28335	23.1038	0.0146625	1.44206	1	13	4	4	7	12	1.21636	0.737379	1.17054	rs1497104	rs1497104	11	82700593	82700593	+	ENSG00000245832	0	0	0	2	0	0	2	0	0	0	0	0	0	rs1497104	11	82700593	0.416667	0.326087
rs10870202	DNLZ,ENSG00000289701	DNLZ	0.105099	4.87097	0.0215766	0.0212187	N	Y	N	0.000170393	64.8251	1.08529	21.8618	3.78e-05	12.3209	0	15	3	3	10	10	3.27783	0.766045	3.23849	rs10870202	rs10870202	9	136362959	136362959	+	ENSG00000213221,ENSG00000289701	0	0	1	3	0	0	0	0	0	0	0	0	0	imm_9_138377232	9	136362959	0.416667	0.347826
rs17091140	CSGALNACT1	CSGALNACT1	0.636538	6.33786	0.100434	0.0135788	N	Y	N	0.0609966	6.64267	1.44905	27.7205	0.0103402	0.975515	1	13	4	5	6	12	1.19654	0.752873	1.15993	rs17091140	rs17091140	8	19726822	19726822	+	ENSG00000147408	0	0	3	36	0	0	3	0	0	0	0	0	0	rs17091140	8	19726822	0.416667	0.347826
rs4145700	RSF1	RSF1	0.636538	6.33786	0.100434	0.0135788	N	Y	N	0.0609966	6.64267	1.44905	27.7205	0.0103402	0.975515	1	13	4	5	6	12	1.19654	0.752873	1.15993	rs4145700	rs4145700	11	77704520	77704520	+	ENSG00000048649	0	0	0	8	0	0	2	0	0	0	0	0	0	rs4145700	11	77704520	0.416667	0.347826
rs738752			0.816779	5.16378	0.158175	0.0399969	N	Y	N	0.124784	5.34629	1.18358	22.5287	0.0239823	1.04324	2	11	5	6	5	12	0.958566	0.751593	0.962441	rs738752	rs738752		-1	-1			0	0	0	0	0	0	0	0	0	0	0	0	0	rs738752	22	27594116	0.416667	0.369565
rs4604815	LRMDA	LRMDA	0.488205	5.81407	0.0839695	0.0146681	N	Y	N	0.0477427	4.99226	1.31652	25.6764	0.00888452	0.793613	1	13	4	6	6	11	1.18618	0.757801	1.14599	rs4604815	rs4604815	10	76339740	76339740	+	ENSG00000148655	0	0	0	6	0	0	3	0	0	0	0	0	0	rs4604815	10	76339740	0.416667	0.391304
rs16898990			0.444222	4.54517	0.097735	0.0297567	N	Y	N	0.0431231	4.57605	1.04835	19.7059	0.0105481	0.905574	1	13	4	6	7	10	1.18993	0.748394	1.13587	rs16898990	rs16898990		-1	-1			0	0	0	0	0	0	0	0	0	0	0	0	0	rs16898990	8	101110246	0.416667	0.413043
rs7075794	FAM53B,ENSG00000258539	FAM53B	0.444222	4.54517	0.097735	0.0297567	N	Y	N	0.0431231	4.57605	1.04835	19.7059	0.0105481	0.905574	1	13	4	6	7	10	1.18993	0.748394	1.13587	rs7075794	rs7075794	10	124649524	124649524	+	ENSG00000189319,ENSG00000258539	0	0	1	3	0	0	0	0	0	0	0	0	0	rs7075794	10	124649524	0.416667	0.413043
rs9824651	XCR1,ENSG00000288703	XCR1	0.444222	4.54517	0.097735	0.0297567	N	Y	N	0.0431231	4.57605	1.04835	19.7059	0.0105481	0.905574	1	13	4	6	7	10	1.18993	0.748394	1.13587	rs9824651	rs9824651	3	46066793	46066793	+	ENSG00000173578,ENSG00000288703	0	0	0	2	0	0	1	0	0	0	0	0	0	imm_3_46083289	3	46066793	0.416667	0.413043
rs9825081	XCR1,ENSG00000288703	XCR1	0.444222	4.54517	0.097735	0.0297567	N	Y	N	0.0431231	4.57605	1.04835	19.7059	0.0105481	0.905574	1	13	4	6	7	10	1.18993	0.748394	1.13587	rs9825081	rs9825081	3	46066908	46066908	+	ENSG00000173578,ENSG00000288703	0	1	0	1	0	0	1	0	0	0	0	0	0	imm_3_46083404	3	46066908	0.416667	0.413043
rs12379161	ENSG00000285987	ENSG00000285987	0.643745	4.73702	0.135896	0.0437731	N	Y	N	0.0999406	4.14654	1.07531	20.8678	0.0210978	0.875346	2	11	5	7	5	11	0.95037	0.75653	0.95037	rs12379161	rs12379161	9	84393945	84393945	+	ENSG00000285987	0	0	0	1	0	0	1	0	0	0	0	0	0	rs12379161	9	84393945	0.416667	0.413043
rs11741418			10.2408	4.3124	2.37472	0.0252204	Y	N	N	1.12985	92.8204	0.686005	27.1089	0.168112	33.5449	5	4	9	1	2	20	1.12464	0.937942	1.35102	rs11741418	rs11741418		-1	-1			0	0	0	0	0	0	0	0	0	0	0	0	0	1kg_5_173229975	5	173870366	0.388889	0.0869565
rs10826406	MPP7	MPP7	62.3115	5.87625	10.604	0.00765765	N	Y	N	0.10251	37876.5	1.44102	23.9624	0.0170532	6593.73	2	10	6	0	5	18	3.27038	0.717127	3.28196	rs10826406	rs10826406	10	28144779	28144779	+	ENSG00000150054	0	0	1	8	0	0	2	0	0	0	0	0	0	rs10826406	10	28144779	0.388889	0.108696
rs12675797			62.3115	5.87625	10.604	0.00765765	N	Y	N	0.10251	37876.5	1.44102	23.9624	0.0170532	6593.73	2	10	6	0	5	18	3.27038	0.717127	3.28196	rs12675797	rs12675797		-1	-1			0	0	0	0	0	0	0	0	0	0	0	0	0	rs12675797	8	86848950	0.388889	0.108696
rs4887424			4.41463	12.2052	0.361702	0.000517147	N	Y	N	0.000645315	30200.8	2.79294	53.3366	5.32e-05	2457.17	0	14	4	0	5	18	4.50546	0.75243	4.50189	rs4887424	rs4887424		-1	-1			0	0	0	0	0	0	0	0	0	0	0	0	0	rs4887424	15	85993879	0.388889	0.108696
rs2637642	JAKMIP3	JAKMIP3	5.97765	10.2015	0.585959	0.00338134	N	Y	N	0.500366	71.4123	2.13215	48.81	0.0420399	8.16719	2	10	6	1	3	19	1.26553	0.798675	1.3442	rs2637642	rs2637642	10	132134153	132134153	+	ENSG00000188385	0	0	0	20	0	0	1	0	0	0	0	0	0	rs2637642	10	132134153	0.388889	0.108696
rs11644063			58.8689	4.64149	12.6832	0.0123059	N	Y	N	0.0967527	35818.6	1.18477	18.1836	0.0205938	7811.23	2	10	6	0	6	17	3.27087	0.696677	3.27706	rs11644063	rs11644063		-1	-1			0	0	0	0	0	0	0	0	0	0	0	0	0	imm_16_73788800	16	75197401	0.388889	0.130435
rs1992	RAB11FIP4	RAB11FIP4	58.8689	4.64149	12.6832	0.0123059	N	Y	N	0.0967527	35818.6	1.18477	18.1836	0.0205938	7811.23	2	10	6	0	6	17	3.27087	0.696677	3.27706	rs1992	rs1992	17	31531998	31531998	+	ENSG00000131242	1	0	0	0	0	0	0	0	0	0	0	0	0	rs1992	17	31531998	0.388889	0.130435
rs663214	MFAP1	MFAP1	36.8824	6.65092	5.54545	0.00616095	N	Y	N	0.0528114	25757.8	1.66072	26.6359	0.00795908	3863.77	1	12	5	0	6	17	3.3412	0.70791	3.34001	rs663214	rs663214	15	43821584	43821584	+	ENSG00000140259	0	0	0	2	0	0	0	0	0	0	0	0	0	rs663214	15	43821584	0.388889	0.130435
rs980519	SLC4A4	SLC4A4	58.8689	4.64149	12.6832	0.0123059	N	Y	N	0.0967527	35818.6	1.18477	18.1836	0.0205938	7811.23	2	10	6	0	6	17	3.27087	0.696677	3.27706	rs980519	rs980519	4	71315106	71315106	+	ENSG00000080493	0	0	0	8	0	0	1	0	0	0	0	0	0	rs980519	4	71315106	0.388889	0.130435
rs10050295	C4orf19,RELL1	C4orf19	3.54902	10.4739	0.338843	0.00214162	N	Y	N	0.211624	59.5184	2.36065	46.4717	0.0192044	5.97856	1	12	5	1	4	18	1.43858	0.76018	1.46449	rs10050295	rs10050295	4	37603360	37603360	+	ENSG00000154274,ENSG00000181826	0	0	0	4	0	0	0	0	0	0	0	0	0	rs10050295	4	37603360	0.388889	0.130435
rs1915633			5.66468	7.30948	0.774977	0.0091105	N	Y	N	0.473108	67.8251	1.68152	31.7738	0.0589213	10.1931	2	10	6	1	4	18	1.26667	0.74973	1.31461	rs1915633	rs1915633		-1	-1			0	0	0	0	0	0	0	0	0	0	0	0	0	rs1915633	10	64741957	0.388889	0.130435
rs6693438	TGFBR3	TGFBR3	5.66468	7.30948	0.774977	0.0091105	N	Y	N	0.473108	67.8251	1.68152	31.7738	0.0589213	10.1931	2	10	6	1	4	18	1.26667	0.74973	1.31461	rs6693438	rs6693438	1	91697617	91697617	+	ENSG00000069702	0	0	2	7	0	0	1	0	0	0	0	0	0	rs6693438	1	91697617	0.388889	0.130435
rs12752223			34.7255	5.38001	6.45455	0.0160754	N	Y	N	0.0496701	24277.4	1.38042	20.9679	0.00932685	4466.8	1	12	5	0	7	16	3.34175	0.694032	3.33655	rs12752223	rs12752223		-1	-1			0	0	0	0	0	0	0	0	0	0	0	0	0	rs12752223	1	93371576	0.388889	0.152174
rs62391575			34.7255	5.38001	6.45455	0.0160754	N	Y	N	0.0496701	24277.4	1.38042	20.9679	0.00932685	4466.8	1	12	5	0	7	16	3.34175	0.694032	3.33655	rs62391575	rs62391575		-1	-1			0	0	0	0	0	0	0	0	0	0	0	0	0	1kg_5_159870593	5	160511008	0.388889	0.152174
rs694461	SERF2,HYPK	SERF2	3.92683	7.79835	0.503546	0.00436819	N	Y	N	0.000573153	26903.8	1.90323	31.9531	7.5e-05	3379.86	0	14	4	0	7	16	4.50622	0.71957	4.49575	rs694461	rs694461	15	43803865	43803865	+	ENSG00000140264,ENSG00000242028	5	0	2	0	0	1	0	0	0	0	0	0	0	rs694461	15	43803865	0.388889	0.152174
rs9972541			3.92683	7.79835	0.503546	0.00436819	N	Y	N	0.000573153	26903.8	1.90323	31.9531	7.5e-05	3379.86	0	14	4	0	7	16	4.50622	0.71957	4.49575	rs9972541	rs9972541		-1	-1			0	0	0	0	0	0	0	0	0	0	0	0	0	rs9972541	15	91368894	0.388889	0.152174
rs12262545	FAM171A1	FAM171A1	3.35294	7.95502	0.421488	0.0050851	N	Y	N	0.199493	56.354	1.90121	33.2852	0.0246697	7.20122	1	12	5	1	5	17	1.4397	0.730261	1.44807	rs12262545	rs12262545	10	15285574	15285574	+	ENSG00000148468	0	0	0	2	0	0	0	0	0	0	0	0	0	rs12262545	10	15285574	0.388889	0.152174
rs1389623	C3	C3	5.35171	5.55159	0.963996	0.0196423	N	Y	N	0.445854	64.2382	1.35541	22.7386	0.0759715	12.2321	2	10	6	1	5	17	1.26795	0.719376	1.29629	rs1389623	rs1389623	19	6684186	6684186	+	ENSG00000125730	0	0	1	10	0	0	3	0	0	0	0	0	0	rs1389623	19	6684186	0.388889	0.152174
rs4677137			3.35294	7.95502	0.421488	0.0050851	N	Y	N	0.199493	56.354	1.90121	33.2852	0.0246697	7.20122	1	12	5	1	5	17	1.4397	0.730261	1.44807	rs4677137	rs4677137		-1	-1			0	0	0	0	0	0	0	0	0	0	0	0	0	rs4677137	3	72295550	0.388889	0.152174
rs4851629	SLC9A2	SLC9A2	3.35294	7.95502	0.421488	0.0050851	N	Y	N	0.199493	56.354	1.90121	33.2852	0.0246697	7.20122	1	12	5	1	5	17	1.4397	0.730261	1.44807	rs4851629	rs4851629	2	102659925	102659925	+	ENSG00000115616	0	0	0	2	0	0	0	0	0	0	0	0	0	rs4851629	2	102659925	0.388889	0.152174
rs5765839			5.35171	5.55159	0.963996	0.0196423	N	Y	N	0.445854	64.2382	1.35541	22.7386	0.0759715	12.2321	2	10	6	1	5	17	1.26795	0.719376	1.29629	rs5765839	rs5765839		-1	-1			0	0	0	0	0	0	0	0	0	0	0	0	0	rs5765839	22	44580460	0.388889	0.152174
rs6445279	CADPS	CADPS	5.35171	5.55159	0.963996	0.0196423	N	Y	N	0.445854	64.2382	1.35541	22.7386	0.0759715	12.2321	2	10	6	1	5	17	1.26795	0.719376	1.29629	rs6445279	rs6445279	3	62579708	62579708	+	ENSG00000163618	0	0	0	5	0	0	0	0	0	0	0	0	0	rs6445279	3	62579708	0.388889	0.152174
rs7195090			5.35171	5.55159	0.963996	0.0196423	N	Y	N	0.445854	64.2382	1.35541	22.7386	0.0759715	12.2321	2	10	6	1	5	17	1.26795	0.719376	1.29629	rs7195090	rs7195090		-1	-1			0	0	0	0	0	0	0	0	0	0	0	0	0	rs7195090	16	26816938	0.388889	0.152174
rs730549			5.35171	5.55159	0.963996	0.0196423	N	Y	N	0.445854	64.2382	1.35541	22.7386	0.0759715	12.2321	2	10	6	1	5	17	1.26795	0.719376	1.29629	rs730549	rs730549		-1	-1			0	0	0	0	0	0	0	0	0	0	0	0	0	imm_16_73788556	16	75197157	0.388889	0.152174
rs1355884			2.96721	9.66737	0.306931	0.00670181	N	Y	N	0.355632	24.7569	2.01337	46.4188	0.0308513	3.05357	2	10	6	2	3	18	1.08239	0.800483	1.17217	rs1355884	rs1355884		-1	-1			0	0	0	0	0	0	0	0	0	0	0	0	0	rs1355884	7	132054114	0.388889	0.152174
rs4908165			3.76325	6.66106	0.564962	0.0367533	N	Y	N	0.532763	26.5822	1.38496	32.0369	0.0634319	5.03188	3	8	7	2	3	18	0.997429	0.801331	1.11571	rs4908165	rs4908165		-1	-1			0	0	0	0	0	0	0	0	0	0	0	0	0	rs4908165	1	101567983	0.388889	0.152174
rs8080801	SLC39A11	SLC39A11	32.5686	4.4229	7.36364	0.0374458	N	Y	N	0.0465288	22797	1.15647	16.9154	0.010695	5069.95	1	12	5	0	8	15	3.34236	0.684401	3.33395	rs8080801	rs8080801	17	73027350	73027350	+	ENSG00000133195	0	0	0	6	0	0	1	0	0	0	0	0	0	rs8080801	17	73027350	0.388889	0.173913
rs12537712	ENSG00000229618	ENSG00000229618	5.03875	4.37006	1.15302	0.0458635	N	Y	N	0.418605	60.6515	1.10981	17.2078	0.093114	14.2776	2	10	6	1	6	16	1.26938	0.699279	1.28383	rs12537712	rs12537712	7	13031662	13031662	+	ENSG00000229618	0	0	0	6	0	0	6	0	0	0	0	0	0	rs12537712	7	13031662	0.388889	0.173913
rs1409477			3.15686	6.26197	0.504132	0.0129946	N	Y	N	0.187363	53.1897	1.55577	25.2044	0.0301583	8.42717	1	12	5	1	6	16	1.44096	0.710471	1.43693	rs1409477	rs1409477		-1	-1			0	0	0	0	0	0	0	0	0	0	0	0	0	rs1409477	13	104867868	0.388889	0.173913
rs2207317	PLCB1	PLCB1	3.15686	6.26197	0.504132	0.0129946	N	Y	N	0.187363	53.1897	1.55577	25.2044	0.0301583	8.42717	1	12	5	1	6	16	1.44096	0.710471	1.43693	rs2207317	rs2207317	20	8103879	8103879	+	ENSG00000182621	0	0	0	1	0	0	0	0	0	0	0	0	0	rs2207317	20	8103879	0.388889	0.173913
rs414000	PALB2,ENSG00000261723	PALB2	3.15686	6.26197	0.504132	0.0129946	N	Y	N	0.187363	53.1897	1.55577	25.2044	0.0301583	8.42717	1	12	5	1	6	16	1.44096	0.710471	1.43693	rs414000	rs414000	16	23605893	23605893	+	ENSG00000083093,ENSG00000261723	0	0	2	16	0	1	4	0	0	0	0	0	0	rs414000	16	23605893	0.388889	0.173913
rs477639	CBFA2T3	CBFA2T3	5.03875	4.37006	1.15302	0.0458635	N	Y	N	0.418605	60.6515	1.10981	17.2078	0.093114	14.2776	2	10	6	1	6	16	1.26938	0.699279	1.28383	rs477639	rs477639	16	88923102	88923102	+	ENSG00000129993	0	0	0	14	0	0	0	0	0	0	0	0	0	rs477639	16	88923102	0.388889	0.173913
rs6773955			5.03875	4.37006	1.15302	0.0458635	N	Y	N	0.418605	60.6515	1.10981	17.2078	0.093114	14.2776	2	10	6	1	6	16	1.26938	0.699279	1.28383	rs6773955	rs6773955		-1	-1			0	0	0	0	0	0	0	0	0	0	0	0	0	rs6773955	3	19082117	0.388889	0.173913
rs6830321	ANXA5	ANXA5	3.15686	6.26197	0.504132	0.0129946	N	Y	N	0.187363	53.1897	1.55577	25.2044	0.0301583	8.42717	1	12	5	1	6	16	1.44096	0.710471	1.43693	rs6830321	rs6830321	4	121693600	121693600	+	ENSG00000164111	0	0	4	20	0	0	8	0	0	0	0	0	0	rs6830321	4	121693600	0.388889	0.173913
rs7073467	LINC03036	LINC03036	3.15686	6.26197	0.504132	0.0129946	N	Y	N	0.187363	53.1897	1.55577	25.2044	0.0301583	8.42717	1	12	5	1	6	16	1.44096	0.710471	1.43693	rs7073467	rs7073467	10	119003294	119003294	+	ENSG00000229272	0	0	0	1	0	0	1	0	0	0	0	0	0	rs7073467	10	119003294	0.388889	0.173913
rs72900042			3.15686	6.26197	0.504132	0.0129946	N	Y	N	0.187363	53.1897	1.55577	25.2044	0.0301583	8.42717	1	12	5	1	6	16	1.44096	0.710471	1.43693	rs72900042	rs72900042		-1	-1			0	0	0	0	0	0	0	0	0	0	0	0	0	imm_2_68535028	2	68454392	0.388889	0.173913
rs6891237			8.83978	0.548775	16.1082	0.0411555	Y	N	Y	1.00186	77.9969	0.09494	3.17204	1.23855	209.5	6	2	10	1	6	16	1.11092	0.895124	1.30887	rs6891237	rs6891237		-1	-1			0	0	0	0	0	0	0	0	0	0	0	0	0	rs6891237	5	18564222	0.388889	0.173913
rs10504369	LINC01414	LINC01414	2.80328	6.90564	0.405941	0.0195059	N	Y	N	0.335004	23.4576	1.58194	30.1452	0.0436198	3.77782	2	10	6	2	4	17	1.08388	0.751882	1.13811	rs10504369	rs10504369	8	63872479	63872479	+	ENSG00000253554	0	0	0	12	0	0	12	0	0	0	0	0	0	rs10504369	8	63872479	0.388889	0.173913
rs11083241	CDH2	CDH2	1.7563	9.89527	0.177489	0.00368126	N	Y	N	0.142746	21.6091	2.22097	44.0872	0.0136605	2.3061	1	12	5	2	4	17	1.28056	0.762302	1.30837	rs11083241	rs11083241	18	27971997	27971997	+	ENSG00000170558	0	0	4	16	0	0	2	0	0	0	0	0	0	rs11083241	18	27971997	0.388889	0.173913
rs4695229	GABRB1	GABRB1	1.7563	9.89527	0.177489	0.00368126	N	Y	N	0.142746	21.6091	2.22097	44.0872	0.0136605	2.3061	1	12	5	2	4	17	1.28056	0.762302	1.30837	rs4695229	rs4695229	4	47405196	47405196	+	ENSG00000163288	0	0	0	1	0	0	0	0	0	0	0	0	0	rs4695229	4	47405196	0.388889	0.173913
rs1217953			3.43902	5.3286	0.64539	0.0253865	N	Y	N	0.000500993	23606.9	1.34074	21.1779	9.68e-05	4302.79	0	14	4	0	9	14	4.5072	0.704015	4.49231	rs1217953	rs1217953		-1	-1			0	0	0	0	0	0	0	0	0	0	0	0	0	rs1217953	4	184246555	0.388889	0.195652
rs11764116	HDAC9	HDAC9	2.96078	5.04584	0.586777	0.0301985	N	Y	N	0.175235	50.0257	1.2872	19.7798	0.035661	9.655	1	12	5	1	7	15	1.44239	0.696989	1.42887	rs11764116	rs11764116	7	18760790	18760790	+	ENSG00000048052	0	0	0	14	0	0	4	0	0	0	0	0	0	rs11764116	7	18760790	0.388889	0.195652
rs4751153	EBF3	EBF3	0.334812	7.31398	0.0457769	0.00436819	N	Y	N	0.000471672	237.663	1.77507	30.1365	6.64e-05	31.5705	0	14	4	1	7	15	3.34951	0.722423	3.3348	rs4751153	rs4751153	10	129943340	129943340	+	ENSG00000108001	0	0	0	5	0	0	2	0	0	0	0	0	0	rs4751153	10	129943340	0.388889	0.195652
rs6979016			2.96078	5.04584	0.586777	0.0301985	N	Y	N	0.175235	50.0257	1.2872	19.7798	0.035661	9.655	1	12	5	1	7	15	1.44239	0.696989	1.42887	rs6979016	rs6979016		-1	-1			0	0	0	0	0	0	0	0	0	0	0	0	0	rs6979016	7	48800799	0.388889	0.195652
rs10771958	FGD4	FGD4	2.63934	5.22694	0.50495	0.0467308	N	Y	N	0.314379	22.1584	1.26986	21.5148	0.0565618	4.5079	2	10	6	2	5	16	1.08555	0.721897	1.1169	rs10771958	rs10771958	12	32485228	32485228	+	ENSG00000139132	0	0	0	2	0	0	1	0	0	0	0	0	0	rs10771958	12	32485228	0.388889	0.195652
rs12368653	AGAP2,TSPAN31	AGAP2	1.65359	7.48981	0.220779	0.00926408	N	Y	N	0.134025	20.402	1.78134	31.4916	0.0176165	2.76692	1	12	5	2	5	16	1.28198	0.732744	1.28996	rs12368653	rs12368653	12	57739473	57739473	+	ENSG00000135439,ENSG00000135452	0	0	0	4	0	0	2	0	0	0	0	0	0	imm_12_56419523,rs12368653	12	57739473	0.388889	0.195652
rs12371356	AGAP2,TSPAN31	AGAP2	1.65359	7.48981	0.220779	0.00926408	N	Y	N	0.134025	20.402	1.78134	31.4916	0.0176165	2.76692	1	12	5	2	5	16	1.28198	0.732744	1.28996	rs12371356	rs12371356	12	57741637	57741637	+	ENSG00000135439,ENSG00000135452	0	0	0	4	0	0	3	0	0	0	0	0	0	imm_12_56421687	12	57741637	0.388889	0.195652
rs17104823	RAD51B	RAD51B	2.63934	5.22694	0.50495	0.0467308	N	Y	N	0.314379	22.1584	1.26986	21.5148	0.0565618	4.5079	2	10	6	2	5	16	1.08555	0.721897	1.1169	rs17104823	rs17104823	14	67973494	67973494	+	ENSG00000182185	0	0	1	13	0	0	7	0	0	0	0	0	0	rs17104823	14	67973494	0.388889	0.195652
rs2027063	DYNLT2	DYNLT2	2.63934	5.22694	0.50495	0.0467308	N	Y	N	0.314379	22.1584	1.26986	21.5148	0.0565618	4.5079	2	10	6	2	5	16	1.08555	0.721897	1.1169	rs2027063	rs2027063	6	169744132	169744132	+	ENSG00000184786	0	0	0	0	2	0	0	0	0	0	0	0	0	rs2027063	6	169744132	0.388889	0.195652
rs2378591	TLE1	TLE1	2.63934	5.22694	0.50495	0.0467308	N	Y	N	0.314379	22.1584	1.26986	21.5148	0.0565618	4.5079	2	10	6	2	5	16	1.08555	0.721897	1.1169	rs2378591	rs2378591	9	81638512	81638512	+	ENSG00000196781	0	0	0	3	0	0	0	0	0	0	0	0	0	rs2378591	9	81638512	0.388889	0.195652
rs240995	REV3L,MFSD4B	REV3L	2.63934	5.22694	0.50495	0.0467308	N	Y	N	0.314379	22.1584	1.26986	21.5148	0.0565618	4.5079	2	10	6	2	5	16	1.08555	0.721897	1.1169	rs240995	rs240995	6	111355310	111355310	+	ENSG00000009413,ENSG00000173214	0	0	6	16	0	2	4	0	0	0	0	0	0	rs240995	6	111355310	0.388889	0.195652
rs2639677			2.63934	5.22694	0.50495	0.0467308	N	Y	N	0.314379	22.1584	1.26986	21.5148	0.0565618	4.5079	2	10	6	2	5	16	1.08555	0.721897	1.1169	rs2639677	rs2639677		-1	-1			0	0	0	0	0	0	0	0	0	0	0	0	0	rs2639677	15	53015097	0.388889	0.195652
rs7323769			1.65359	7.48981	0.220779	0.00926408	N	Y	N	0.134025	20.402	1.78134	31.4916	0.0176165	2.76692	1	12	5	2	5	16	1.28198	0.732744	1.28996	rs7323769	rs7323769		-1	-1			0	0	0	0	0	0	0	0	0	0	0	0	0	rs7323769	13	20303727	0.388889	0.195652
rs9415995	CDH23,VSIR	CDH23	2.63934	5.22694	0.50495	0.0467308	N	Y	N	0.314379	22.1584	1.26986	21.5148	0.0565618	4.5079	2	10	6	2	5	16	1.08555	0.721897	1.1169	rs9415995	rs9415995	10	71757468	71757468	+	ENSG00000107736,ENSG00000107738	0	0	0	3	0	0	1	0	0	0	0	0	0	rs9415995	10	71757468	0.388889	0.195652
rs12143917			2.40845	6.29305	0.382716	0.0450765	N	Y	N	0.397653	14.5872	1.30329	30.3866	0.0493959	2.96525	3	8	7	3	3	17	0.918959	0.803344	1.0446	rs12143917	rs12143917		-1	-1			0	0	0	0	0	0	0	0	0	0	0	0	0	rs12143917	1	103891362	0.388889	0.195652
rs17013095	RASGRP3	RASGRP3	1.55089	5.87303	0.264069	0.0270707	N	Y	N	0.125306	19.195	1.4509	23.7731	0.0215942	3.22923	1	12	5	2	6	15	1.28358	0.71336	1.27744	rs17013095	rs17013095	2	33478322	33478322	+	ENSG00000152689	0	0	0	12	0	0	5	0	0	0	0	0	0	imm_2_33556893	2	33478322	0.388889	0.217391
rs283248	RTTN	RTTN	1.55089	5.87303	0.264069	0.0270707	N	Y	N	0.125306	19.195	1.4509	23.7731	0.0215942	3.22923	1	12	5	2	6	15	1.28358	0.71336	1.27744	rs283248	rs283248	18	70191234	70191234	+	ENSG00000176225	0	0	6	14	0	0	2	0	0	0	0	0	0	rs283248	18	70191234	0.388889	0.217391
rs12771116	ENSG00000287277	ENSG00000287277	0.290466	4.95068	0.0586718	0.0253865	N	Y	N	0.00040799	206.795	1.23632	19.8243	8.59e-05	40.0969	0	14	4	1	9	13	3.35102	0.707849	3.33015	rs12771116	rs12771116	10	7075765	7075765	+	ENSG00000287277	0	0	0	3	0	0	3	0	0	0	0	0	0	rs12771116	10	7075765	0.388889	0.23913
rs72978741	LINC03004	LINC03004	0.163763	6.82961	0.0239784	0.00605239	N	Y	N	0.000261815	102.432	1.64701	28.3202	3.95e-05	14.5431	0	14	4	2	7	14	3.28497	0.725666	3.26924	rs72978741	rs72978741	6	137723159	137723159	+	ENSG00000230533	0	0	0	3	0	0	3	0	0	0	0	0	0	imm_6_138085989	6	137723159	0.388889	0.23913
rs10862738			1.0506	7.02461	0.14956	0.0136262	N	Y	N	0.0957215	11.531	1.66155	29.6982	0.0134489	1.6632	1	12	5	3	5	15	1.22228	0.735545	1.22898	rs10862738	rs10862738		-1	-1			0	0	0	0	0	0	0	0	0	0	0	0	0	rs10862738	12	83740101	0.388889	0.23913
rs79240021	PTGFRN	PTGFRN	1.0506	7.02461	0.14956	0.0136262	N	Y	N	0.0957215	11.531	1.66155	29.6982	0.0134489	1.6632	1	12	5	3	5	15	1.22228	0.735545	1.22898	rs79240021	rs79240021	1	116943347	116943347	+	ENSG00000134247	0	0	0	1	0	0	0	0	0	0	0	0	0	seq-t1d-1-117287492-G-A	1	116943347	0.388889	0.23913
rs10086778	XKR6	XKR6	0.981025	5.48409	0.178886	0.0275284	N	Y	N	0.0890467	10.8079	1.34612	22.3421	0.0165058	1.93871	1	12	5	3	6	14	1.2242	0.716645	1.21583	rs10086778	rs10086778	8	10956630	10956630	+	ENSG00000171044	0	0	0	2	0	0	0	0	0	0	0	0	0	1kg_8_10851550	8	10956630	0.388889	0.26087
rs10095390	XKR6	XKR6	0.981025	5.48409	0.178886	0.0275284	N	Y	N	0.0890467	10.8079	1.34612	22.3421	0.0165058	1.93871	1	12	5	3	6	14	1.2242	0.716645	1.21583	rs10095390	rs10095390	8	10958005	10958005	+	ENSG00000171044	0	0	0	2	0	0	0	0	0	0	0	0	0	1kg_8_10852925	8	10958005	0.388889	0.26087
rs1411944			0.981025	5.48409	0.178886	0.0275284	N	Y	N	0.0890467	10.8079	1.34612	22.3421	0.0165058	1.93871	1	12	5	3	6	14	1.2242	0.716645	1.21583	rs1411944	rs1411944		-1	-1			0	0	0	0	0	0	0	0	0	0	0	0	0	rs1411944	9	12396959	0.388889	0.26087
rs4054727	CNTN4-AS1	CNTN4-AS1	0.981025	5.48409	0.178886	0.0275284	N	Y	N	0.0890467	10.8079	1.34612	22.3421	0.0165058	1.93871	1	12	5	3	6	14	1.2242	0.716645	1.21583	rs4054727	rs4054727	3	3058931	3058931	+	ENSG00000237990	0	0	0	2	0	0	2	0	0	0	0	0	0	rs4054727	3	3058931	0.388889	0.26087
rs4623374	XKR6	XKR6	0.981025	5.48409	0.178886	0.0275284	N	Y	N	0.0890467	10.8079	1.34612	22.3421	0.0165058	1.93871	1	12	5	3	6	14	1.2242	0.716645	1.21583	rs4623374	rs4623374	8	10959010	10959010	+	ENSG00000171044	0	0	0	4	0	0	0	0	0	0	0	0	0	1kg_8_10853930	8	10959010	0.388889	0.26087
rs4626559	XKR6	XKR6	0.981025	5.48409	0.178886	0.0275284	N	Y	N	0.0890467	10.8079	1.34612	22.3421	0.0165058	1.93871	1	12	5	3	6	14	1.2242	0.716645	1.21583	rs4626559	rs4626559	8	10958977	10958977	+	ENSG00000171044	0	0	0	2	0	0	0	0	0	0	0	0	0	1kg_8_10853897	8	10958977	0.388889	0.26087
rs4645525	XKR6	XKR6	0.981025	5.48409	0.178886	0.0275284	N	Y	N	0.0890467	10.8079	1.34612	22.3421	0.0165058	1.93871	1	12	5	3	6	14	1.2242	0.716645	1.21583	rs4645525	rs4645525	8	10958664	10958664	+	ENSG00000171044	0	0	0	2	0	0	0	0	0	0	0	0	0	1kg_8_10853584	8	10958664	0.388889	0.26087
rs6601540	XKR6	XKR6	0.981025	5.48409	0.178886	0.0275284	N	Y	N	0.0890467	10.8079	1.34612	22.3421	0.0165058	1.93871	1	12	5	3	6	14	1.2242	0.716645	1.21583	rs6601540	rs6601540	8	10959363	10959363	+	ENSG00000171044	0	0	0	2	0	0	0	0	0	0	0	0	0	1kg_8_10854283	8	10959363	0.388889	0.26087
rs7158884	LINC02296	LINC02296	0.981025	5.48409	0.178886	0.0275284	N	Y	N	0.0890467	10.8079	1.34612	22.3421	0.0165058	1.93871	1	12	5	3	6	14	1.2242	0.716645	1.21583	rs7158884	rs7158884	14	87437996	87437996	+	ENSG00000258859	0	0	0	2	0	0	2	0	0	0	0	0	0	rs7158884	14	87437996	0.388889	0.26087
rs17075238	ENSG00000253628	ENSG00000253628	1.26789	6.09796	0.207921	0.0390162	N	Y	N	0.187633	8.56755	1.38293	26.8886	0.0275597	1.56863	2	10	6	4	4	15	0.974809	0.757015	1.03102	rs17075238	rs17075238	5	172819153	172819153	+	ENSG00000253628	0	0	0	9	0	0	9	0	0	0	0	0	0	rs17075238	5	172819153	0.388889	0.26087
rs1862233			1.26789	6.09796	0.207921	0.0390162	N	Y	N	0.187633	8.56755	1.38293	26.8886	0.0275597	1.56863	2	10	6	4	4	15	0.974809	0.757015	1.03102	rs1862233	rs1862233		-1	-1			0	0	0	0	0	0	0	0	0	0	0	0	0	rs1862233	5	86072118	0.388889	0.26087
rs1175297	LINC00330	LINC00330	0.0779298	7.38545	0.0105518	0.00178614	N	Y	N	0.000133362	45.538	1.71467	31.8107	1.85e-05	6.00889	0	14	4	4	6	13	3.25025	0.745047	3.23709	rs1175297	rs1175297	13	44800995	44800995	+	ENSG00000235097	0	0	0	0	0	1	0	0	0	0	0	0	0	rs1175297	13	44800995	0.388889	0.304348
rs1527380			0.689144	5.09515	0.135255	0.0410193	N	Y	N	0.0663801	7.15454	1.24145	20.9114	0.0133086	1.37459	1	12	5	4	6	13	1.1939	0.720412	1.18304	rs1527380	rs1527380		-1	-1			0	0	0	0	0	0	0	0	0	0	0	0	0	rs1527380	5	18433683	0.388889	0.304348
rs159432	RCL1	RCL1	0.951784	5.69412	0.167152	0.0463483	N	Y	N	0.147168	6.15551	1.28353	25.2608	0.0231984	1.20439	2	10	6	5	4	14	0.952431	0.760111	1.00756	rs159432	rs159432	9	4844459	4844459	+	ENSG00000120158	0	0	0	12	0	0	0	0	0	0	0	0	0	rs159432	9	4844459	0.388889	0.304348
rs4887974	WWOX	WWOX	0.0674319	11.8269	0.00570157	0.000218479	N	Y	N	0.000117267	38.7753	2.49704	56.0164	9.92e-06	3.27858	0	14	4	5	4	14	3.24205	0.793504	3.24205	rs4887974	rs4887974	16	78697552	78697552	+	ENSG00000186153	0	0	4	14	0	0	0	0	0	0	0	0	0	rs4887974	16	78697552	0.388889	0.304348
rs479645	SLC7A14-AS1,ENSG00000285218,ENSG00000286695	SLC7A14-AS1	0.0873328	4.19485	0.020819	0.0306803	N	Y	N	0.000145355	52.4717	1.02794	17.1184	3.63e-05	11.9444	0	14	4	3	9	11	3.26444	0.717499	3.24089	rs479645	rs479645	3	170722216	170722216	+	ENSG00000285051,ENSG00000285218,ENSG00000286695	0	0	0	12	0	0	10	0	0	0	0	0	0	rs479645	3	170722216	0.388889	0.326087
rs4801635	NLRP4	NLRP4	0.0873328	4.19485	0.020819	0.0306803	N	Y	N	0.000145355	52.4717	1.02794	17.1184	3.63e-05	11.9444	0	14	4	3	9	11	3.26444	0.717499	3.24089	rs4801635	rs4801635	19	55861339	55861339	+	ENSG00000160505	0	0	0	9	0	0	0	0	0	0	0	0	0	rs4801635	19	55861339	0.388889	0.326087
rs2267341	CACNG2	CACNG2	0.071981	5.86087	0.0122816	0.00600862	N	Y	N	0.000122948	42.1419	1.39131	24.6888	2.17e-05	6.94521	0	14	4	4	7	12	3.25122	0.733699	3.23352	rs2267341	rs2267341	22	36580928	36580928	+	ENSG00000166862	0	0	0	4	0	0	0	0	0	0	0	0	0	rs2267341	22	36580928	0.388889	0.326087
rs827287	LINC02622,ENSG00000285300,ENSG00000289738	LINC02622	0.554018	6.09419	0.0909091	0.0152263	N	Y	N	0.0555195	5.52843	1.42228	26.1125	0.00906242	0.911949	1	12	5	5	5	13	1.17371	0.742386	1.17639	rs827287	rs827287	10	70948519	70948519	+	ENSG00000259267,ENSG00000285300,ENSG00000289738	0	0	0	15	0	0	15	0	0	0	0	0	0	rs827287	10	70948519	0.388889	0.326087
rs2666229	ITGB1-DT	ITGB1-DT	0.795754	7.53094	0.105665	0.0179253	N	Y	N	0.127217	4.9775	1.53879	36.8568	0.0140229	0.796197	2	10	6	6	3	14	0.935404	0.810214	1.0304	rs2666229	rs2666229	10	33064915	33064915	+	ENSG00000229656	0	0	0	6	0	0	6	0	0	0	0	0	0	rs2666229	10	33064915	0.388889	0.326087
rs9657886	GIMAP5,GIMAP1-GIMAP5	GIMAP5	0.0660321	4.71274	0.0140114	0.0144528	N	Y	N	0.000112534	38.746	1.13378	19.5892	2.49e-05	7.88175	0	14	4	4	8	11	3.25237	0.726892	3.23083	rs9657886	rs9657886	7	150741470	150741470	+	ENSG00000196329,ENSG00000281887	0	0	0	7	0	0	4	0	0	0	0	0	0	rs9657886	7	150741470	0.388889	0.347826
rs1580141	TRPM1	TRPM1	0.511726	4.7062	0.108734	0.0307408	N	Y	N	0.0510123	5.13335	1.13691	19.4811	0.0111353	1.06177	1	12	5	5	6	12	1.17639	0.724777	1.16265	rs1580141	rs1580141	15	31152567	31152567	+	ENSG00000134160	0	0	0	4	0	0	0	0	0	0	0	0	0	rs1580141	15	31152567	0.388889	0.347826
rs3753959	INAVA	INAVA	0.511726	4.7062	0.108734	0.0307408	N	Y	N	0.0510123	5.13335	1.13691	19.4811	0.0111353	1.06177	1	12	5	5	6	12	1.17639	0.724777	1.16265	rs3753959	rs3753959	1	200894644	200894644	+	ENSG00000163362	0	0	0	6	0	0	0	0	0	0	0	0	0	imm_1_199130395	1	200894644	0.388889	0.347826
rs7623291	KCNMB2,KCNMB2-AS1,ENSG00000275163	KCNMB2	0.511726	4.7062	0.108734	0.0307408	N	Y	N	0.0510123	5.13335	1.13691	19.4811	0.0111353	1.06177	1	12	5	5	6	12	1.17639	0.724777	1.16265	rs7623291	rs7623291	3	178638449	178638449	+	ENSG00000197584,ENSG00000237978,ENSG00000275163	0	0	2	18	0	0	4	0	0	0	0	0	0	rs7623291	3	178638449	0.388889	0.347826
rs10174772			0.0530846	5.3765	0.00987345	0.00589938	N	Y	N	9.18e-05	30.7026	1.26374	22.874	1.77e-05	5.50297	0	14	4	5	7	11	3.24501	0.738755	3.22612	rs10174772	rs10174772		-1	-1			0	0	0	0	0	0	0	0	0	0	0	0	0	rs10174772	2	75332970	0.388889	0.369565
rs2065554	PLPP3	PLPP3	80.7531	8.80717	9.16901	0.00210109	N	Y	N	0.141177	46190.8	1.54622	50.1651	0.0140254	5994.2	3	7	8	0	2	21	3.23936	0.887629	3.30751	rs2065554	rs2065554	1	56570374	56570374	+	ENSG00000162407	0	0	0	2	0	0	1	0	0	0	0	0	0	rs2065554	1	56570374	0.361111	0.0434783
rs2175859	ENSG00000229532	ENSG00000229532	38.0492	18.2834	2.08108	0.000203885	N	Y	N	0.0551781	26237.6	3.24665	102.962	0.00272122	1591.53	1	11	6	0	2	21	3.33473	0.881821	3.38753	rs2175859	rs2175859	7	132086577	132086577	+	ENSG00000229532	0	0	0	1	0	0	1	0	0	0	0	0	0	rs2175859	7	132086577	0.361111	0.0434783
rs4458840	XKR6	XKR6	76.9259	5.68339	13.5352	0.00522846	N	Y	N	0.13439	44033	1.18967	27.1511	0.0216717	8453.51	3	7	8	0	3	20	3.23972	0.797893	3.28421	rs4458840	rs4458840	8	10981599	10981599	+	ENSG00000171044	0	0	0	2	0	0	0	0	0	0	0	0	0	1kg_8_10876519	8	10981599	0.361111	0.0652174
rs5755606	LINC01399	LINC01399	36.2459	11.7985	3.07207	0.00116115	N	Y	N	0.0525266	25011.4	2.50122	55.6549	0.00420021	2246.94	1	11	6	0	3	20	3.33508	0.791427	3.36478	rs5755606	rs5755606	22	35143724	35143724	+	ENSG00000293220	0	0	0	2	0	0	2	0	0	0	0	0	0	rs5755606	22	35143724	0.361111	0.0652174
rs7176771	OTUD7A	OTUD7A	36.2459	11.7985	3.07207	0.00116115	N	Y	N	0.0525266	25011.4	2.50122	55.6549	0.00420021	2246.94	1	11	6	0	3	20	3.33508	0.791427	3.36478	rs7176771	rs7176771	15	31530905	31530905	+	ENSG00000169918	0	0	0	3	0	0	0	0	0	0	0	0	0	rs7176771	15	31530905	0.361111	0.0652174
rs7829629			59.4507	8.31031	7.15385	0.00313531	N	Y	N	0.0986456	35829.1	1.76894	39.0411	0.0110438	4634.06	2	9	7	0	3	20	3.266	0.789346	3.30283	rs7829629	rs7829629		-1	-1			0	0	0	0	0	0	0	0	0	0	0	0	0	rs7829629	8	107076098	0.361111	0.0652174
rs9528462			9.68587	5.88749	1.64516	0.0208661	Y	N	N	1.08106	86.7814	0.589758	58.7741	0.0822197	32.9186	5	3	10	1	1	21	1.11874	1.17391	1.52867	rs9528462	rs9528462		-1	-1			0	0	0	0	0	0	0	0	0	0	0	0	0	rs9528462	13	62091321	0.361111	0.0652174
rs10815796			56.493	5.9708	9.46154	0.0107029	N	Y	N	0.0936646	34073.2	1.40114	25.4439	0.0149519	5987.25	2	9	7	0	4	19	3.2664	0.73959	3.29089	rs10815796	rs10815796		-1	-1			0	0	0	0	0	0	0	0	0	0	0	0	0	rs10815796	9	8227693	0.361111	0.0869565
rs269965			56.493	5.9708	9.46154	0.0107029	N	Y	N	0.0936646	34073.2	1.40114	25.4439	0.0149519	5987.25	2	9	7	0	4	19	3.2664	0.73959	3.29089	rs269965	rs269965		-1	-1			0	0	0	0	0	0	0	0	0	0	0	0	0	1kg_18_41029772	18	45195809	0.361111	0.0869565
rs72802347			56.493	5.9708	9.46154	0.0107029	N	Y	N	0.0936646	34073.2	1.40114	25.4439	0.0149519	5987.25	2	9	7	0	4	19	3.2664	0.73959	3.29089	rs72802347	rs72802347		-1	-1			0	0	0	0	0	0	0	0	0	0	0	0	0	imm_16_73794564	16	75203165	0.361111	0.0869565
rs1052248	LST1	LST1	53.5352	4.54874	11.7692	0.0186162	N	Y	N	0.0886837	32317.3	1.13436	18.2403	0.0188658	7342.12	2	9	7	0	5	18	3.26685	0.708563	3.28362	rs1052248	rs1052248	6	31588804	31588804	+	ENSG00000204482	24	0	0	0	0	2	0	0	0	0	0	0	0	rs1052248	6	31588804	0.361111	0.108696
rs11859453	CDH13	CDH13	53.5352	4.54874	11.7692	0.0186162	N	Y	N	0.0886837	32317.3	1.13436	18.2403	0.0188658	7342.12	2	9	7	0	5	18	3.26685	0.708563	3.28362	rs11859453	rs11859453	16	83590073	83590073	+	ENSG00000140945	0	0	2	8	0	0	0	0	0	0	0	0	0	rs11859453	16	83590073	0.361111	0.108696
rs6548023			53.5352	4.54874	11.7692	0.0186162	N	Y	N	0.0886837	32317.3	1.13436	18.2403	0.0188658	7342.12	2	9	7	0	5	18	3.26685	0.708563	3.28362	rs6548023	rs6548023		-1	-1			0	0	0	0	0	0	0	0	0	0	0	0	0	rs6548023	2	30644707	0.361111	0.108696
rs798044	CD2	CD2	32.6393	6.45805	5.05405	0.00595949	N	Y	N	0.0472237	22559.1	1.6032	26.0145	0.0071701	3562.5	1	11	6	0	5	18	3.33591	0.710881	3.34593	rs798044	rs798044	1	116759991	116759991	+	ENSG00000116824	0	0	0	1	0	0	0	0	0	0	0	0	0	seq-rs798044	1	116759991	0.361111	0.108696
rs11250109	XKR6	XKR6	5.13572	7.89687	0.65035	0.0104933	N	Y	N	0.437675	60.263	1.67551	37.2188	0.0462915	9.13676	2	9	7	1	3	19	1.25638	0.790994	1.34824	rs11250109	rs11250109	8	11012886	11012886	+	ENSG00000171044	0	0	0	2	0	0	0	0	0	0	0	0	0	1kg_8_10907806	8	11012886	0.361111	0.108696
rs17740227	KCNIP1	KCNIP1	5.13572	7.89687	0.65035	0.0104933	N	Y	N	0.437675	60.263	1.67551	37.2188	0.0462915	9.13676	2	9	7	1	3	19	1.25638	0.790994	1.34824	rs17740227	rs17740227	5	170481764	170481764	+	ENSG00000182132	0	0	2	6	0	0	2	0	0	0	0	0	0	rs17740227	5	170481764	0.361111	0.108696
rs2078308	SMARCE1	SMARCE1	5.13572	7.89687	0.65035	0.0104933	N	Y	N	0.437675	60.263	1.67551	37.2188	0.0462915	9.13676	2	9	7	1	3	19	1.25638	0.790994	1.34824	rs2078308	rs2078308	17	40625604	40625604	+	ENSG00000073584	2	0	0	0	0	0	0	0	0	0	0	0	0	imm_17_36035382	17	40625604	0.361111	0.108696
rs1006792	SOX5,SOX5-AS1	SOX5	30.8361	5.10105	6.04505	0.0157635	N	Y	N	0.0445724	21333	1.31859	19.7337	0.00865718	4221.07	1	11	6	0	6	17	3.33639	0.690245	3.34112	rs1006792	rs1006792	12	24231516	24231516	+	ENSG00000134532,ENSG00000256120	0	0	2	38	0	4	28	0	0	0	0	0	0	rs1006792	12	24231516	0.361111	0.130435
rs1013465	CDH13	CDH13	30.8361	5.10105	6.04505	0.0157635	N	Y	N	0.0445724	21333	1.31859	19.7337	0.00865718	4221.07	1	11	6	0	6	17	3.33639	0.690245	3.34112	rs1013465	rs1013465	16	83378508	83378508	+	ENSG00000140945	0	0	3	15	0	0	3	0	0	0	0	0	0	rs1013465	16	83378508	0.361111	0.130435
rs10790025			30.8361	5.10105	6.04505	0.0157635	N	Y	N	0.0445724	21333	1.31859	19.7337	0.00865718	4221.07	1	11	6	0	6	17	3.33639	0.690245	3.34112	rs10790025	rs10790025		-1	-1			0	0	0	0	0	0	0	0	0	0	0	0	0	1kg_11_113944872	11	114568940	0.361111	0.130435
rs1350071	NXPE1	NXPE1	30.8361	5.10105	6.04505	0.0157635	N	Y	N	0.0445724	21333	1.31859	19.7337	0.00865718	4221.07	1	11	6	0	6	17	3.33639	0.690245	3.34112	rs1350071	rs1350071	11	114551805	114551805	+	ENSG00000095110	0	0	0	10	0	0	0	0	0	0	0	0	0	1kg_11_113927737	11	114551805	0.361111	0.130435
rs2043211	CARD8	CARD8	30.8361	5.10105	6.04505	0.0157635	N	Y	N	0.0445724	21333	1.31859	19.7337	0.00865718	4221.07	1	11	6	0	6	17	3.33639	0.690245	3.34112	rs2043211	rs2043211	19	48234449	48234449	+	ENSG00000105483	0	0	7	0	15	6	0	0	0	0	0	0	0	rs2043211	19	48234449	0.361111	0.130435
rs4654090	SMYD3	SMYD3	30.8361	5.10105	6.04505	0.0157635	N	Y	N	0.0445724	21333	1.31859	19.7337	0.00865718	4221.07	1	11	6	0	6	17	3.33639	0.690245	3.34112	rs4654090	rs4654090	1	246146251	246146251	+	ENSG00000185420	0	0	0	12	0	0	4	0	0	0	0	0	0	rs4654090	1	246146251	0.361111	0.130435
rs4782816	CDH13	CDH13	30.8361	5.10105	6.04505	0.0157635	N	Y	N	0.0445724	21333	1.31859	19.7337	0.00865718	4221.07	1	11	6	0	6	17	3.33639	0.690245	3.34112	rs4782816	rs4782816	16	83556867	83556867	+	ENSG00000140945	0	0	2	8	0	0	0	0	0	0	0	0	0	rs4782816	16	83556867	0.361111	0.130435
rs7122337	NXPE1	NXPE1	30.8361	5.10105	6.04505	0.0157635	N	Y	N	0.0445724	21333	1.31859	19.7337	0.00865718	4221.07	1	11	6	0	6	17	3.33639	0.690245	3.34112	rs7122337	rs7122337	11	114526777	114526777	+	ENSG00000095110	0	0	0	5	0	0	1	0	0	0	0	0	0	1kg_11_113902709	11	114526777	0.361111	0.130435
rs11745906	EDIL3	EDIL3	4.86684	5.65819	0.86014	0.0263204	N	Y	N	0.413826	57.2369	1.32271	24.2043	0.0648687	11.4052	2	9	7	1	4	18	1.25753	0.741543	1.31874	rs11745906	rs11745906	5	84279372	84279372	+	ENSG00000164176	0	0	0	2	0	0	0	0	0	0	0	0	0	rs11745906	5	84279372	0.361111	0.130435
rs12953588			4.86684	5.65819	0.86014	0.0263204	N	Y	N	0.413826	57.2369	1.32271	24.2043	0.0648687	11.4052	2	9	7	1	4	18	1.25753	0.741543	1.31874	rs12953588	rs12953588		-1	-1			0	0	0	0	0	0	0	0	0	0	0	0	0	rs12953588	18	76102501	0.361111	0.130435
rs2289779	LIFR	LIFR	4.86684	5.65819	0.86014	0.0263204	N	Y	N	0.413826	57.2369	1.32271	24.2043	0.0648687	11.4052	2	9	7	1	4	18	1.25753	0.741543	1.31874	rs2289779	rs2289779	5	38527126	38527126	+	ENSG00000113594	0	0	0	9	0	0	3	0	0	0	0	0	0	rs2289779	5	38527126	0.361111	0.130435
rs34376390	GALNT18	GALNT18	2.96721	8.03319	0.369369	0.00565782	N	Y	N	0.180864	48.6793	1.86977	34.5134	0.0208305	6.5497	1	11	6	1	4	18	1.42736	0.743758	1.46703	rs34376390	rs34376390	11	11328846	11328846	+	ENSG00000110328	0	0	0	3	0	0	0	0	0	0	0	0	0	rs34376390	11	11328846	0.361111	0.130435
rs6064789			2.96721	8.03319	0.369369	0.00565782	N	Y	N	0.180864	48.6793	1.86977	34.5134	0.0208305	6.5497	1	11	6	1	4	18	1.42736	0.743758	1.46703	rs6064789	rs6064789		-1	-1			0	0	0	0	0	0	0	0	0	0	0	0	0	rs6064789	20	59462796	0.361111	0.130435
rs9960807	LINC01882	LINC01882	2.96721	8.03319	0.369369	0.00565782	N	Y	N	0.180864	48.6793	1.86977	34.5134	0.0208305	6.5497	1	11	6	1	4	18	1.42736	0.743758	1.46703	rs9960807	rs9960807	18	12770852	12770852	+	ENSG00000260302	0	0	0	3	0	0	3	0	0	0	0	0	0	imm_18_12760851	18	12770852	0.361111	0.130435
rs747754	LINC01624,ENSG00000271820	LINC01624	3.48089	7.97237	0.43662	0.0293426	N	Y	N	0.50276	24.1002	1.39202	45.6592	0.0423896	4.49725	3	7	8	2	2	19	0.98721	0.89042	1.18988	rs747754	rs747754	6	170275315	170275315	+	ENSG00000227508,ENSG00000271820	0	0	0	1	0	1	1	0	0	0	0	0	0	rs747754	6	170275315	0.361111	0.130435
rs9434845	CAMTA1	CAMTA1	3.48089	7.97237	0.43662	0.0293426	N	Y	N	0.50276	24.1002	1.39202	45.6592	0.0423896	4.49725	3	7	8	2	2	19	0.98721	0.89042	1.18988	rs9434845	rs9434845	1	7117753	7117753	+	ENSG00000171735	0	0	2	6	0	0	0	0	0	0	0	0	0	rs9434845	1	7117753	0.361111	0.130435
rs11192286	SORCS3	SORCS3	29.0328	4.1263	7.03604	0.0371348	N	Y	N	0.041921	20106.9	1.09682	15.5234	0.0101449	4879.87	1	11	6	0	7	16	3.33694	0.676004	3.33767	rs11192286	rs11192286	10	105026332	105026332	+	ENSG00000156395	0	0	0	1	0	0	0	0	0	0	0	0	0	rs11192286	10	105026332	0.361111	0.152174
rs12150835	SLC14A2	SLC14A2	29.0328	4.1263	7.03604	0.0371348	N	Y	N	0.041921	20106.9	1.09682	15.5234	0.0101449	4879.87	1	11	6	0	7	16	3.33694	0.676004	3.33767	rs12150835	rs12150835	18	45213254	45213254	+	ENSG00000132874	0	0	0	1	0	0	0	0	0	0	0	0	0	1kg_18_41047217	18	45213254	0.361111	0.152174
rs13430624	KCNH7	KCNH7	29.0328	4.1263	7.03604	0.0371348	N	Y	N	0.041921	20106.9	1.09682	15.5234	0.0101449	4879.87	1	11	6	0	7	16	3.33694	0.676004	3.33767	rs13430624	rs13430624	2	162374123	162374123	+	ENSG00000184611	0	0	0	1	0	0	0	0	0	0	0	0	0	imm_2_162938879	2	162374123	0.361111	0.152174
rs2191959	TRAF1	TRAF1	3.15686	5.82463	0.541985	0.012173	N	Y	N	0.00046559	21404.6	1.50792	22.4988	8.07e-05	3642.16	0	13	5	0	7	16	4.50091	0.689472	4.49635	rs2191959	rs2191959	9	120921556	120921556	+	ENSG00000056558	0	0	0	2	0	0	0	0	0	0	0	0	0	imm_9_122723655	9	120921556	0.361111	0.152174
rs6075644	CFAP61	CFAP61	29.0328	4.1263	7.03604	0.0371348	N	Y	N	0.041921	20106.9	1.09682	15.5234	0.0101449	4879.87	1	11	6	0	7	16	3.33694	0.676004	3.33767	rs6075644	rs6075644	20	20326120	20326120	+	ENSG00000089101	0	0	1	3	0	0	1	0	0	0	0	0	0	rs6075644	20	20326120	0.361111	0.152174
rs6729869	LINC01320	LINC01320	3.15686	5.82463	0.541985	0.012173	N	Y	N	0.00046559	21404.6	1.50792	22.4988	8.07e-05	3642.16	0	13	5	0	7	16	4.50091	0.689472	4.49635	rs6729869	rs6729869	2	34060127	34060127	+	ENSG00000228262	0	0	0	2	0	0	2	0	0	0	0	0	0	rs6729869	2	34060127	0.361111	0.152174
rs72851230			29.0328	4.1263	7.03604	0.0371348	N	Y	N	0.041921	20106.9	1.09682	15.5234	0.0101449	4879.87	1	11	6	0	7	16	3.33694	0.676004	3.33767	rs72851230	rs72851230		-1	-1			0	0	0	0	0	0	0	0	0	0	0	0	0	imm_1_2726823	1	2820398	0.361111	0.152174
rs9968602			29.0328	4.1263	7.03604	0.0371348	N	Y	N	0.041921	20106.9	1.09682	15.5234	0.0101449	4879.87	1	11	6	0	7	16	3.33694	0.676004	3.33767	rs9968602	rs9968602		-1	-1			0	0	0	0	0	0	0	0	0	0	0	0	0	1kg_5_159856987	5	160497402	0.361111	0.152174
rs10852232			0.304813	8.61246	0.0353921	0.00245115	N	Y	N	0.000436458	212.875	2.07589	35.7314	5.04e-05	24.8468	0	13	5	1	5	17	3.3412	0.725929	3.34388	rs10852232	rs10852232		-1	-1			0	0	0	0	0	0	0	0	0	0	0	0	0	rs10852232	16	9687136	0.361111	0.152174
rs11197065			2.80328	6.10125	0.459459	0.0166692	N	Y	N	0.170493	46.092	1.5079	24.6868	0.0267571	7.8896	1	11	6	1	5	17	1.42849	0.71315	1.45064	rs11197065	rs11197065		-1	-1			0	0	0	0	0	0	0	0	0	0	0	0	0	rs11197065	10	83053386	0.361111	0.152174
rs11197219			2.80328	6.10125	0.459459	0.0166692	N	Y	N	0.170493	46.092	1.5079	24.6868	0.0267571	7.8896	1	11	6	1	5	17	1.42849	0.71315	1.45064	rs11197219	rs11197219		-1	-1			0	0	0	0	0	0	0	0	0	0	0	0	0	rs11197219	10	83087512	0.361111	0.152174
rs1476954			0.304813	8.61246	0.0353921	0.00245115	N	Y	N	0.000436458	212.875	2.07589	35.7314	5.04e-05	24.8468	0	13	5	1	5	17	3.3412	0.725929	3.34388	rs1476954	rs1476954		-1	-1			0	0	0	0	0	0	0	0	0	0	0	0	0	rs1476954	16	9699525	0.361111	0.152174
rs2325194			2.80328	6.10125	0.459459	0.0166692	N	Y	N	0.170493	46.092	1.5079	24.6868	0.0267571	7.8896	1	11	6	1	5	17	1.42849	0.71315	1.45064	rs2325194	rs2325194		-1	-1			0	0	0	0	0	0	0	0	0	0	0	0	0	rs2325194	13	69194690	0.361111	0.152174
rs2619674	CEP128	CEP128	2.80328	6.10125	0.459459	0.0166692	N	Y	N	0.170493	46.092	1.5079	24.6868	0.0267571	7.8896	1	11	6	1	5	17	1.42849	0.71315	1.45064	rs2619674	rs2619674	14	80714301	80714301	+	ENSG00000100629	0	0	1	3	0	0	0	0	0	0	0	0	0	1kg_14_80250398	14	80714301	0.361111	0.152174
rs3006843	ENSG00000289350	ENSG00000289350	2.80328	6.10125	0.459459	0.0166692	N	Y	N	0.170493	46.092	1.5079	24.6868	0.0267571	7.8896	1	11	6	1	5	17	1.42849	0.71315	1.45064	rs3006843	rs3006843	10	26347996	26347996	+	ENSG00000289350	0	0	0	6	0	0	6	0	0	0	0	0	0	rs3006843	10	26347996	0.361111	0.152174
rs9293221			2.80328	6.10125	0.459459	0.0166692	N	Y	N	0.170493	46.092	1.5079	24.6868	0.0267571	7.8896	1	11	6	1	5	17	1.42849	0.71315	1.45064	rs9293221	rs9293221		-1	-1			0	0	0	0	0	0	0	0	0	0	0	0	0	rs9293221	5	26112083	0.361111	0.152174
rs10420134	PROSER3,ENSG00000267049	PROSER3	1.55425	10.6245	0.146289	0.00288748	N	Y	N	0.12981	18.6096	2.23709	50.4587	0.0105641	2.02577	1	11	6	2	3	18	1.26667	0.794892	1.34088	rs10420134	rs10420134	19	35771026	35771026	+	ENSG00000167595,ENSG00000267049	2	0	0	0	0	2	0	0	0	0	0	0	0	rs10420134	19	35771026	0.361111	0.152174
rs11921763			2.5493	7.48342	0.340659	0.0156239	N	Y	N	0.312031	20.8278	1.58211	35.3967	0.0339321	3.42003	2	9	7	2	3	18	1.07167	0.792821	1.1768	rs11921763	rs11921763		-1	-1			0	0	0	0	0	0	0	0	0	0	0	0	0	rs11921763	3	71881112	0.361111	0.152174
rs2826593			2.5493	7.48342	0.340659	0.0156239	N	Y	N	0.312031	20.8278	1.58211	35.3967	0.0339321	3.42003	2	9	7	2	3	18	1.07167	0.792821	1.1768	rs2826593	rs2826593		-1	-1			0	0	0	0	0	0	0	0	0	0	0	0	0	rs2826593	21	20885681	0.361111	0.152174
rs2968474	CBFA2T3	CBFA2T3	2.5493	7.48342	0.340659	0.0156239	N	Y	N	0.312031	20.8278	1.58211	35.3967	0.0339321	3.42003	2	9	7	2	3	18	1.07167	0.792821	1.1768	rs2968474	rs2968474	16	88904158	88904158	+	ENSG00000129993	0	0	0	7	0	0	0	0	0	0	0	0	0	rs2968474	16	88904158	0.361111	0.152174
rs11216821	JAML	JAML	2.96078	4.78843	0.618321	0.0277827	N	Y	N	0.000436281	20093.1	1.26344	18.1481	9.24e-05	4139.42	0	13	5	0	8	15	4.50137	0.679777	4.49442	rs11216821	rs11216821	11	118217647	118217647	+	ENSG00000160593	0	0	1	6	0	0	2	0	0	0	0	0	0	rs11216821	11	118217647	0.361111	0.173913
rs12286604	JAML	JAML	2.96078	4.78843	0.618321	0.0277827	N	Y	N	0.000436281	20093.1	1.26344	18.1481	9.24e-05	4139.42	0	13	5	0	8	15	4.50137	0.679777	4.49442	rs12286604	rs12286604	11	118214013	118214013	+	ENSG00000160593	0	0	2	14	0	0	4	0	0	0	0	0	0	rs12286604	11	118214013	0.361111	0.173913
rs12295438	JAML	JAML	2.96078	4.78843	0.618321	0.0277827	N	Y	N	0.000436281	20093.1	1.26344	18.1481	9.24e-05	4139.42	0	13	5	0	8	15	4.50137	0.679777	4.49442	rs12295438	rs12295438	11	118224206	118224206	+	ENSG00000160593	0	0	3	15	0	0	6	0	0	0	0	0	0	rs12295438	11	118224206	0.361111	0.173913
rs3802866	JAML	JAML	2.96078	4.78843	0.618321	0.0277827	N	Y	N	0.000436281	20093.1	1.26344	18.1481	9.24e-05	4139.42	0	13	5	0	8	15	4.50137	0.679777	4.49442	rs3802866	rs3802866	11	118225088	118225088	+	ENSG00000160593	0	1	1	0	0	0	0	0	0	0	0	0	0	rs3802866	11	118225088	0.361111	0.173913
rs7943272			2.96078	4.78843	0.618321	0.0277827	N	Y	N	0.000436281	20093.1	1.26344	18.1481	9.24e-05	4139.42	0	13	5	0	8	15	4.50137	0.679777	4.49442	rs7943272	rs7943272		-1	-1			0	0	0	0	0	0	0	0	0	0	0	0	0	rs7943272	11	118225313	0.361111	0.173913
rs16833704	EDARADD	EDARADD	0.286988	6.77949	0.0423317	0.00709988	N	Y	N	0.000410497	200.64	1.69912	27.0503	6.09e-05	29.4399	0	13	5	1	6	16	3.34175	0.706017	3.33907	rs16833704	rs16833704	1	236456282	236456282	+	ENSG00000186197	0	0	2	10	0	0	0	0	0	0	0	0	0	rs16833704	1	236456282	0.361111	0.173913
rs17156509	FAM171A1	FAM171A1	2.63934	4.80274	0.54955	0.038892	N	Y	N	0.160124	43.5047	1.23511	18.6755	0.0327089	9.2331	1	11	6	1	6	16	1.42977	0.692871	1.43952	rs17156509	rs17156509	10	15283015	15283015	+	ENSG00000148468	0	0	0	2	0	0	0	0	0	0	0	0	0	rs17156509	10	15283015	0.361111	0.173913
rs327456	CEP128	CEP128	2.63934	4.80274	0.54955	0.038892	N	Y	N	0.160124	43.5047	1.23511	18.6755	0.0327089	9.2331	1	11	6	1	6	16	1.42977	0.692871	1.43952	rs327456	rs327456	14	80737564	80737564	+	ENSG00000100629	0	0	2	6	0	0	0	0	0	0	0	0	0	1kg_14_80273661	14	80737564	0.361111	0.173913
rs35431412	MEG3	MEG3	2.63934	4.80274	0.54955	0.038892	N	Y	N	0.160124	43.5047	1.23511	18.6755	0.0327089	9.2331	1	11	6	1	6	16	1.42977	0.692871	1.43952	rs35431412	rs35431412	14	100831117	100831117	+	ENSG00000214548	0	0	0	30	0	4	30	0	0	0	0	0	0	imm_14_100367207	14	100831117	0.361111	0.173913
rs4884812			0.286988	6.77949	0.0423317	0.00709988	N	Y	N	0.000410497	200.64	1.69912	27.0503	6.09e-05	29.4399	0	13	5	1	6	16	3.34175	0.706017	3.33907	rs4884812	rs4884812		-1	-1			0	0	0	0	0	0	0	0	0	0	0	0	0	rs4884812	13	68802350	0.361111	0.173913
rs870875	CD247	CD247	2.63934	4.80274	0.54955	0.038892	N	Y	N	0.160124	43.5047	1.23511	18.6755	0.0327089	9.2331	1	11	6	1	6	16	1.42977	0.692871	1.43952	rs870875	rs870875	1	167430497	167430497	+	ENSG00000198821	0	0	0	3	0	0	0	0	0	0	0	0	0	rs870875	1	167430497	0.361111	0.173913
rs11151790			1.46838	7.58936	0.193479	0.00959905	N	Y	N	0.122332	17.6254	1.75898	32.7454	0.0148084	2.5279	1	11	6	2	4	17	1.26795	0.745927	1.31121	rs11151790	rs11151790		-1	-1			0	0	0	0	0	0	0	0	0	0	0	0	0	rs11151790	18	72715042	0.361111	0.173913
rs4855987	ROBO2	ROBO2	0.159664	10.7131	0.0149037	0.00128628	N	Y	N	0.000259899	98.0864	2.42415	47.3442	2.38e-05	9.33718	0	13	5	2	4	17	3.27578	0.758153	3.28579	rs4855987	rs4855987	3	75956955	75956955	+	ENSG00000185008	0	0	0	5	0	0	0	0	0	0	0	0	0	rs4855987	3	75956955	0.361111	0.173913
rs77249226	PCAT1	PCAT1	1.46838	7.58936	0.193479	0.00959905	N	Y	N	0.122332	17.6254	1.75898	32.7454	0.0148084	2.5279	1	11	6	2	4	17	1.26795	0.745927	1.31121	rs77249226	rs77249226	8	127273162	127273162	+	ENSG00000253438	0	0	0	8	0	0	8	0	0	0	0	0	0	rs77249226	8	127273162	0.361111	0.173913
rs7733159			1.46838	7.58936	0.193479	0.00959905	N	Y	N	0.122332	17.6254	1.75898	32.7454	0.0148084	2.5279	1	11	6	2	4	17	1.26795	0.745927	1.31121	rs7733159	rs7733159		-1	-1			0	0	0	0	0	0	0	0	0	0	0	0	0	rs7733159	5	178199133	0.361111	0.173913
rs12201578			0.269162	5.46286	0.0492713	0.0181195	N	Y	N	0.000384536	188.405	1.40603	21.2248	7.13e-05	34.0346	0	13	5	1	7	15	3.34236	0.692448	3.33561	rs12201578	rs12201578		-1	-1			0	0	0	0	0	0	0	0	0	0	0	0	0	rs12201578	6	114677323	0.361111	0.195652
rs2508046	ENSG00000290870	ENSG00000290870	0.269162	5.46286	0.0492713	0.0181195	N	Y	N	0.000384536	188.405	1.40603	21.2248	7.13e-05	34.0346	0	13	5	1	7	15	3.34236	0.692448	3.33561	rs2508046	rs2508046	6	29865256	29865256	+	ENSG00000290870	0	0	0	1	0	0	1	0	0	0	0	0	0	rs2508046	6	29865256	0.361111	0.195652
rs940031			0.269162	5.46286	0.0492713	0.0181195	N	Y	N	0.000384536	188.405	1.40603	21.2248	7.13e-05	34.0346	0	13	5	1	7	15	3.34236	0.692448	3.33561	rs940031	rs940031		-1	-1			0	0	0	0	0	0	0	0	0	0	0	0	0	rs940031	8	8689338	0.361111	0.195652
rs10187031	IL1R1	IL1R1	1.38251	5.74446	0.240669	0.0306424	N	Y	N	0.114855	16.6413	1.41267	23.3592	0.0190954	3.03328	1	11	6	2	5	16	1.26938	0.715692	1.29285	rs10187031	rs10187031	2	102146734	102146734	+	ENSG00000115594	0	0	0	20	0	0	0	0	0	0	0	0	0	ccc-2-102129626-T-C	2	102146734	0.361111	0.195652
rs10897838	SHANK2	SHANK2	1.38251	5.74446	0.240669	0.0306424	N	Y	N	0.114855	16.6413	1.41267	23.3592	0.0190954	3.03328	1	11	6	2	5	16	1.26938	0.715692	1.29285	rs10897838	rs10897838	11	71236303	71236303	+	ENSG00000162105	0	0	0	2	0	0	1	0	0	0	0	0	0	seq-rs10897838	11	71236303	0.361111	0.195652
rs10976129			1.38251	5.74446	0.240669	0.0306424	N	Y	N	0.114855	16.6413	1.41267	23.3592	0.0190954	3.03328	1	11	6	2	5	16	1.26938	0.715692	1.29285	rs10976129	rs10976129		-1	-1			0	0	0	0	0	0	0	0	0	0	0	0	0	rs10976129	9	7222495	0.361111	0.195652
rs6138330	SYNDIG1	SYNDIG1	1.38251	5.74446	0.240669	0.0306424	N	Y	N	0.114855	16.6413	1.41267	23.3592	0.0190954	3.03328	1	11	6	2	5	16	1.26938	0.715692	1.29285	rs6138330	rs6138330	20	24577338	24577338	+	ENSG00000101463	0	0	0	1	0	0	0	0	0	0	0	0	0	rs6138330	20	24577338	0.361111	0.195652
rs66466805	KHDC4	KHDC4	1.38251	5.74446	0.240669	0.0306424	N	Y	N	0.114855	16.6413	1.41267	23.3592	0.0190954	3.03328	1	11	6	2	5	16	1.26938	0.715692	1.29285	rs66466805	rs66466805	1	155918875	155918875	+	ENSG00000132680	0	0	0	9	0	0	3	0	0	0	0	0	0	imm_1_154155290	1	155918875	0.361111	0.195652
rs6667652			1.38251	5.74446	0.240669	0.0306424	N	Y	N	0.114855	16.6413	1.41267	23.3592	0.0190954	3.03328	1	11	6	2	5	16	1.26938	0.715692	1.29285	rs6667652	rs6667652		-1	-1			0	0	0	0	0	0	0	0	0	0	0	0	0	imm_1_154173422	1	155937007	0.361111	0.195652
rs6696019			1.38251	5.74446	0.240669	0.0306424	N	Y	N	0.114855	16.6413	1.41267	23.3592	0.0190954	3.03328	1	11	6	2	5	16	1.26938	0.715692	1.29285	rs6696019	rs6696019		-1	-1			0	0	0	0	0	0	0	0	0	0	0	0	0	imm_1_154131601	1	155895186	0.361111	0.195652
rs78681289			1.38251	5.74446	0.240669	0.0306424	N	Y	N	0.114855	16.6413	1.41267	23.3592	0.0190954	3.03328	1	11	6	2	5	16	1.26938	0.715692	1.29285	rs78681289	rs78681289		-1	-1			0	0	0	0	0	0	0	0	0	0	0	0	0	imm_1_154127235	1	155890820	0.361111	0.195652
rs867548	RIT1	RIT1	1.38251	5.74446	0.240669	0.0306424	N	Y	N	0.114855	16.6413	1.41267	23.3592	0.0190954	3.03328	1	11	6	2	5	16	1.26938	0.715692	1.29285	rs867548	rs867548	1	155910217	155910217	+	ENSG00000143622	0	0	2	10	0	1	1	0	0	0	0	0	0	imm_1_154146632	1	155910217	0.361111	0.195652
rs867550	RIT1	RIT1	1.38251	5.74446	0.240669	0.0306424	N	Y	N	0.114855	16.6413	1.41267	23.3592	0.0190954	3.03328	1	11	6	2	5	16	1.26938	0.715692	1.29285	rs867550	rs867550	1	155910600	155910600	+	ENSG00000143622	0	0	6	33	0	0	6	0	0	0	0	0	0	imm_1_154147015	1	155910600	0.361111	0.195652
rs915181			1.38251	5.74446	0.240669	0.0306424	N	Y	N	0.114855	16.6413	1.41267	23.3592	0.0190954	3.03328	1	11	6	2	5	16	1.26938	0.715692	1.29285	rs915181	rs915181		-1	-1			0	0	0	0	0	0	0	0	0	0	0	0	0	imm_1_154181396	1	155944981	0.361111	0.195652
rs2395402	LEMD2	LEMD2	1.63153	7.06997	0.230769	0.028342	N	Y	N	0.230244	11.5612	1.48875	33.5747	0.0262214	2.03095	2	9	7	3	3	17	0.999047	0.794856	1.10961	rs2395402	rs2395402	6	33785896	33785896	+	ENSG00000161904	0	0	2	10	0	0	0	0	0	0	0	0	0	rs2395402	6	33785896	0.361111	0.195652
rs11143170	GDA	GDA	0.251337	4.47131	0.056211	0.0277827	N	Y	N	0.000358576	176.17	1.17183	17.0611	8.18e-05	38.6302	0	13	5	1	8	14	3.34307	0.683223	3.333	rs11143170	rs11143170	9	72210791	72210791	+	ENSG00000119125	0	0	1	7	0	0	1	0	0	0	0	0	0	rs11143170	9	72210791	0.361111	0.217391
rs2365273	RNF32-DT	RNF32-DT	0.251337	4.47131	0.056211	0.0277827	N	Y	N	0.000358576	176.17	1.17183	17.0611	8.18e-05	38.6302	0	13	5	1	8	14	3.34307	0.683223	3.333	rs2365273	rs2365273	7	156404638	156404638	+	ENSG00000182648	0	0	0	2	0	0	2	0	0	0	0	0	0	rs2365273	7	156404638	0.361111	0.217391
rs7202586			0.251337	4.47131	0.056211	0.0277827	N	Y	N	0.000358576	176.17	1.17183	17.0611	8.18e-05	38.6302	0	13	5	1	8	14	3.34307	0.683223	3.333	rs7202586	rs7202586		-1	-1			0	0	0	0	0	0	0	0	0	0	0	0	0	rs7202586	16	13674534	0.361111	0.217391
rs9326778			0.14099	6.35841	0.0221738	0.00682113	N	Y	N	0.00022897	86.8152	1.58453	25.5151	3.62e-05	13.5639	0	13	5	2	6	15	3.27696	0.708924	3.2736	rs9326778	rs9326778		-1	-1			0	0	0	0	0	0	0	0	0	0	0	0	0	rs9326778	5	109593896	0.361111	0.217391
rs17047874	GRM7,ENSG00000270207	GRM7	0.936542	7.14554	0.131067	0.0122932	N	Y	N	0.0878621	9.9828	1.64824	30.9777	0.0112822	1.52262	1	11	6	3	4	16	1.20736	0.748357	1.25126	rs17047874	rs17047874	3	7734147	7734147	+	ENSG00000196277,ENSG00000270207	0	0	2	10	0	0	2	0	0	0	0	0	0	rs17047874	3	7734147	0.361111	0.217391
rs4955864	ERC2	ERC2	0.131653	5.10108	0.0258088	0.0166701	N	Y	N	0.000213507	81.1798	1.30424	19.951	4.25e-05	15.6787	0	13	5	2	7	14	3.27768	0.695831	3.27007	rs4955864	rs4955864	3	55693579	55693579	+	ENSG00000187672	0	0	1	5	0	0	2	0	0	0	0	0	0	rs4955864	3	55693579	0.361111	0.23913
rs10484798	IL22RA2	IL22RA2	0.878371	5.38766	0.163034	0.0391866	N	Y	N	0.0821304	9.39404	1.3175	22.0318	0.0145738	1.82383	1	11	6	3	5	15	1.20906	0.71856	1.23201	rs10484798	rs10484798	6	137149619	137149619	+	ENSG00000164485	0	0	0	9	0	0	0	0	0	0	0	0	0	rs10484798	6	137149619	0.361111	0.23913
rs12598916			0.878371	5.38766	0.163034	0.0391866	N	Y	N	0.0821304	9.39404	1.3175	22.0318	0.0145738	1.82383	1	11	6	3	5	15	1.20906	0.71856	1.23201	rs12598916	rs12598916		-1	-1			0	0	0	0	0	0	0	0	0	0	0	0	0	rs12598916	16	60624847	0.361111	0.23913
rs4252552	IL11	IL11	0.878371	5.38766	0.163034	0.0391866	N	Y	N	0.0821304	9.39404	1.3175	22.0318	0.0145738	1.82383	1	11	6	3	5	15	1.20906	0.71856	1.23201	rs4252552	rs4252552	19	55367153	55367153	+	ENSG00000095752	0	0	0	3	0	0	0	0	0	0	0	0	0	seq-rs4252552	19	55367153	0.361111	0.23913
rs16902042			0.664134	6.70172	0.0990991	0.0139938	N	Y	N	0.0662461	6.65812	1.53758	29.2103	0.00907984	1.08159	1	11	6	4	4	15	1.17608	0.751101	1.21942	rs16902042	rs16902042		-1	-1			0	0	0	0	0	0	0	0	0	0	0	0	0	rs16902042	5	86067757	0.361111	0.26087
rs1913500	LINC00491	LINC00491	0.082859	4.7393	0.0174834	0.0123608	N	Y	N	0.000140485	48.8706	1.20256	18.6776	3.01e-05	10.1415	0	13	5	3	7	13	3.255	0.699711	3.2465	rs1913500	rs1913500	5	102644170	102644170	+	ENSG00000250682	0	0	0	5	0	0	5	0	0	0	0	0	0	rs1913500	5	102644170	0.361111	0.282609
rs11082067			0.0674319	7.1015	0.00949544	0.00231428	N	Y	N	0.000117267	38.7753	1.68335	29.9589	1.65e-05	5.4691	0	13	5	4	5	14	3.24205	0.734449	3.24289	rs11082067	rs11082067		-1	-1			0	0	0	0	0	0	0	0	0	0	0	0	0	rs11082067	18	22668835	0.361111	0.282609
rs12415035	SELENOOLP	SELENOOLP	0.620152	5.03086	0.12327	0.0397776	N	Y	N	0.0616175	6.24154	1.22241	20.7047	0.0117407	1.29425	1	11	6	4	5	14	1.17807	0.721821	1.19965	rs12415035	rs12415035	10	26682950	26682950	+	ENSG00000227932	0	0	0	1	0	0	1	0	0	0	0	0	0	rs12415035	10	26682950	0.361111	0.282609
rs9935732			0.620152	5.03086	0.12327	0.0397776	N	Y	N	0.0616175	6.24154	1.22241	20.7047	0.0117407	1.29425	1	11	6	4	5	14	1.17807	0.721821	1.19965	rs9935732	rs9935732		-1	-1			0	0	0	0	0	0	0	0	0	0	0	0	0	rs9935732	16	60620607	0.361111	0.282609
rs7896760			116.455	1.90909	61	0.00412865	N	N	N	0.216589	62614.7	0.000289802	12576.3	0.00128914	2.88642e+06	6	0	12	0	0	23	3.20778	4.48619	5.49217	rs7896760	rs7896760		-1	-1			0	0	0	0	0	0	0	0	0	0	0	0	0	rs7896760	10	80947724	0.333333	0
rs1990716			57.2963	20.0909	2.85185	0.000399407	N	Y	N	0.0956977	34304.6	2.3445	172.166	0.00369328	2202.12	2	8	8	0	1	22	3.26265	1.09602	3.39245	rs1990716	rs1990716		-1	-1			0	0	0	0	0	0	0	0	0	0	0	0	0	rs1990716	16	10602014	0.333333	0.0217391
rs10083997			32.6901	14.2931	2.28713	0.000652845	N	Y	N	0.0477294	22389.6	2.57855	79.2277	0.00298294	1753.62	1	10	7	0	2	21	3.33127	0.87375	3.38885	rs10083997	rs10083997		-1	-1			0	0	0	0	0	0	0	0	0	0	0	0	0	1kg_18_41039731	18	45205768	0.333333	0.0434783
rs10438961			32.6901	14.2931	2.28713	0.000652845	N	Y	N	0.0477294	22389.6	2.57855	79.2277	0.00298294	1753.62	1	10	7	0	2	21	3.33127	0.87375	3.38885	rs10438961	rs10438961		-1	-1			0	0	0	0	0	0	0	0	0	0	0	0	0	1kg_18_41033105	18	45199142	0.333333	0.0434783
rs11581045	KPRP	KPRP	32.6901	14.2931	2.28713	0.000652845	N	Y	N	0.0477294	22389.6	2.57855	79.2277	0.00298294	1753.62	1	10	7	0	2	21	3.33127	0.87375	3.38885	rs11581045	rs11581045	1	152761711	152761711	+	ENSG00000203786	3	0	0	0	0	0	0	0	0	0	0	0	0	imm_1_151000811	1	152761711	0.333333	0.0434783
rs12326358			54.7037	10.0476	5.44444	0.00301262	N	Y	N	0.0913086	32773.4	1.79838	56.1364	0.00799964	3705.41	2	8	8	0	2	21	3.26298	0.87778	3.32804	rs12326358	rs12326358		-1	-1			0	0	0	0	0	0	0	0	0	0	0	0	0	1kg_18_41025099	18	45191136	0.333333	0.0434783
rs12326596			54.7037	10.0476	5.44444	0.00301262	N	Y	N	0.0913086	32773.4	1.79838	56.1364	0.00799964	3705.41	2	8	8	0	2	21	3.26298	0.87778	3.32804	rs12326596	rs12326596		-1	-1			0	0	0	0	0	0	0	0	0	0	0	0	0	1kg_18_41024872	18	45190909	0.333333	0.0434783
rs1412548	KPRP	KPRP	32.6901	14.2931	2.28713	0.000652845	N	Y	N	0.0477294	22389.6	2.57855	79.2277	0.00298294	1753.62	1	10	7	0	2	21	3.33127	0.87375	3.38885	rs1412548	rs1412548	1	152758180	152758180	+	ENSG00000203786	0	0	0	2	0	0	0	0	0	0	0	0	0	imm_1_150997280	1	152758180	0.333333	0.0434783
rs16892338			54.7037	10.0476	5.44444	0.00301262	N	Y	N	0.0913086	32773.4	1.79838	56.1364	0.00799964	3705.41	2	8	8	0	2	21	3.26298	0.87778	3.32804	rs16892338	rs16892338		-1	-1			0	0	0	0	0	0	0	0	0	0	0	0	0	rs16892338	5	23285619	0.333333	0.0434783
rs17739977			54.7037	10.0476	5.44444	0.00301262	N	Y	N	0.0913086	32773.4	1.79838	56.1364	0.00799964	3705.41	2	8	8	0	2	21	3.26298	0.87778	3.32804	rs17739977	rs17739977		-1	-1			0	0	0	0	0	0	0	0	0	0	0	0	0	1kg_18_41022941	18	45188978	0.333333	0.0434783
rs35274012			32.6901	14.2931	2.28713	0.000652845	N	Y	N	0.0477294	22389.6	2.57855	79.2277	0.00298294	1753.62	1	10	7	0	2	21	3.33127	0.87375	3.38885	rs35274012	rs35274012		-1	-1			0	0	0	0	0	0	0	0	0	0	0	0	0	imm_1_151002311	1	152763211	0.333333	0.0434783
rs76709352	TMEM241	TMEM241	32.6901	14.2931	2.28713	0.000652845	N	Y	N	0.0477294	22389.6	2.57855	79.2277	0.00298294	1753.62	1	10	7	0	2	21	3.33127	0.87375	3.38885	rs76709352	rs76709352	18	23421436	23421436	+	ENSG00000134490	0	0	8	2	8	0	0	0	0	0	0	0	2	rs76709352	18	23421436	0.333333	0.0434783
rs9807214			32.6901	14.2931	2.28713	0.000652845	N	Y	N	0.0477294	22389.6	2.57855	79.2277	0.00298294	1753.62	1	10	7	0	2	21	3.33127	0.87375	3.38885	rs9807214	rs9807214		-1	-1			0	0	0	0	0	0	0	0	0	0	0	0	0	1kg_18_41036950	18	45202987	0.333333	0.0434783
rs10847780	TMEM132D	TMEM132D	31.1408	9.22353	3.37624	0.00318444	N	Y	N	0.0454359	21343.3	1.99015	42.7474	0.00460409	2475.84	1	10	7	0	3	20	3.33162	0.782424	3.36611	rs10847780	rs10847780	12	129137693	129137693	+	ENSG00000151952	0	0	0	1	0	0	0	0	0	0	0	0	0	rs10847780	12	129137693	0.333333	0.0652174
rs11082431			31.1408	9.22353	3.37624	0.00318444	N	Y	N	0.0454359	21343.3	1.99015	42.7474	0.00460409	2475.84	1	10	7	0	3	20	3.33162	0.782424	3.36611	rs11082431	rs11082431		-1	-1			0	0	0	0	0	0	0	0	0	0	0	0	0	1kg_18_41035372	18	45201409	0.333333	0.0652174
rs112496016	LINC00529	LINC00529	31.1408	9.22353	3.37624	0.00318444	N	Y	N	0.0454359	21343.3	1.99015	42.7474	0.00460409	2475.84	1	10	7	0	3	20	3.33162	0.782424	3.36611	rs112496016	rs112496016	8	11234130	11234130	+	ENSG00000236827	0	0	0	4	0	0	4	0	0	0	0	0	0	1kg_8_11129049	8	11234130	0.333333	0.0652174
rs3764912	C5	C5	31.1408	9.22353	3.37624	0.00318444	N	Y	N	0.0454359	21343.3	1.99015	42.7474	0.00460409	2475.84	1	10	7	0	3	20	3.33162	0.782424	3.36611	rs3764912	rs3764912	9	120989522	120989522	+	ENSG00000106804	0	0	6	27	0	0	12	0	0	0	0	0	0	imm_9_122791621	9	120989522	0.333333	0.0652174
rs4770182			3.29508	12.8614	0.256198	0.000793216	N	Y	N	0.00049071	22126.2	2.75188	60.1105	3.66e-05	1793.52	0	12	6	0	3	20	4.49596	0.786709	4.51721	rs4770182	rs4770182		-1	-1			0	0	0	0	0	0	0	0	0	0	0	0	0	rs4770182	13	21605047	0.333333	0.0652174
rs6517468	ERG	ERG	52.1111	6.48387	8.03704	0.0103938	N	Y	N	0.0869196	31242.3	1.38673	30.3162	0.0123574	5227.16	2	8	8	0	3	20	3.26334	0.786922	3.30488	rs6517468	rs6517468	21	38465463	38465463	+	ENSG00000157554	0	0	0	24	0	0	4	0	0	0	0	0	0	rs6517468	21	38465463	0.333333	0.0652174
rs9263719	PSORS1C1	PSORS1C1	52.1111	6.48387	8.03704	0.0103938	N	Y	N	0.0869196	31242.3	1.38673	30.3162	0.0123574	5227.16	2	8	8	0	3	20	3.26334	0.786922	3.30488	rs9263719	rs9263719	6	31128798	31128798	+	ENSG00000204540	0	0	0	5	0	0	4	0	0	0	0	0	0	rs9263719	6	31128798	0.333333	0.0652174
rs9833196			3.29508	12.8614	0.256198	0.000793216	N	Y	N	0.00049071	22126.2	2.75188	60.1105	3.66e-05	1793.52	0	12	6	0	3	20	4.49596	0.786709	4.51721	rs9833196	rs9833196		-1	-1			0	0	0	0	0	0	0	0	0	0	0	0	0	rs9833196	3	158907807	0.333333	0.0652174
rs996570	CFAP61,CFAP61-AS1	CFAP61	52.1111	6.48387	8.03704	0.0103938	N	Y	N	0.0869196	31242.3	1.38673	30.3162	0.0123574	5227.16	2	8	8	0	3	20	3.26334	0.786922	3.30488	rs996570	rs996570	20	20261050	20261050	+	ENSG00000089101,ENSG00000243810	0	0	2	6	0	0	1	0	0	0	0	0	0	rs996570	20	20261050	0.333333	0.0652174
rs10153360			49.5185	4.65854	10.6296	0.0253451	N	Y	N	0.0825307	29711.2	1.09875	19.7514	0.0167301	6753.64	2	8	8	0	4	19	3.26374	0.737002	3.29295	rs10153360	rs10153360		-1	-1			0	0	0	0	0	0	0	0	0	0	0	0	0	1kg_18_41020726	18	45186763	0.333333	0.0869565
rs10153362			49.5185	4.65854	10.6296	0.0253451	N	Y	N	0.0825307	29711.2	1.09875	19.7514	0.0167301	6753.64	2	8	8	0	4	19	3.26374	0.737002	3.29295	rs10153362	rs10153362		-1	-1			0	0	0	0	0	0	0	0	0	0	0	0	0	1kg_18_41020720	18	45186757	0.333333	0.0869565
rs10462944			3.13115	9.2407	0.338843	0.00305064	N	Y	N	0.000466032	21037.4	2.18047	39.1616	4.92e-05	2331.89	0	12	6	0	4	19	4.49625	0.736775	4.5085	rs10462944	rs10462944		-1	-1			0	0	0	0	0	0	0	0	0	0	0	0	0	rs10462944	5	164090693	0.333333	0.0869565
rs12605087			49.5185	4.65854	10.6296	0.0253451	N	Y	N	0.0825307	29711.2	1.09875	19.7514	0.0167301	6753.64	2	8	8	0	4	19	3.26374	0.737002	3.29295	rs12605087	rs12605087		-1	-1			0	0	0	0	0	0	0	0	0	0	0	0	0	1kg_18_41023893	18	45189930	0.333333	0.0869565
rs255108	CRHR2	CRHR2	3.13115	9.2407	0.338843	0.00305064	N	Y	N	0.000466032	21037.4	2.18047	39.1616	4.92e-05	2331.89	0	12	6	0	4	19	4.49625	0.736775	4.5085	rs255108	rs255108	7	30693639	30693639	+	ENSG00000106113	0	0	6	18	0	0	3	0	0	0	0	0	0	rs255108	7	30693639	0.333333	0.0869565
rs2616968	RGS7	RGS7	49.5185	4.65854	10.6296	0.0253451	N	Y	N	0.0825307	29711.2	1.09875	19.7514	0.0167301	6753.64	2	8	8	0	4	19	3.26374	0.737002	3.29295	rs2616968	rs2616968	1	240958458	240958458	+	ENSG00000182901	0	0	5	50	0	0	21	0	0	0	0	0	0	rs2616968	1	240958458	0.333333	0.0869565
rs269959			49.5185	4.65854	10.6296	0.0253451	N	Y	N	0.0825307	29711.2	1.09875	19.7514	0.0167301	6753.64	2	8	8	0	4	19	3.26374	0.737002	3.29295	rs269959	rs269959		-1	-1			0	0	0	0	0	0	0	0	0	0	0	0	0	1kg_18_41022188	18	45188225	0.333333	0.0869565
rs3857440	IRF1,IRF1-AS1,ENSG00000283782	IRF1	49.5185	4.65854	10.6296	0.0253451	N	Y	N	0.0825307	29711.2	1.09875	19.7514	0.0167301	6753.64	2	8	8	0	4	19	3.26374	0.737002	3.29295	rs3857440	rs3857440	5	132458377	132458377	+	ENSG00000125347,ENSG00000197536,ENSG00000283782	0	0	1	12	0	0	8	0	0	0	0	0	0	imm_5_131821968	5	132458377	0.333333	0.0869565
rs4705869	SEPTIN8	SEPTIN8	29.5915	6.62693	4.46535	0.00799528	N	Y	N	0.0431423	20297	1.5778	27.8338	0.00623063	3200.21	1	10	7	0	4	19	3.33201	0.732198	3.3544	rs4705869	rs4705869	5	132802437	132802437	+	ENSG00000164402	0	0	0	2	0	0	0	0	0	0	0	0	0	imm_5_132166028	5	132802437	0.333333	0.0869565
rs4871791	CASC8	CASC8	49.5185	4.65854	10.6296	0.0253451	N	Y	N	0.0825307	29711.2	1.09875	19.7514	0.0167301	6753.64	2	8	8	0	4	19	3.26374	0.737002	3.29295	rs4871791	rs4871791	8	127446399	127446399	+	ENSG00000246228	0	0	0	4	0	0	4	0	0	0	0	0	0	rs4871791	8	127446399	0.333333	0.0869565
rs6687	TRIP12	TRIP12	29.5915	6.62693	4.46535	0.00799528	N	Y	N	0.0431423	20297	1.5778	27.8338	0.00623063	3200.21	1	10	7	0	4	19	3.33201	0.732198	3.3544	rs6687	rs6687	2	229767552	229767552	+	ENSG00000153827	32	0	6	0	0	0	0	0	0	0	0	0	0	rs6687	2	229767552	0.333333	0.0869565
rs8098662			49.5185	4.65854	10.6296	0.0253451	N	Y	N	0.0825307	29711.2	1.09875	19.7514	0.0167301	6753.64	2	8	8	0	4	19	3.26374	0.737002	3.29295	rs8098662	rs8098662		-1	-1			0	0	0	0	0	0	0	0	0	0	0	0	0	1kg_18_41018408	18	45184445	0.333333	0.0869565
rs8098690			49.5185	4.65854	10.6296	0.0253451	N	Y	N	0.0825307	29711.2	1.09875	19.7514	0.0167301	6753.64	2	8	8	0	4	19	3.26374	0.737002	3.29295	rs8098690	rs8098690		-1	-1			0	0	0	0	0	0	0	0	0	0	0	0	0	1kg_18_41018493	18	45184530	0.333333	0.0869565
rs921385			29.5915	6.62693	4.46535	0.00799528	N	Y	N	0.0431423	20297	1.5778	27.8338	0.00623063	3200.21	1	10	7	0	4	19	3.33201	0.732198	3.3544	rs921385	rs921385		-1	-1			0	0	0	0	0	0	0	0	0	0	0	0	0	1kg_18_41038047	18	45204084	0.333333	0.0869565
rs9304314			49.5185	4.65854	10.6296	0.0253451	N	Y	N	0.0825307	29711.2	1.09875	19.7514	0.0167301	6753.64	2	8	8	0	4	19	3.26374	0.737002	3.29295	rs9304314	rs9304314		-1	-1			0	0	0	0	0	0	0	0	0	0	0	0	0	1kg_18_41019262	18	45185299	0.333333	0.0869565
rs9832635	CFAP20DC-DT	CFAP20DC-DT	29.5915	6.62693	4.46535	0.00799528	N	Y	N	0.0431423	20297	1.5778	27.8338	0.00623063	3200.21	1	10	7	0	4	19	3.33201	0.732198	3.3544	rs9832635	rs9832635	3	59519168	59519168	+	ENSG00000243295	0	0	0	2	0	0	2	0	0	0	0	0	0	rs9832635	3	59519168	0.333333	0.0869565
rs9939450	SBK1,ENSG00000246465,ENSG00000283662	SBK1	49.5185	4.65854	10.6296	0.0253451	N	Y	N	0.0825307	29711.2	1.09875	19.7514	0.0167301	6753.64	2	8	8	0	4	19	3.26374	0.737002	3.29295	rs9939450	rs9939450	16	28290166	28290166	+	ENSG00000188322,ENSG00000246465,ENSG00000283662	0	0	0	9	0	0	6	0	0	0	0	0	0	imm_16_28208988	16	28290166	0.333333	0.0869565
rs13123331	GABRB1	GABRB1	2.83099	13.6157	0.207921	0.00144372	N	Y	N	0.175993	45.5386	2.44986	75.6725	0.0100235	4.31299	1	10	7	1	2	20	1.41731	0.875098	1.54706	rs13123331	rs13123331	4	47401069	47401069	+	ENSG00000163288	0	0	2	4	0	0	0	0	0	0	0	0	0	rs13123331	4	47401069	0.333333	0.0869565
rs6905672			6.22478	6.41601	0.970194	0.0269097	N	Y	N	0.616708	62.8301	1.11179	37.0259	0.0664167	14.1723	3	6	9	1	2	20	1.17954	0.894297	1.36814	rs6905672	rs6905672		-1	-1			0	0	0	0	0	0	0	0	0	0	0	0	0	rs6905672	6	132527314	0.333333	0.0869565
rs9983595	CHODL	CHODL	2.83099	13.6157	0.207921	0.00144372	N	Y	N	0.175993	45.5386	2.44986	75.6725	0.0100235	4.31299	1	10	7	1	2	20	1.41731	0.875098	1.54706	rs9983595	rs9983595	21	18254981	18254981	+	ENSG00000154645	0	0	0	6	0	0	0	0	0	0	0	0	0	rs9983595	21	18254981	0.333333	0.0869565
rs1008001	ENSG00000242540	ENSG00000242540	28.0423	5.04861	5.55446	0.0151375	N	Y	N	0.0408488	19250.7	1.27821	19.9408	0.00785946	3925.46	1	10	7	0	5	18	3.33244	0.700844	3.34726	rs1008001	rs1008001	2	5707485	5707485	+	ENSG00000242540	0	0	0	1	0	1	1	0	0	0	0	0	0	rs1008001	2	5707485	0.333333	0.108696
rs10110552	ENSG00000248896,PINX1	ENSG00000248896	28.0423	5.04861	5.55446	0.0151375	N	Y	N	0.0408488	19250.7	1.27821	19.9408	0.00785946	3925.46	1	10	7	0	5	18	3.33244	0.700844	3.34726	rs10110552	rs10110552	8	10757949	10757949	+	ENSG00000248896,ENSG00000258724	0	0	0	8	0	0	6	0	0	0	0	0	0	1kg_8_10652869	8	10757949	0.333333	0.108696
rs10196299			28.0423	5.04861	5.55446	0.0151375	N	Y	N	0.0408488	19250.7	1.27821	19.9408	0.00785946	3925.46	1	10	7	0	5	18	3.33244	0.700844	3.34726	rs10196299	rs10196299		-1	-1			0	0	0	0	0	0	0	0	0	0	0	0	0	rs10196299	2	153002778	0.333333	0.108696
rs1038724			2.96721	7.03986	0.421488	0.00518319	N	Y	N	0.000441354	19948.5	1.76573	28.0675	6.19e-05	2870.63	0	12	6	0	5	18	4.49657	0.705625	4.50319	rs1038724	rs1038724		-1	-1			0	0	0	0	0	0	0	0	0	0	0	0	0	rs1038724	11	1659997	0.333333	0.108696
rs10891680			28.0423	5.04861	5.55446	0.0151375	N	Y	N	0.0408488	19250.7	1.27821	19.9408	0.00785946	3925.46	1	10	7	0	5	18	3.33244	0.700844	3.34726	rs10891680	rs10891680		-1	-1			0	0	0	0	0	0	0	0	0	0	0	0	0	1kg_11_113847776	11	114471844	0.333333	0.108696
rs11235141			28.0423	5.04861	5.55446	0.0151375	N	Y	N	0.0408488	19250.7	1.27821	19.9408	0.00785946	3925.46	1	10	7	0	5	18	3.33244	0.700844	3.34726	rs11235141	rs11235141		-1	-1			0	0	0	0	0	0	0	0	0	0	0	0	0	rs11235141	11	87430945	0.333333	0.108696
rs16976432	PRTG	PRTG	2.96721	7.03986	0.421488	0.00518319	N	Y	N	0.000441354	19948.5	1.76573	28.0675	6.19e-05	2870.63	0	12	6	0	5	18	4.49657	0.705625	4.50319	rs16976432	rs16976432	15	55623835	55623835	+	ENSG00000166450	0	0	0	1	0	0	0	0	0	0	0	0	0	rs16976432	15	55623835	0.333333	0.108696
rs269969			28.0423	5.04861	5.55446	0.0151375	N	Y	N	0.0408488	19250.7	1.27821	19.9408	0.00785946	3925.46	1	10	7	0	5	18	3.33244	0.700844	3.34726	rs269969	rs269969		-1	-1			0	0	0	0	0	0	0	0	0	0	0	0	0	1kg_18_41030802	18	45196839	0.333333	0.108696
rs269978			28.0423	5.04861	5.55446	0.0151375	N	Y	N	0.0408488	19250.7	1.27821	19.9408	0.00785946	3925.46	1	10	7	0	5	18	3.33244	0.700844	3.34726	rs269978	rs269978		-1	-1			0	0	0	0	0	0	0	0	0	0	0	0	0	1kg_18_41036501	18	45202538	0.333333	0.108696
rs6645038	PPP2R3B	PPP2R3B	28.0423	5.04861	5.55446	0.0151375	N	Y	N	0.0408488	19250.7	1.27821	19.9408	0.00785946	3925.46	1	10	7	0	5	18	3.33244	0.700844	3.34726	rs6645038	rs6645038	X	361126	361126	+	ENSG00000167393	0	0	0	4	0	0	2	0	0	0	0	0	0	rs6645038	X	361126	0.333333	0.108696
rs6671710	CD244	CD244	28.0423	5.04861	5.55446	0.0151375	N	Y	N	0.0408488	19250.7	1.27821	19.9408	0.00785946	3925.46	1	10	7	0	5	18	3.33244	0.700844	3.34726	rs6671710	rs6671710	1	160839495	160839495	+	ENSG00000122223	0	0	2	8	0	0	0	0	0	0	0	0	0	imm_1_159075909	1	160839495	0.333333	0.108696
rs6682654	CD244	CD244	28.0423	5.04861	5.55446	0.0151375	N	Y	N	0.0408488	19250.7	1.27821	19.9408	0.00785946	3925.46	1	10	7	0	5	18	3.33244	0.700844	3.34726	rs6682654	rs6682654	1	160839213	160839213	+	ENSG00000122223	0	0	1	4	0	0	0	0	0	0	0	0	0	imm_1_159075627	1	160839213	0.333333	0.108696
rs72651421	TM9SF2	TM9SF2	28.0423	5.04861	5.55446	0.0151375	N	Y	N	0.0408488	19250.7	1.27821	19.9408	0.00785946	3925.46	1	10	7	0	5	18	3.33244	0.700844	3.34726	rs72651421	rs72651421	13	99452974	99452974	+	ENSG00000125304	0	0	0	1	0	0	0	0	0	0	0	0	0	1kg_13_98903229	13	99452974	0.333333	0.108696
rs7525503	PCSK9	PCSK9	28.0423	5.04861	5.55446	0.0151375	N	Y	N	0.0408488	19250.7	1.27821	19.9408	0.00785946	3925.46	1	10	7	0	5	18	3.33244	0.700844	3.34726	rs7525503	rs7525503	1	55056885	55056885	+	ENSG00000169174	0	0	3	18	0	0	3	0	0	0	0	0	0	rs7525503	1	55056885	0.333333	0.108696
rs9958984	DOK6	DOK6	28.0423	5.04861	5.55446	0.0151375	N	Y	N	0.0408488	19250.7	1.27821	19.9408	0.00785946	3925.46	1	10	7	0	5	18	3.33244	0.700844	3.34726	rs9958984	rs9958984	18	69830157	69830157	+	ENSG00000206052	0	0	0	1	0	0	0	0	0	0	0	0	0	imm_18_65648373	18	69830157	0.333333	0.108696
rs9962570	CD226,DOK6	CD226	28.0423	5.04861	5.55446	0.0151375	N	Y	N	0.0408488	19250.7	1.27821	19.9408	0.00785946	3925.46	1	10	7	0	5	18	3.33244	0.700844	3.34726	rs9962570	rs9962570	18	69831437	69831437	+	ENSG00000150637,ENSG00000206052	0	0	1	2	0	0	0	0	0	0	0	0	0	imm_18_65649653	18	69831437	0.333333	0.108696
rs10823840	CDH23,VSIR	CDH23	4.50168	6.16129	0.73064	0.0245028	N	Y	N	0.388895	52.1096	1.31348	28.9015	0.0514971	10.3663	2	8	8	1	3	19	1.24944	0.788575	1.35326	rs10823840	rs10823840	10	71757763	71757763	+	ENSG00000107736,ENSG00000107738	0	0	0	2	0	0	0	0	0	0	0	0	0	rs10823840	10	71757763	0.333333	0.108696
rs11048128	LMNTD1	LMNTD1	4.50168	6.16129	0.73064	0.0245028	N	Y	N	0.388895	52.1096	1.31348	28.9015	0.0514971	10.3663	2	8	8	1	3	19	1.24944	0.788575	1.35326	rs11048128	rs11048128	12	25615179	25615179	+	ENSG00000152936	0	0	0	15	0	0	0	0	0	0	0	0	0	rs11048128	12	25615179	0.333333	0.108696
rs112254800	BLK,ENSG00000269954	BLK	4.50168	6.16129	0.73064	0.0245028	N	Y	N	0.388895	52.1096	1.31348	28.9015	0.0514971	10.3663	2	8	8	1	3	19	1.24944	0.788575	1.35326	rs112254800	rs112254800	8	11561169	11561169	+	ENSG00000136573,ENSG00000269954	0	0	0	8	0	2	6	0	0	0	0	0	0	imm_8_11456087	8	11561169	0.333333	0.108696
rs1243528			4.50168	6.16129	0.73064	0.0245028	N	Y	N	0.388895	52.1096	1.31348	28.9015	0.0514971	10.3663	2	8	8	1	3	19	1.24944	0.788575	1.35326	rs1243528	rs1243528		-1	-1			0	0	0	0	0	0	0	0	0	0	0	0	0	rs1243528	14	94840817	0.333333	0.108696
rs16855588	ENSG00000242540	ENSG00000242540	2.69014	8.76465	0.306931	0.00411526	N	Y	N	0.166936	43.351	1.88498	40.7533	0.016335	5.76714	1	10	7	1	3	19	1.41823	0.784086	1.49659	rs16855588	rs16855588	2	5710632	5710632	+	ENSG00000242540	0	0	0	1	0	0	1	0	0	0	0	0	0	rs16855588	2	5710632	0.333333	0.108696
rs35703030	LINC01882	LINC01882	2.69014	8.76465	0.306931	0.00411526	N	Y	N	0.166936	43.351	1.88498	40.7533	0.016335	5.76714	1	10	7	1	3	19	1.41823	0.784086	1.49659	rs35703030	rs35703030	18	12762238	12762244	+	ENSG00000260302	0	0	0	9	0	0	9	0	0	0	0	0	0	18-12752243-A-INSERTION	18	12762237	0.333333	0.108696
rs3808851			0.28465	12.2216	0.0232908	0.000793216	N	Y	N	0.000412191	196.573	2.60651	57.3053	3.19e-05	16.9982	0	12	6	1	3	19	3.33547	0.788363	3.36368	rs3808851	rs3808851		-1	-1			0	0	0	0	0	0	0	0	0	0	0	0	0	rs3808851	9	4792371	0.333333	0.108696
rs4400740			4.50168	6.16129	0.73064	0.0245028	N	Y	N	0.388895	52.1096	1.31348	28.9015	0.0514971	10.3663	2	8	8	1	3	19	1.24944	0.788575	1.35326	rs4400740	rs4400740		-1	-1			0	0	0	0	0	0	0	0	0	0	0	0	0	rs4400740	10	84671870	0.333333	0.108696
rs7425027			4.50168	6.16129	0.73064	0.0245028	N	Y	N	0.388895	52.1096	1.31348	28.9015	0.0514971	10.3663	2	8	8	1	3	19	1.24944	0.788575	1.35326	rs7425027	rs7425027		-1	-1			0	0	0	0	0	0	0	0	0	0	0	0	0	rs7425027	2	179356141	0.333333	0.108696
rs9829591			4.50168	6.16129	0.73064	0.0245028	N	Y	N	0.388895	52.1096	1.31348	28.9015	0.0514971	10.3663	2	8	8	1	3	19	1.24944	0.788575	1.35326	rs9829591	rs9829591		-1	-1			0	0	0	0	0	0	0	0	0	0	0	0	0	rs9829591	3	127479651	0.333333	0.108696
rs17076580			3.2606	12.2488	0.266198	0.0237897	N	Y	N	0.478595	22.214	1.39003	107.934	0.0182232	3.88854	3	6	9	2	1	20	0.978985	1.11026	1.36814	rs17076580	rs17076580		-1	-1			0	0	0	0	0	0	0	0	0	0	0	0	0	1kg_5_173198587	5	173838978	0.333333	0.108696
rs10178585	SLC9A2	SLC9A2	26.493	3.98776	6.64356	0.0362094	N	Y	N	0.0385553	18204.4	1.05192	15.1173	0.00948948	4651.15	1	10	7	0	6	17	3.33293	0.679904	3.34246	rs10178585	rs10178585	2	102656498	102656498	+	ENSG00000115616	0	0	0	1	0	0	0	0	0	0	0	0	0	rs10178585	2	102656498	0.333333	0.130435
rs10446261	ENSG00000289322	ENSG00000289322	26.493	3.98776	6.64356	0.0362094	N	Y	N	0.0385553	18204.4	1.05192	15.1173	0.00948948	4651.15	1	10	7	0	6	17	3.33293	0.679904	3.34246	rs10446261	rs10446261	21	42056425	42056425	+	ENSG00000289322	0	0	0	0	0	2	0	0	0	0	0	0	0	rs10446261	21	42056425	0.333333	0.130435
rs10985101	C5	C5	2.80328	5.5606	0.504132	0.0130141	N	Y	N	0.000416676	18859.7	1.45272	21.2844	7.45e-05	3409.56	0	12	6	0	6	17	4.49693	0.684831	4.49962	rs10985101	rs10985101	9	120944538	120944538	+	ENSG00000106804	0	0	2	5	0	0	2	0	0	0	0	0	0	imm_9_122746637	9	120944538	0.333333	0.130435
rs114607			26.493	3.98776	6.64356	0.0362094	N	Y	N	0.0385553	18204.4	1.05192	15.1173	0.00948948	4651.15	1	10	7	0	6	17	3.33293	0.679904	3.34246	rs114607	rs114607		-1	-1			0	0	0	0	0	0	0	0	0	0	0	0	0	rs114607	22	39980379	0.333333	0.130435
rs12003088	C5	C5	2.80328	5.5606	0.504132	0.0130141	N	Y	N	0.000416676	18859.7	1.45272	21.2844	7.45e-05	3409.56	0	12	6	0	6	17	4.49693	0.684831	4.49962	rs12003088	rs12003088	9	120943030	120943030	+	ENSG00000106804	0	0	2	5	0	0	2	0	0	0	0	0	0	imm_9_122745129	9	120943030	0.333333	0.130435
rs12235124	C5	C5	2.80328	5.5606	0.504132	0.0130141	N	Y	N	0.000416676	18859.7	1.45272	21.2844	7.45e-05	3409.56	0	12	6	0	6	17	4.49693	0.684831	4.49962	rs12235124	rs12235124	9	120933580	120933580	+	ENSG00000106804	3	0	2	0	0	2	0	0	0	0	0	0	0	imm_9_122735679	9	120933580	0.333333	0.130435
rs13407351	ENSG00000234936	ENSG00000234936	26.493	3.98776	6.64356	0.0362094	N	Y	N	0.0385553	18204.4	1.05192	15.1173	0.00948948	4651.15	1	10	7	0	6	17	3.33293	0.679904	3.34246	rs13407351	rs13407351	2	43229595	43229595	+	ENSG00000234936	0	0	0	0	0	1	0	0	0	0	0	0	0	1kg_2_43310238	2	43229595	0.333333	0.130435
rs2280015	GATA3	GATA3	2.80328	5.5606	0.504132	0.0130141	N	Y	N	0.000416676	18859.7	1.45272	21.2844	7.45e-05	3409.56	0	12	6	0	6	17	4.49693	0.684831	4.49962	rs2280015	rs2280015	10	8068975	8068975	+	ENSG00000107485	0	0	0	6	0	0	0	0	0	0	0	0	0	rs2280015	10	8068975	0.333333	0.130435
rs2706682	PITPNC1	PITPNC1	26.493	3.98776	6.64356	0.0362094	N	Y	N	0.0385553	18204.4	1.05192	15.1173	0.00948948	4651.15	1	10	7	0	6	17	3.33293	0.679904	3.34246	rs2706682	rs2706682	17	67558173	67558173	+	ENSG00000154217	0	0	0	6	0	0	2	0	0	0	0	0	0	rs2706682	17	67558173	0.333333	0.130435
rs28894989	LINC02571	LINC02571	26.493	3.98776	6.64356	0.0362094	N	Y	N	0.0385553	18204.4	1.05192	15.1173	0.00948948	4651.15	1	10	7	0	6	17	3.33293	0.679904	3.34246	rs28894989	rs28894989	6	31296541	31296541	+	ENSG00000256166	0	0	0	1	0	0	1	0	0	0	0	0	0	rs28894989	6	31296541	0.333333	0.130435
rs3136700	CD2	CD2	26.493	3.98776	6.64356	0.0362094	N	Y	N	0.0385553	18204.4	1.05192	15.1173	0.00948948	4651.15	1	10	7	0	6	17	3.33293	0.679904	3.34246	rs3136700	rs3136700	1	116756798	116756798	+	ENSG00000116824	0	0	0	2	0	0	0	0	0	0	0	0	0	seq-rs3136700	1	116756798	0.333333	0.130435
rs3764310	DHODH	DHODH	26.493	3.98776	6.64356	0.0362094	N	Y	N	0.0385553	18204.4	1.05192	15.1173	0.00948948	4651.15	1	10	7	0	6	17	3.33293	0.679904	3.34246	rs3764310	rs3764310	16	72014433	72014433	+	ENSG00000102967	0	0	1	6	0	1	1	0	0	0	0	0	0	rs3764310	16	72014433	0.333333	0.130435
rs3807495	TSPAN13	TSPAN13	26.493	3.98776	6.64356	0.0362094	N	Y	N	0.0385553	18204.4	1.05192	15.1173	0.00948948	4651.15	1	10	7	0	6	17	3.33293	0.679904	3.34246	rs3807495	rs3807495	7	16781591	16781591	+	ENSG00000106537	0	0	0	1	0	0	0	0	0	0	0	0	0	rs3807495	7	16781591	0.333333	0.130435
rs4370496	XKR6	XKR6	26.493	3.98776	6.64356	0.0362094	N	Y	N	0.0385553	18204.4	1.05192	15.1173	0.00948948	4651.15	1	10	7	0	6	17	3.33293	0.679904	3.34246	rs4370496	rs4370496	8	11018788	11018788	+	ENSG00000171044	0	0	0	2	0	0	0	0	0	0	0	0	0	1kg_8_10913708	8	11018788	0.333333	0.130435
rs4661003			26.493	3.98776	6.64356	0.0362094	N	Y	N	0.0385553	18204.4	1.05192	15.1173	0.00948948	4651.15	1	10	7	0	6	17	3.33293	0.679904	3.34246	rs4661003	rs4661003		-1	-1			0	0	0	0	0	0	0	0	0	0	0	0	0	rs4661003	1	39825024	0.333333	0.130435
rs476141	LINC02774	LINC02774	2.80328	5.5606	0.504132	0.0130141	N	Y	N	0.000416676	18859.7	1.45272	21.2844	7.45e-05	3409.56	0	12	6	0	6	17	4.49693	0.684831	4.49962	rs476141	rs476141	1	244013122	244013122	+	ENSG00000226828	0	0	0	6	0	0	6	0	0	0	0	0	0	rs476141	1	244013122	0.333333	0.130435
rs62578401	C5	C5	2.80328	5.5606	0.504132	0.0130141	N	Y	N	0.000416676	18859.7	1.45272	21.2844	7.45e-05	3409.56	0	12	6	0	6	17	4.49693	0.684831	4.49962	rs62578401	rs62578401	9	120939884	120939884	+	ENSG00000106804	0	0	2	5	0	0	2	0	0	0	0	0	0	imm_9_122741983	9	120939884	0.333333	0.130435
rs62578404	C5	C5	2.80328	5.5606	0.504132	0.0130141	N	Y	N	0.000416676	18859.7	1.45272	21.2844	7.45e-05	3409.56	0	12	6	0	6	17	4.49693	0.684831	4.49962	rs62578404	rs62578404	9	120943572	120943572	+	ENSG00000106804	0	0	2	5	0	0	2	0	0	0	0	0	0	imm_9_122745671	9	120943572	0.333333	0.130435
rs7698	MAPK3	MAPK3	2.80328	5.5606	0.504132	0.0130141	N	Y	N	0.000416676	18859.7	1.45272	21.2844	7.45e-05	3409.56	0	12	6	0	6	17	4.49693	0.684831	4.49962	rs7698	rs7698	16	30114479	30114479	+	ENSG00000102882	5	0	2	0	0	1	0	0	0	0	0	0	0	rs7698	16	30114479	0.333333	0.130435
rs9468877	PSORS1C3,POU5F1	PSORS1C3	26.493	3.98776	6.64356	0.0362094	N	Y	N	0.0385553	18204.4	1.05192	15.1173	0.00948948	4651.15	1	10	7	0	6	17	3.33293	0.679904	3.34246	rs9468877	rs9468877	6	31175126	31175126	+	ENSG00000204528,ENSG00000204531	0	0	0	4	0	0	2	0	0	0	0	0	0	rs9468877	6	31175126	0.333333	0.130435
rs9819189	SRGAP3	SRGAP3	26.493	3.98776	6.64356	0.0362094	N	Y	N	0.0385553	18204.4	1.05192	15.1173	0.00948948	4651.15	1	10	7	0	6	17	3.33293	0.679904	3.34246	rs9819189	rs9819189	3	9209514	9209514	+	ENSG00000196220	0	0	0	5	0	0	3	0	0	0	0	0	0	rs9819189	3	9209514	0.333333	0.130435
rs10513978	DOK6	DOK6	2.5493	6.27997	0.405941	0.0186162	N	Y	N	0.157881	41.1634	1.48943	26.4787	0.0227571	7.24116	1	10	7	1	4	18	1.41925	0.73417	1.47007	rs10513978	rs10513978	18	69822170	69822170	+	ENSG00000206052	0	0	0	1	0	0	0	0	0	0	0	0	0	imm_18_65640386	18	69822170	0.333333	0.130435
rs10513979	DOK6	DOK6	2.5493	6.27997	0.405941	0.0186162	N	Y	N	0.157881	41.1634	1.48943	26.4787	0.0227571	7.24116	1	10	7	1	4	18	1.41925	0.73417	1.47007	rs10513979	rs10513979	18	69826648	69826648	+	ENSG00000206052	0	0	0	2	0	0	0	0	0	0	0	0	0	imm_18_65644864	18	69826648	0.333333	0.130435
rs11119604	KCNH1	KCNH1	2.5493	6.27997	0.405941	0.0186162	N	Y	N	0.157881	41.1634	1.48943	26.4787	0.0227571	7.24116	1	10	7	1	4	18	1.41925	0.73417	1.47007	rs11119604	rs11119604	1	210799215	210799215	+	ENSG00000143473	0	0	5	12	0	0	0	0	0	0	0	0	0	rs11119604	1	210799215	0.333333	0.130435
rs11875162	DOK6	DOK6	2.5493	6.27997	0.405941	0.0186162	N	Y	N	0.157881	41.1634	1.48943	26.4787	0.0227571	7.24116	1	10	7	1	4	18	1.41925	0.73417	1.47007	rs11875162	rs11875162	18	69822605	69822605	+	ENSG00000206052	0	0	0	1	0	0	0	0	0	0	0	0	0	imm_18_65640821	18	69822605	0.333333	0.130435
rs17799658	DOK6	DOK6	2.5493	6.27997	0.405941	0.0186162	N	Y	N	0.157881	41.1634	1.48943	26.4787	0.0227571	7.24116	1	10	7	1	4	18	1.41925	0.73417	1.47007	rs17799658	rs17799658	18	69823297	69823297	+	ENSG00000206052	0	0	0	1	0	0	0	0	0	0	0	0	0	imm_18_65641513	18	69823297	0.333333	0.130435
rs28702626	DOK6	DOK6	2.5493	6.27997	0.405941	0.0186162	N	Y	N	0.157881	41.1634	1.48943	26.4787	0.0227571	7.24116	1	10	7	1	4	18	1.41925	0.73417	1.47007	rs28702626	rs28702626	18	69823723	69823723	+	ENSG00000206052	0	0	0	2	0	0	0	0	0	0	0	0	0	imm_18_65641939	18	69823723	0.333333	0.130435
rs35124952	DOK6	DOK6	2.5493	6.27997	0.405941	0.0186162	N	Y	N	0.157881	41.1634	1.48943	26.4787	0.0227571	7.24116	1	10	7	1	4	18	1.41925	0.73417	1.47007	rs35124952	rs35124952	18	69824858	69824858	+	ENSG00000206052	0	0	0	2	0	0	0	0	0	0	0	0	0	imm_18_65643074	18	69824858	0.333333	0.130435
rs35159959	DOK6	DOK6	2.5493	6.27997	0.405941	0.0186162	N	Y	N	0.157881	41.1634	1.48943	26.4787	0.0227571	7.24116	1	10	7	1	4	18	1.41925	0.73417	1.47007	rs35159959	rs35159959	18	69824684	69824684	+	ENSG00000206052	0	0	0	2	0	0	0	0	0	0	0	0	0	imm_18_65642900	18	69824684	0.333333	0.130435
rs62090536	DOK6	DOK6	2.5493	6.27997	0.405941	0.0186162	N	Y	N	0.157881	41.1634	1.48943	26.4787	0.0227571	7.24116	1	10	7	1	4	18	1.41925	0.73417	1.47007	rs62090536	rs62090536	18	69824969	69824969	+	ENSG00000206052	0	0	0	2	0	0	0	0	0	0	0	0	0	imm_18_65643185	18	69824969	0.333333	0.130435
rs72953837	DOK6	DOK6	2.5493	6.27997	0.405941	0.0186162	N	Y	N	0.157881	41.1634	1.48943	26.4787	0.0227571	7.24116	1	10	7	1	4	18	1.41925	0.73417	1.47007	rs72953837	rs72953837	18	69826489	69826489	+	ENSG00000206052	0	0	0	2	0	0	0	0	0	0	0	0	0	imm_18_65644705	18	69826489	0.333333	0.130435
rs8110638			2.5493	6.27997	0.405941	0.0186162	N	Y	N	0.157881	41.1634	1.48943	26.4787	0.0227571	7.24116	1	10	7	1	4	18	1.41925	0.73417	1.47007	rs8110638	rs8110638		-1	-1			0	0	0	0	0	0	0	0	0	0	0	0	0	rs8110638	19	57058351	0.333333	0.130435
rs978914	DOCK2,INSYN2B	DOCK2	2.5493	6.27997	0.405941	0.0186162	N	Y	N	0.157881	41.1634	1.48943	26.4787	0.0227571	7.24116	1	10	7	1	4	18	1.41925	0.73417	1.47007	rs978914	rs978914	5	169921806	169921806	+	ENSG00000134516,ENSG00000204767	0	0	6	24	0	0	6	0	0	0	0	0	0	rs978914	5	169921806	0.333333	0.130435
rs9947556	DOK6	DOK6	2.5493	6.27997	0.405941	0.0186162	N	Y	N	0.157881	41.1634	1.48943	26.4787	0.0227571	7.24116	1	10	7	1	4	18	1.41925	0.73417	1.47007	rs9947556	rs9947556	18	69821704	69821704	+	ENSG00000206052	0	0	0	2	0	0	0	0	0	0	0	0	0	imm_18_65639920	18	69821704	0.333333	0.130435
rs2202528	TTC33	TTC33	2.35802	9.09524	0.259259	0.0174848	N	Y	N	0.294046	18.9095	1.61894	51.0973	0.0225572	2.97978	2	8	8	2	2	19	1.06216	0.880602	1.2458	rs2202528	rs2202528	5	40531518	40531518	+	ENSG00000113638	0	0	0	1	0	0	0	0	0	0	0	0	0	imm_5_40567377	5	40531518	0.333333	0.130435
rs2260717	ABR	ABR	2.35802	9.09524	0.259259	0.0174848	N	Y	N	0.294046	18.9095	1.61894	51.0973	0.0225572	2.97978	2	8	8	2	2	19	1.06216	0.880602	1.2458	rs2260717	rs2260717	17	1090360	1090360	+	ENSG00000159842	0	0	0	8	0	0	1	0	0	0	0	0	0	rs2260717	17	1090360	0.333333	0.130435
rs496173	SKAP2	SKAP2	2.63934	4.49804	0.586777	0.0296038	N	Y	N	0.000391999	17770.8	1.20866	16.7395	8.72e-05	3948.59	0	12	6	0	7	16	4.49734	0.670474	4.49705	rs496173	rs496173	7	26843540	26843540	+	ENSG00000005020	0	0	0	12	0	0	8	0	0	0	0	0	0	imm_7_26849684	7	26843540	0.333333	0.152174
rs945020	ENSG00000258460	ENSG00000258460	2.63934	4.49804	0.586777	0.0296038	N	Y	N	0.000391999	17770.8	1.20866	16.7395	8.72e-05	3948.59	0	12	6	0	7	16	4.49734	0.670474	4.49705	rs945020	rs945020	14	101333787	101333787	+	ENSG00000258460	0	0	0	10	0	0	10	0	0	0	0	0	0	rs945020	14	101333787	0.333333	0.152174
rs10092802	XKR6	XKR6	2.40845	4.76968	0.50495	0.046244	N	Y	N	0.148826	38.976	1.20215	18.9242	0.0292299	8.7231	1	10	7	1	5	17	1.42039	0.703145	1.45371	rs10092802	rs10092802	8	11003808	11003808	+	ENSG00000171044	0	0	0	1	0	0	0	0	0	0	0	0	0	1kg_8_10898728	8	11003808	0.333333	0.152174
rs11024625	GTF2H1	GTF2H1	2.40845	4.76968	0.50495	0.046244	N	Y	N	0.148826	38.976	1.20215	18.9242	0.0292299	8.7231	1	10	7	1	5	17	1.42039	0.703145	1.45371	rs11024625	rs11024625	11	18350013	18350013	+	ENSG00000110768	0	0	0	10	0	0	2	0	0	0	0	0	0	rs11024625	11	18350013	0.333333	0.152174
rs12248143			2.40845	4.76968	0.50495	0.046244	N	Y	N	0.148826	38.976	1.20215	18.9242	0.0292299	8.7231	1	10	7	1	5	17	1.42039	0.703145	1.45371	rs12248143	rs12248143		-1	-1			0	0	0	0	0	0	0	0	0	0	0	0	0	rs12248143	10	26313498	0.333333	0.152174
rs12442378	TLN2	TLN2	2.40845	4.76968	0.50495	0.046244	N	Y	N	0.148826	38.976	1.20215	18.9242	0.0292299	8.7231	1	10	7	1	5	17	1.42039	0.703145	1.45371	rs12442378	rs12442378	15	62424486	62424486	+	ENSG00000171914	0	0	0	2	0	0	1	0	0	0	0	0	0	rs12442378	15	62424486	0.333333	0.152174
rs12473869			2.40845	4.76968	0.50495	0.046244	N	Y	N	0.148826	38.976	1.20215	18.9242	0.0292299	8.7231	1	10	7	1	5	17	1.42039	0.703145	1.45371	rs12473869	rs12473869		-1	-1			0	0	0	0	0	0	0	0	0	0	0	0	0	rs12473869	2	129699892	0.333333	0.152174
rs4291262	PXDNL	PXDNL	2.40845	4.76968	0.50495	0.046244	N	Y	N	0.148826	38.976	1.20215	18.9242	0.0292299	8.7231	1	10	7	1	5	17	1.42039	0.703145	1.45371	rs4291262	rs4291262	8	51526468	51526468	+	ENSG00000147485	0	0	0	2	0	0	0	0	0	0	0	0	0	rs4291262	8	51526468	0.333333	0.152174
rs72875566			2.40845	4.76968	0.50495	0.046244	N	Y	N	0.148826	38.976	1.20215	18.9242	0.0292299	8.7231	1	10	7	1	5	17	1.42039	0.703145	1.45371	rs72875566	rs72875566		-1	-1			0	0	0	0	0	0	0	0	0	0	0	0	0	1kg_2_43307542	2	43226899	0.333333	0.152174
rs72886165	ABHD6	ABHD6	2.40845	4.76968	0.50495	0.046244	N	Y	N	0.148826	38.976	1.20215	18.9242	0.0292299	8.7231	1	10	7	1	5	17	1.42039	0.703145	1.45371	rs72886165	rs72886165	3	58269658	58269658	+	ENSG00000163686	0	0	0	4	0	0	0	0	0	0	0	0	0	imm_3_58230425	3	58269658	0.333333	0.152174
rs941798	PTPN1	PTPN1	2.40845	4.76968	0.50495	0.046244	N	Y	N	0.148826	38.976	1.20215	18.9242	0.0292299	8.7231	1	10	7	1	5	17	1.42039	0.703145	1.45371	rs941798	rs941798	20	50546698	50546698	+	ENSG00000196396	0	0	0	6	0	0	0	0	0	0	0	0	0	rs941798	20	50546698	0.333333	0.152174
rs9481165	TRAF3IP2,TRAF3IP2-AS1	TRAF3IP2	2.40845	4.76968	0.50495	0.046244	N	Y	N	0.148826	38.976	1.20215	18.9242	0.0292299	8.7231	1	10	7	1	5	17	1.42039	0.703145	1.45371	rs9481165	rs9481165	6	111571505	111571505	+	ENSG00000056972,ENSG00000231889	0	0	0	20	0	0	14	0	0	0	0	0	0	rs9481165	6	111571505	0.333333	0.152174
rs1348644	PTPRD	PTPRD	1.33535	8.30577	0.160773	0.00974782	N	Y	N	0.113544	15.7044	1.77985	38.7593	0.0115347	2.24088	1	10	7	2	3	18	1.25753	0.785929	1.3442	rs1348644	rs1348644	9	9178137	9178137	+	ENSG00000153707	0	0	0	2	0	0	0	0	0	0	0	0	0	rs1348644	9	9178137	0.333333	0.152174
rs2073508	TGFBI	TGFBI	1.33535	8.30577	0.160773	0.00974782	N	Y	N	0.113544	15.7044	1.77985	38.7593	0.0115347	2.24088	1	10	7	2	3	18	1.25753	0.785929	1.3442	rs2073508	rs2073508	5	136047668	136047668	+	ENSG00000120708	0	0	2	12	0	2	4	0	0	0	0	0	0	rs2073508	5	136047668	0.333333	0.152174
rs17221476			0.23994	5.23542	0.0458302	0.0178555	N	Y	N	0.000346455	166.173	1.36069	20.1439	6.58e-05	31.932	0	12	6	1	6	16	3.33694	0.687477	3.34001	rs17221476	rs17221476		-1	-1			0	0	0	0	0	0	0	0	0	0	0	0	0	rs17221476	22	46751220	0.333333	0.173913
rs10199768	APOB	APOB	0.225037	4.21866	0.0533434	0.041311	N	Y	N	0.000324544	156.04	1.12681	15.7942	7.71e-05	36.9157	0	12	6	1	7	15	3.33755	0.673535	3.33655	rs10199768	rs10199768	2	21021128	21021128	+	ENSG00000084674	0	0	2	3	0	0	0	0	0	0	0	0	0	rs10199768	2	21021128	0.333333	0.195652
rs10789738	LINC02713	LINC02713	0.225037	4.21866	0.0533434	0.041311	N	Y	N	0.000324544	156.04	1.12681	15.7942	7.71e-05	36.9157	0	12	6	1	7	15	3.33755	0.673535	3.33655	rs10789738	rs10789738	11	97899106	97899106	+	ENSG00000255502	0	0	0	3	0	0	3	0	0	0	0	0	0	rs10789738	11	97899106	0.333333	0.195652
rs10876849			0.225037	4.21866	0.0533434	0.041311	N	Y	N	0.000324544	156.04	1.12681	15.7942	7.71e-05	36.9157	0	12	6	1	7	15	3.33755	0.673535	3.33655	rs10876849	rs10876849		-1	-1			0	0	0	0	0	0	0	0	0	0	0	0	0	rs10876849	12	55663075	0.333333	0.195652
rs693	APOB	APOB	0.225037	4.21866	0.0533434	0.041311	N	Y	N	0.000324544	156.04	1.12681	15.7942	7.71e-05	36.9157	0	12	6	1	7	15	3.33755	0.673535	3.33655	rs693	rs693	2	21009323	21009323	+	ENSG00000084674	0	0	0	0	0	0	0	0	0	0	0	0	1	rs693	2	21009323	0.333333	0.195652
rs950166			0.225037	4.21866	0.0533434	0.041311	N	Y	N	0.000324544	156.04	1.12681	15.7942	7.71e-05	36.9157	0	12	6	1	7	15	3.33755	0.673535	3.33655	rs950166	rs950166		-1	-1			0	0	0	0	0	0	0	0	0	0	0	0	0	rs950166	12	55662528	0.333333	0.195652
rs12080846	ARHGEF2	ARHGEF2	0.125683	6.26197	0.0200708	0.0111947	N	Y	N	0.000206339	76.5547	1.55577	25.2044	3.24e-05	12.4195	0	12	6	2	5	16	3.27143	0.710471	3.27947	rs12080846	rs12080846	1	155959910	155959910	+	ENSG00000116584	0	0	3	30	0	0	9	0	0	0	0	0	0	imm_1_154196325	1	155959910	0.333333	0.195652
rs12091361	ARHGEF2	ARHGEF2	0.125683	6.26197	0.0200708	0.0111947	N	Y	N	0.000206339	76.5547	1.55577	25.2044	3.24e-05	12.4195	0	12	6	2	5	16	3.27143	0.710471	3.27947	rs12091361	rs12091361	1	155959882	155959882	+	ENSG00000116584	0	0	1	10	0	0	3	0	0	0	0	0	0	imm_1_154196297	1	155959882	0.333333	0.195652
rs1952178	ENSG00000288042	ENSG00000288042	0.125683	6.26197	0.0200708	0.0111947	N	Y	N	0.000206339	76.5547	1.55577	25.2044	3.24e-05	12.4195	0	12	6	2	5	16	3.27143	0.710471	3.27947	rs1952178	rs1952178	9	7343188	7343188	+	ENSG00000288042	0	0	0	1	0	0	1	0	0	0	0	0	0	rs1952178	9	7343188	0.333333	0.195652
rs2364403	ARHGEF2	ARHGEF2	0.125683	6.26197	0.0200708	0.0111947	N	Y	N	0.000206339	76.5547	1.55577	25.2044	3.24e-05	12.4195	0	12	6	2	5	16	3.27143	0.710471	3.27947	rs2364403	rs2364403	1	155957961	155957961	+	ENSG00000116584	0	0	3	30	0	0	9	0	0	0	0	0	0	imm_1_154194376	1	155957961	0.333333	0.195652
rs4445658	GUCY2EP	GUCY2EP	0.125683	6.26197	0.0200708	0.0111947	N	Y	N	0.000206339	76.5547	1.55577	25.2044	3.24e-05	12.4195	0	12	6	2	5	16	3.27143	0.710471	3.27947	rs4445658	rs4445658	11	76709675	76709675	+	ENSG00000204529	0	0	0	1	0	0	1	0	0	0	0	0	0	rs4445658	11	76709675	0.333333	0.195652
rs6927645	CCR6,ENSG00000272980,ENSG00000284825	CCR6	0.854612	7.84689	0.108911	0.0124156	N	Y	N	0.081942	8.91314	1.67477	36.7655	0.00876159	1.35382	1	10	7	3	3	17	1.19624	0.787982	1.28579	rs6927645	rs6927645	6	167116814	167116814	+	ENSG00000112486,ENSG00000272980,ENSG00000284825	0	0	3	9	0	1	2	0	0	0	0	0	0	imm_6_167450292	6	167116814	0.333333	0.195652
rs10019437			0.117877	4.91024	0.0240063	0.0224288	N	Y	N	0.000193285	71.8883	1.26873	19.0036	3.92e-05	14.7126	0	12	6	2	6	15	3.27206	0.690463	3.27456	rs10019437	rs10019437		-1	-1			0	0	0	0	0	0	0	0	0	0	0	0	0	imm_4_25647466	4	26036746	0.333333	0.217391
rs1041968	APOB	APOB	0.117877	4.91024	0.0240063	0.0224288	N	Y	N	0.000193285	71.8883	1.26873	19.0036	3.92e-05	14.7126	0	12	6	2	6	15	3.27206	0.690463	3.27456	rs1041968	rs1041968	2	21009932	21009932	+	ENSG00000084674	0	0	0	0	0	0	0	0	0	0	0	0	1	rs1041968	2	21009932	0.333333	0.217391
rs11816253	FAM171A1,ENSG00000232739	FAM171A1	0.117877	4.91024	0.0240063	0.0224288	N	Y	N	0.000193285	71.8883	1.26873	19.0036	3.92e-05	14.7126	0	12	6	2	6	15	3.27206	0.690463	3.27456	rs11816253	rs11816253	10	15239661	15239661	+	ENSG00000148468,ENSG00000232739	0	0	0	3	0	0	2	0	0	0	0	0	0	rs11816253	10	15239661	0.333333	0.217391
rs12569030			0.117877	4.91024	0.0240063	0.0224288	N	Y	N	0.000193285	71.8883	1.26873	19.0036	3.92e-05	14.7126	0	12	6	2	6	15	3.27206	0.690463	3.27456	rs12569030	rs12569030		-1	-1			0	0	0	0	0	0	0	0	0	0	0	0	0	rs12569030	1	108964042	0.333333	0.217391
rs12957550			0.117877	4.91024	0.0240063	0.0224288	N	Y	N	0.000193285	71.8883	1.26873	19.0036	3.92e-05	14.7126	0	12	6	2	6	15	3.27206	0.690463	3.27456	rs12957550	rs12957550		-1	-1			0	0	0	0	0	0	0	0	0	0	0	0	0	rs12957550	18	25495603	0.333333	0.217391
rs13140970	BLTP1	BLTP1	0.117877	4.91024	0.0240063	0.0224288	N	Y	N	0.000193285	71.8883	1.26873	19.0036	3.92e-05	14.7126	0	12	6	2	6	15	3.27206	0.690463	3.27456	rs13140970	rs13140970	4	122242119	122242119	+	ENSG00000138688	0	0	1	9	0	0	4	0	0	0	0	0	0	imm_4_123382724,rs13140970	4	122242119	0.333333	0.217391
rs155312	DAB1	DAB1	0.117877	4.91024	0.0240063	0.0224288	N	Y	N	0.000193285	71.8883	1.26873	19.0036	3.92e-05	14.7126	0	12	6	2	6	15	3.27206	0.690463	3.27456	rs155312	rs155312	1	57183953	57183953	+	ENSG00000173406	0	0	0	27	0	0	6	0	0	0	0	0	0	rs155312	1	57183953	0.333333	0.217391
rs6832267			0.117877	4.91024	0.0240063	0.0224288	N	Y	N	0.000193285	71.8883	1.26873	19.0036	3.92e-05	14.7126	0	12	6	2	6	15	3.27206	0.690463	3.27456	rs6832267	rs6832267		-1	-1			0	0	0	0	0	0	0	0	0	0	0	0	0	imm_4_25642825	4	26032105	0.333333	0.217391
rs7329467	GJA3	GJA3	0.117877	4.91024	0.0240063	0.0224288	N	Y	N	0.000193285	71.8883	1.26873	19.0036	3.92e-05	14.7126	0	12	6	2	6	15	3.27206	0.690463	3.27456	rs7329467	rs7329467	13	20145283	20145283	+	ENSG00000121743	0	0	0	2	0	0	0	0	0	0	0	0	0	rs7329467	13	20145283	0.333333	0.217391
rs9790578			0.117877	4.91024	0.0240063	0.0224288	N	Y	N	0.000193285	71.8883	1.26873	19.0036	3.92e-05	14.7126	0	12	6	2	6	15	3.27206	0.690463	3.27456	rs9790578	rs9790578		-1	-1			0	0	0	0	0	0	0	0	0	0	0	0	0	imm_4_25643128	4	26032408	0.333333	0.217391
rs9997135			0.117877	4.91024	0.0240063	0.0224288	N	Y	N	0.000193285	71.8883	1.26873	19.0036	3.92e-05	14.7126	0	12	6	2	6	15	3.27206	0.690463	3.27456	rs9997135	rs9997135		-1	-1			0	0	0	0	0	0	0	0	0	0	0	0	0	imm_4_25647550	4	26036830	0.333333	0.217391
rs34836160	DOK6	DOK6	0.804634	5.58605	0.144043	0.0365726	N	Y	N	0.076921	8.4169	1.31281	23.7689	0.012313	1.68508	1	10	7	3	4	16	1.19776	0.73883	1.25482	rs34836160	rs34836160	18	69824863	69824863	+	ENSG00000206052	0	0	0	2	0	0	0	0	0	0	0	0	0	imm_18_65643079	18	69824863	0.333333	0.217391
rs35532228	PFKFB3	PFKFB3	0.11007	3.93927	0.0279418	0.0495247	N	Y	N	0.000180231	67.2219	1.04504	14.8491	4.59e-05	17.0065	0	12	6	2	7	14	3.27277	0.677013	3.27104	rs35532228	rs35532228	10	6223509	6223509	+	ENSG00000170525	0	0	12	45	0	0	3	0	0	0	0	0	0	seq-rs35532228	10	6223509	0.333333	0.23913
rs6752494	SATB2	SATB2	0.11007	3.93927	0.0279418	0.0495247	N	Y	N	0.000180231	67.2219	1.04504	14.8491	4.59e-05	17.0065	0	12	6	2	7	14	3.27277	0.677013	3.27104	rs6752494	rs6752494	2	199448600	199448600	+	ENSG00000119042	0	0	3	30	0	0	3	0	0	0	0	0	0	rs6752494	2	199448600	0.333333	0.23913
rs7207659	ARHGAP44	ARHGAP44	0.11007	3.93927	0.0279418	0.0495247	N	Y	N	0.000180231	67.2219	1.04504	14.8491	4.59e-05	17.0065	0	12	6	2	7	14	3.27277	0.677013	3.27104	rs7207659	rs7207659	17	12912868	12912868	+	ENSG00000006740	0	0	4	12	0	0	2	0	0	0	0	0	0	rs7207659	17	12912868	0.333333	0.23913
rs877832	PLB1	PLB1	0.11007	3.93927	0.0279418	0.0495247	N	Y	N	0.000180231	67.2219	1.04504	14.8491	4.59e-05	17.0065	0	12	6	2	7	14	3.27277	0.677013	3.27104	rs877832	rs877832	2	28578027	28578027	+	ENSG00000163803	0	0	0	10	0	0	2	0	0	0	0	0	0	rs877832	2	28578027	0.333333	0.23913
rs10960659			0.0798519	5.87303	0.0135964	0.00739503	N	Y	N	0.000137122	46.5011	1.4509	23.7731	2.3e-05	8.03445	0	12	6	3	5	15	3.2485	0.71336	3.25596	rs10960659	rs10960659		-1	-1			0	0	0	0	0	0	0	0	0	0	0	0	0	rs10960659	9	12396385	0.333333	0.23913
rs1093707	KDM4C,ENSG00000293552	KDM4C	0.0745637	4.58506	0.0162623	0.0227985	N	Y	N	0.00012786	43.4831	1.17686	17.8635	2.78e-05	9.51723	0	12	6	3	6	14	3.24922	0.693856	3.25102	rs1093707	rs1093707	9	7006539	7006539	+	ENSG00000107077,ENSG00000293552	0	0	3	18	0	0	0	0	0	0	0	0	0	rs1093707	9	7006539	0.333333	0.26087
rs2293707			0.0745637	4.58506	0.0162623	0.0227985	N	Y	N	0.00012786	43.4831	1.17686	17.8635	2.78e-05	9.51723	0	12	6	3	6	14	3.24922	0.693856	3.25102	rs2293707	rs2293707		-1	-1			0	0	0	0	0	0	0	0	0	0	0	0	0	rs2293707	14	21862882	0.333333	0.26087
rs11643117	DYNLRB2-AS1	DYNLRB2-AS1	0.570594	5.23909	0.108911	0.0363462	N	Y	N	0.058026	5.61089	1.22458	22.4143	0.00990766	1.19721	1	10	7	4	4	15	1.16622	0.741608	1.22307	rs11643117	rs11643117	16	80279674	80279674	+	ENSG00000259867	0	0	0	5	0	0	5	0	0	0	0	0	0	rs11643117	16	80279674	0.333333	0.26087
rs10906752	FAM107B	FAM107B	0.428335	4.89213	0.0875558	0.0311735	N	Y	N	0.0451798	4.0609	1.13642	21.06	0.0082787	0.925994	1	10	7	5	4	14	1.14758	0.744768	1.20336	rs10906752	rs10906752	10	14736102	14736102	+	ENSG00000065809	0	0	1	2	0	0	0	0	0	0	0	0	0	rs10906752	10	14736102	0.333333	0.304348
rs10485613			31.3704	259.519	0.120879	3.9e-05	N	N	N	0.0460932	21350.2	0.484624	138973	1.51e-05	965.786	1	9	8	0	0	23	3.32804	3.20572	4.58465	rs10485613	rs10485613		-1	-1			0	0	0	0	0	0	0	0	0	0	0	0	0	rs10485613	20	50221324	0.305556	0
rs10153431			28.6543	11.2881	2.53846	0.00192457	N	Y	N	0.0420516	19525.3	2.05138	62.1146	0.00330034	1952.46	1	9	8	0	2	21	3.32865	0.870018	3.39045	rs10153431	rs10153431		-1	-1			0	0	0	0	0	0	0	0	0	0	0	0	0	1kg_18_41020542	18	45186579	0.305556	0.0434783
rs10163551			28.6543	11.2881	2.53846	0.00192457	N	Y	N	0.0420516	19525.3	2.05138	62.1146	0.00330034	1952.46	1	9	8	0	2	21	3.32865	0.870018	3.39045	rs10163551	rs10163551		-1	-1			0	0	0	0	0	0	0	0	0	0	0	0	0	1kg_18_41031062	18	45197099	0.305556	0.0434783
rs12761826	WDFY4,ENSG00000241577	WDFY4	48.6923	7.83935	6.21127	0.00789239	N	Y	N	0.0816067	29053.3	1.39717	43.9858	0.00907976	4249	2	7	9	0	2	21	3.2609	0.879954	3.33065	rs12761826	rs12761826	10	48890521	48890521	+	ENSG00000128815,ENSG00000241577	0	0	0	2	0	0	1	0	0	0	0	0	0	imm_10_49768572	10	48890521	0.305556	0.0434783
rs17030034	ENSG00000293332	ENSG00000293332	28.6543	11.2881	2.53846	0.00192457	N	Y	N	0.0420516	19525.3	2.05138	62.1146	0.00330034	1952.46	1	9	8	0	2	21	3.32865	0.870018	3.39045	rs17030034	rs17030034	2	65212458	65212458	+	ENSG00000293332	0	0	0	2	0	0	2	0	0	0	0	0	0	imm_2_65293096	2	65212458	0.305556	0.0434783
rs56261720			28.6543	11.2881	2.53846	0.00192457	N	Y	N	0.0420516	19525.3	2.05138	62.1146	0.00330034	1952.46	1	9	8	0	2	21	3.32865	0.870018	3.39045	rs56261720	rs56261720		-1	-1			0	0	0	0	0	0	0	0	0	0	0	0	0	1kg_18_41022749	18	45188786	0.305556	0.0434783
rs56330549			28.6543	11.2881	2.53846	0.00192457	N	Y	N	0.0420516	19525.3	2.05138	62.1146	0.00330034	1952.46	1	9	8	0	2	21	3.32865	0.870018	3.39045	rs56330549	rs56330549		-1	-1			0	0	0	0	0	0	0	0	0	0	0	0	0	1kg_18_41022694	18	45188731	0.305556	0.0434783
rs62092092			28.6543	11.2881	2.53846	0.00192457	N	Y	N	0.0420516	19525.3	2.05138	62.1146	0.00330034	1952.46	1	9	8	0	2	21	3.32865	0.870018	3.39045	rs62092092	rs62092092		-1	-1			0	0	0	0	0	0	0	0	0	0	0	0	0	1kg_18_41020212	18	45186249	0.305556	0.0434783
rs72890399	ENSG00000293332	ENSG00000293332	28.6543	11.2881	2.53846	0.00192457	N	Y	N	0.0420516	19525.3	2.05138	62.1146	0.00330034	1952.46	1	9	8	0	2	21	3.32865	0.870018	3.39045	rs72890399	rs72890399	2	65208728	65208728	+	ENSG00000293332	0	0	0	2	0	0	2	0	0	0	0	0	0	imm_2_65289366	2	65208728	0.305556	0.0434783
rs8083586	ENSG00000267101	ENSG00000267101	28.6543	11.2881	2.53846	0.00192457	N	Y	N	0.0420516	19525.3	2.05138	62.1146	0.00330034	1952.46	1	9	8	0	2	21	3.32865	0.870018	3.39045	rs8083586	rs8083586	18	45179823	45179823	+	ENSG00000267101	0	0	0	14	0	0	14	0	0	0	0	0	0	1kg_18_41013786	18	45179823	0.305556	0.0434783
rs10086171	XKR6	XKR6	27.2963	7.28435	3.74725	0.00813219	N	Y	N	0.0400308	18612.9	1.58463	33.4853	0.00509388	2756.62	1	9	8	0	3	20	3.32901	0.778254	3.36772	rs10086171	rs10086171	8	10999376	10999376	+	ENSG00000171044	0	0	0	2	0	0	0	0	0	0	0	0	0	1kg_8_10894296	8	10999376	0.305556	0.0652174
rs10090729	XKR6	XKR6	27.2963	7.28435	3.74725	0.00813219	N	Y	N	0.0400308	18612.9	1.58463	33.4853	0.00509388	2756.62	1	9	8	0	3	20	3.32901	0.778254	3.36772	rs10090729	rs10090729	8	11000846	11000846	+	ENSG00000171044	0	0	0	2	0	0	0	0	0	0	0	0	0	1kg_8_10895766	8	11000846	0.305556	0.0652174
rs10468975	ENSG00000267101	ENSG00000267101	27.2963	7.28435	3.74725	0.00813219	N	Y	N	0.0400308	18612.9	1.58463	33.4853	0.00509388	2756.62	1	9	8	0	3	20	3.32901	0.778254	3.36772	rs10468975	rs10468975	18	45172170	45172170	+	ENSG00000267101	0	0	0	14	0	0	14	0	0	0	0	0	0	1kg_18_41006133	18	45172170	0.305556	0.0652174
rs10502858	ENSG00000267101	ENSG00000267101	27.2963	7.28435	3.74725	0.00813219	N	Y	N	0.0400308	18612.9	1.58463	33.4853	0.00509388	2756.62	1	9	8	0	3	20	3.32901	0.778254	3.36772	rs10502858	rs10502858	18	45171844	45171844	+	ENSG00000267101	0	0	0	7	0	0	7	0	0	0	0	0	0	1kg_18_41005807	18	45171844	0.305556	0.0652174
rs10762364	LRRC20	LRRC20	46.3846	5.05884	9.16901	0.0242832	N	Y	N	0.077684	27696	1.07683	23.766	0.0140254	5994.2	2	7	9	0	3	20	3.26126	0.789346	3.30751	rs10762364	rs10762364	10	70321267	70321267	+	ENSG00000172731	0	0	0	7	0	0	0	0	0	0	0	0	0	rs10762364	10	70321267	0.305556	0.0652174
rs10871704			27.2963	7.28435	3.74725	0.00813219	N	Y	N	0.0400308	18612.9	1.58463	33.4853	0.00509388	2756.62	1	9	8	0	3	20	3.32901	0.778254	3.36772	rs10871704	rs10871704		-1	-1			0	0	0	0	0	0	0	0	0	0	0	0	0	rs10871704	18	72720217	0.305556	0.0652174
rs12144820	ATP1A4	ATP1A4	46.3846	5.05884	9.16901	0.0242832	N	Y	N	0.077684	27696	1.07683	23.766	0.0140254	5994.2	2	7	9	0	3	20	3.26126	0.789346	3.30751	rs12144820	rs12144820	1	160156398	160156398	+	ENSG00000132681	0	0	2	4	0	0	0	0	0	0	0	0	0	rs12144820	1	160156398	0.305556	0.0652174
rs1322761	LINC00472	LINC00472	27.2963	7.28435	3.74725	0.00813219	N	Y	N	0.0400308	18612.9	1.58463	33.4853	0.00509388	2756.62	1	9	8	0	3	20	3.32901	0.778254	3.36772	rs1322761	rs1322761	6	71332245	71332245	+	ENSG00000233237	0	0	0	3	0	0	3	0	0	0	0	0	0	rs1322761	6	71332245	0.305556	0.0652174
rs13381886	ENSG00000267101	ENSG00000267101	27.2963	7.28435	3.74725	0.00813219	N	Y	N	0.0400308	18612.9	1.58463	33.4853	0.00509388	2756.62	1	9	8	0	3	20	3.32901	0.778254	3.36772	rs13381886	rs13381886	18	45171925	45171925	+	ENSG00000267101	0	0	0	7	0	0	7	0	0	0	0	0	0	1kg_18_41005888	18	45171925	0.305556	0.0652174
rs2343582	RBFOX1	RBFOX1	27.2963	7.28435	3.74725	0.00813219	N	Y	N	0.0400308	18612.9	1.58463	33.4853	0.00509388	2756.62	1	9	8	0	3	20	3.32901	0.778254	3.36772	rs2343582	rs2343582	16	6009546	6009546	+	ENSG00000078328	0	0	0	4	0	0	2	0	0	0	0	0	0	rs2343582	16	6009546	0.305556	0.0652174
rs295597			2.83099	10.1368	0.279279	0.00234583	N	Y	N	0.000423724	18914.4	2.21185	46.456	3.98e-05	1958.26	0	11	7	0	3	20	4.49339	0.776703	4.51804	rs295597	rs295597		-1	-1			0	0	0	0	0	0	0	0	0	0	0	0	0	rs295597	11	55702527	0.305556	0.0652174
rs3794387	NBEA	NBEA	46.3846	5.05884	9.16901	0.0242832	N	Y	N	0.077684	27696	1.07683	23.766	0.0140254	5994.2	2	7	9	0	3	20	3.26126	0.789346	3.30751	rs3794387	rs3794387	13	35670853	35670853	+	ENSG00000172915	0	0	6	66	0	0	16	0	0	0	0	0	0	rs3794387	13	35670853	0.305556	0.0652174
rs4089536	WDFY4,ENSG00000241577	WDFY4	46.3846	5.05884	9.16901	0.0242832	N	Y	N	0.077684	27696	1.07683	23.766	0.0140254	5994.2	2	7	9	0	3	20	3.26126	0.789346	3.30751	rs4089536	rs4089536	10	48907567	48907567	+	ENSG00000128815,ENSG00000241577	0	0	0	2	0	0	1	0	0	0	0	0	0	imm_10_49785618	10	48907567	0.305556	0.0652174
rs7203459	CLEC16A	CLEC16A	27.2963	7.28435	3.74725	0.00813219	N	Y	N	0.0400308	18612.9	1.58463	33.4853	0.00509388	2756.62	1	9	8	0	3	20	3.32901	0.778254	3.36772	rs7203459	rs7203459	16	11136846	11136846	+	ENSG00000038532	0	0	0	6	0	0	0	0	0	0	0	0	0	imm_16_11138204	16	11136846	0.305556	0.0652174
rs7816870	LINC00529	LINC00529	27.2963	7.28435	3.74725	0.00813219	N	Y	N	0.0400308	18612.9	1.58463	33.4853	0.00509388	2756.62	1	9	8	0	3	20	3.32901	0.778254	3.36772	rs7816870	rs7816870	8	11232782	11232782	+	ENSG00000236827	0	0	0	4	0	0	4	0	0	0	0	0	0	1kg_8_11127701	8	11232782	0.305556	0.0652174
rs9530566	ENSG00000285572	ENSG00000285572	27.2963	7.28435	3.74725	0.00813219	N	Y	N	0.0400308	18612.9	1.58463	33.4853	0.00509388	2756.62	1	9	8	0	3	20	3.32901	0.778254	3.36772	rs9530566	rs9530566	13	76590338	76590338	+	ENSG00000285572	0	0	0	1	0	0	1	0	0	0	0	0	0	rs9530566	13	76590338	0.305556	0.0652174
rs9865717	CFAP20DC-DT	CFAP20DC-DT	2.83099	10.1368	0.279279	0.00234583	N	Y	N	0.000423724	18914.4	2.21185	46.456	3.98e-05	1958.26	0	11	7	0	3	20	4.49339	0.776703	4.51804	rs9865717	rs9865717	3	59518859	59518859	+	ENSG00000243295	0	0	0	1	0	0	1	0	0	0	0	0	0	rs9865717	3	59518859	0.305556	0.0652174
rs10062689			25.9383	5.23366	4.95604	0.0259202	N	Y	N	0.0380101	17700.4	1.25702	21.7907	0.00689337	3563.19	1	9	8	0	4	19	3.3294	0.72774	3.35602	rs10062689	rs10062689		-1	-1			0	0	0	0	0	0	0	0	0	0	0	0	0	rs10062689	5	26180892	0.305556	0.0869565
rs11761199	IRF5	IRF5	25.9383	5.23366	4.95604	0.0259202	N	Y	N	0.0380101	17700.4	1.25702	21.7907	0.00689337	3563.19	1	9	8	0	4	19	3.3294	0.72774	3.35602	rs11761199	rs11761199	7	128941781	128941781	+	ENSG00000128604	0	0	2	18	0	0	5	0	0	0	0	0	0	imm_7_128369071	7	128941781	0.305556	0.0869565
rs11929903	SCFD2	SCFD2	2.69014	7.28306	0.369369	0.00799528	N	Y	N	0.000402414	17983.6	1.75494	30.225	5.36e-05	2546.09	0	11	7	0	4	19	4.49368	0.726081	4.50932	rs11929903	rs11929903	4	53223410	53223410	+	ENSG00000184178	0	0	0	2	0	0	0	0	0	0	0	0	0	rs11929903	4	53223410	0.305556	0.0869565
rs11946839	LRBA	LRBA	25.9383	5.23366	4.95604	0.0259202	N	Y	N	0.0380101	17700.4	1.25702	21.7907	0.00689337	3563.19	1	9	8	0	4	19	3.3294	0.72774	3.35602	rs11946839	rs11946839	4	150461178	150461178	+	ENSG00000198589	0	0	4	26	0	0	0	0	0	0	0	0	0	rs11946839	4	150461178	0.305556	0.0869565
rs12410130			25.9383	5.23366	4.95604	0.0259202	N	Y	N	0.0380101	17700.4	1.25702	21.7907	0.00689337	3563.19	1	9	8	0	4	19	3.3294	0.72774	3.35602	rs12410130	rs12410130		-1	-1			0	0	0	0	0	0	0	0	0	0	0	0	0	rs12410130	1	90220882	0.305556	0.0869565
rs12455458			25.9383	5.23366	4.95604	0.0259202	N	Y	N	0.0380101	17700.4	1.25702	21.7907	0.00689337	3563.19	1	9	8	0	4	19	3.3294	0.72774	3.35602	rs12455458	rs12455458		-1	-1			0	0	0	0	0	0	0	0	0	0	0	0	0	rs12455458	18	45776217	0.305556	0.0869565
rs1468199	IRF1-AS1,LINC02863,ENSG00000283782	IRF1-AS1	2.69014	7.28306	0.369369	0.00799528	N	Y	N	0.000402414	17983.6	1.75494	30.225	5.36e-05	2546.09	0	11	7	0	4	19	4.49368	0.726081	4.50932	rs1468199	rs1468199	5	132421320	132421320	+	ENSG00000197536,ENSG00000238160,ENSG00000283782	0	0	0	12	0	0	10	0	0	0	0	0	0	imm_5_131784911	5	132421320	0.305556	0.0869565
rs17006472			25.9383	5.23366	4.95604	0.0259202	N	Y	N	0.0380101	17700.4	1.25702	21.7907	0.00689337	3563.19	1	9	8	0	4	19	3.3294	0.72774	3.35602	rs17006472	rs17006472		-1	-1			0	0	0	0	0	0	0	0	0	0	0	0	0	rs17006472	2	70849686	0.305556	0.0869565
rs1706000	TMEM44	TMEM44	25.9383	5.23366	4.95604	0.0259202	N	Y	N	0.0380101	17700.4	1.25702	21.7907	0.00689337	3563.19	1	9	8	0	4	19	3.3294	0.72774	3.35602	rs1706000	rs1706000	3	194594966	194594966	+	ENSG00000145014	0	0	1	9	0	0	1	0	0	0	0	0	0	rs1706000	3	194594966	0.305556	0.0869565
rs17100091			2.69014	7.28306	0.369369	0.00799528	N	Y	N	0.000402414	17983.6	1.75494	30.225	5.36e-05	2546.09	0	11	7	0	4	19	4.49368	0.726081	4.50932	rs17100091	rs17100091		-1	-1			0	0	0	0	0	0	0	0	0	0	0	0	0	rs17100091	14	101252030	0.305556	0.0869565
rs17132388	ABCA13	ABCA13	2.69014	7.28306	0.369369	0.00799528	N	Y	N	0.000402414	17983.6	1.75494	30.225	5.36e-05	2546.09	0	11	7	0	4	19	4.49368	0.726081	4.50932	rs17132388	rs17132388	7	48494425	48494425	+	ENSG00000179869	0	0	1	5	0	0	1	0	0	0	0	0	0	rs17132388	7	48494425	0.305556	0.0869565
rs2180611	RAD51B	RAD51B	2.69014	7.28306	0.369369	0.00799528	N	Y	N	0.000402414	17983.6	1.75494	30.225	5.36e-05	2546.09	0	11	7	0	4	19	4.49368	0.726081	4.50932	rs2180611	rs2180611	14	68653768	68653768	+	ENSG00000182185	0	0	0	4	0	0	3	0	0	0	0	0	0	rs2180611	14	68653768	0.305556	0.0869565
rs2814181	JAKMIP3	JAKMIP3	25.9383	5.23366	4.95604	0.0259202	N	Y	N	0.0380101	17700.4	1.25702	21.7907	0.00689337	3563.19	1	9	8	0	4	19	3.3294	0.72774	3.35602	rs2814181	rs2814181	10	132135528	132135528	+	ENSG00000188385	0	0	0	20	0	0	1	0	0	0	0	0	0	rs2814181	10	132135528	0.305556	0.0869565
rs2823966			25.9383	5.23366	4.95604	0.0259202	N	Y	N	0.0380101	17700.4	1.25702	21.7907	0.00689337	3563.19	1	9	8	0	4	19	3.3294	0.72774	3.35602	rs2823966	rs2823966		-1	-1			0	0	0	0	0	0	0	0	0	0	0	0	0	rs2823966	21	16675887	0.305556	0.0869565
rs4705943	IRF1-AS1,ENSG00000283782	IRF1-AS1	2.69014	7.28306	0.369369	0.00799528	N	Y	N	0.000402414	17983.6	1.75494	30.225	5.36e-05	2546.09	0	11	7	0	4	19	4.49368	0.726081	4.50932	rs4705943	rs4705943	5	132419312	132419312	+	ENSG00000197536,ENSG00000283782	0	0	0	20	0	0	16	0	0	0	0	0	0	imm_5_131782903	5	132419312	0.305556	0.0869565
rs4810488			25.9383	5.23366	4.95604	0.0259202	N	Y	N	0.0380101	17700.4	1.25702	21.7907	0.00689337	3563.19	1	9	8	0	4	19	3.3294	0.72774	3.35602	rs4810488	rs4810488		-1	-1			0	0	0	0	0	0	0	0	0	0	0	0	0	imm_20_44216016	20	46153970	0.305556	0.0869565
rs4915827			2.69014	7.28306	0.369369	0.00799528	N	Y	N	0.000402414	17983.6	1.75494	30.225	5.36e-05	2546.09	0	11	7	0	4	19	4.49368	0.726081	4.50932	rs4915827	rs4915827		-1	-1			0	0	0	0	0	0	0	0	0	0	0	0	0	rs4915827	1	62339048	0.305556	0.0869565
rs731053			25.9383	5.23366	4.95604	0.0259202	N	Y	N	0.0380101	17700.4	1.25702	21.7907	0.00689337	3563.19	1	9	8	0	4	19	3.3294	0.72774	3.35602	rs731053	rs731053		-1	-1			0	0	0	0	0	0	0	0	0	0	0	0	0	seq-rs731053	11	71334491	0.305556	0.0869565
rs73248026	ENSG00000286675	ENSG00000286675	25.9383	5.23366	4.95604	0.0259202	N	Y	N	0.0380101	17700.4	1.25702	21.7907	0.00689337	3563.19	1	9	8	0	4	19	3.3294	0.72774	3.35602	rs73248026	rs73248026	8	78631637	78631637	+	ENSG00000286675	0	0	0	1	0	0	1	0	0	0	0	0	0	1kg_8_79706427	8	78631637	0.305556	0.0869565
rs9586042			25.9383	5.23366	4.95604	0.0259202	N	Y	N	0.0380101	17700.4	1.25702	21.7907	0.00689337	3563.19	1	9	8	0	4	19	3.3294	0.72774	3.35602	rs9586042	rs9586042		-1	-1			0	0	0	0	0	0	0	0	0	0	0	0	0	rs9586042	13	103023144	0.305556	0.0869565
rs16842142	NIT2	NIT2	0.257362	14.9638	0.017199	0.000546597	N	Y	N	0.000375503	176.391	2.71953	82.3359	2.25e-05	13.1531	0	11	7	1	2	20	3.33162	0.869987	3.38753	rs16842142	rs16842142	3	100346733	100346733	+	ENSG00000114021	0	0	3	12	0	0	6	0	0	0	0	0	0	rs16842142	3	100346733	0.305556	0.0869565
rs11160607	MEG3,MIR493HG,ENSG00000258663	MEG3	24.5802	3.98717	6.16484	0.0486009	N	Y	N	0.0359894	16788	1.01873	15.6052	0.0086954	4370.73	1	9	8	0	5	18	3.32983	0.696185	3.34889	rs11160607	rs11160607	14	100836890	100836890	+	ENSG00000214548,ENSG00000258399,ENSG00000258663	0	0	0	40	0	0	40	0	0	0	0	0	0	imm_14_100372980	14	100836890	0.305556	0.108696
rs11210831			24.5802	3.98717	6.16484	0.0486009	N	Y	N	0.0359894	16788	1.01873	15.6052	0.0086954	4370.73	1	9	8	0	5	18	3.32983	0.696185	3.34889	rs11210831	rs11210831		-1	-1			0	0	0	0	0	0	0	0	0	0	0	0	0	rs11210831	1	43297415	0.305556	0.108696
rs11929329	ADAMTS9-AS2	ADAMTS9-AS2	2.5493	5.54847	0.459459	0.0224962	N	Y	N	0.000381105	17052.8	1.42247	21.6422	6.74e-05	3134.32	0	11	7	0	5	18	4.49401	0.694451	4.50402	rs11929329	rs11929329	3	64691829	64691829	+	ENSG00000241684	0	0	0	27	0	0	27	0	0	0	0	0	0	rs11929329	3	64691829	0.305556	0.108696
rs12432583	RAD51B	RAD51B	24.5802	3.98717	6.16484	0.0486009	N	Y	N	0.0359894	16788	1.01873	15.6052	0.0086954	4370.73	1	9	8	0	5	18	3.32983	0.696185	3.34889	rs12432583	rs12432583	14	68377472	68377472	+	ENSG00000182185	0	0	2	28	0	0	16	0	0	0	0	0	0	rs12432583	14	68377472	0.305556	0.108696
rs12796719			24.5802	3.98717	6.16484	0.0486009	N	Y	N	0.0359894	16788	1.01873	15.6052	0.0086954	4370.73	1	9	8	0	5	18	3.32983	0.696185	3.34889	rs12796719	rs12796719		-1	-1			0	0	0	0	0	0	0	0	0	0	0	0	0	1kg_11_35064414	11	35086291	0.305556	0.108696
rs12860689	ENSG00000287722	ENSG00000287722	2.5493	5.54847	0.459459	0.0224962	N	Y	N	0.000381105	17052.8	1.42247	21.6422	6.74e-05	3134.32	0	11	7	0	5	18	4.49401	0.694451	4.50402	rs12860689	rs12860689	13	53741670	53741670	+	ENSG00000287722	0	0	0	2	0	0	2	0	0	0	0	0	0	rs12860689	13	53741670	0.305556	0.108696
rs12889884	MEG3,MIR493HG,ENSG00000258663	MEG3	24.5802	3.98717	6.16484	0.0486009	N	Y	N	0.0359894	16788	1.01873	15.6052	0.0086954	4370.73	1	9	8	0	5	18	3.32983	0.696185	3.34889	rs12889884	rs12889884	14	100836463	100836463	+	ENSG00000214548,ENSG00000258399,ENSG00000258663	0	0	0	40	0	0	40	0	0	0	0	0	0	imm_14_100372553	14	100836463	0.305556	0.108696
rs12890215	MEG3,ENSG00000258663	MEG3	24.5802	3.98717	6.16484	0.0486009	N	Y	N	0.0359894	16788	1.01873	15.6052	0.0086954	4370.73	1	9	8	0	5	18	3.32983	0.696185	3.34889	rs12890215	rs12890215	14	100835968	100835968	+	ENSG00000214548,ENSG00000258663	0	0	0	42	0	3	42	0	0	0	0	0	0	imm_14_100372058	14	100835968	0.305556	0.108696
rs13030474			2.5493	5.54847	0.459459	0.0224962	N	Y	N	0.000381105	17052.8	1.42247	21.6422	6.74e-05	3134.32	0	11	7	0	5	18	4.49401	0.694451	4.50402	rs13030474	rs13030474		-1	-1			0	0	0	0	0	0	0	0	0	0	0	0	0	rs13030474	2	175186775	0.305556	0.108696
rs1416583			24.5802	3.98717	6.16484	0.0486009	N	Y	N	0.0359894	16788	1.01873	15.6052	0.0086954	4370.73	1	9	8	0	5	18	3.32983	0.696185	3.34889	rs1416583	rs1416583		-1	-1			0	0	0	0	0	0	0	0	0	0	0	0	0	rs1416583	9	8210741	0.305556	0.108696
rs16876805	PSKH2,ATP6V0D2	PSKH2	24.5802	3.98717	6.16484	0.0486009	N	Y	N	0.0359894	16788	1.01873	15.6052	0.0086954	4370.73	1	9	8	0	5	18	3.32983	0.696185	3.34889	rs16876805	rs16876805	8	86048614	86048614	+	ENSG00000147613,ENSG00000147614	0	0	0	1	1	0	0	0	0	0	0	0	0	vh_8_87129959	8	86048614	0.305556	0.108696
rs16970646			24.5802	3.98717	6.16484	0.0486009	N	Y	N	0.0359894	16788	1.01873	15.6052	0.0086954	4370.73	1	9	8	0	5	18	3.32983	0.696185	3.34889	rs16970646	rs16970646		-1	-1			0	0	0	0	0	0	0	0	0	0	0	0	0	rs16970646	17	77906554	0.305556	0.108696
rs1950628	MEG3,ENSG00000258663	MEG3	24.5802	3.98717	6.16484	0.0486009	N	Y	N	0.0359894	16788	1.01873	15.6052	0.0086954	4370.73	1	9	8	0	5	18	3.32983	0.696185	3.34889	rs1950628	rs1950628	14	100835101	100835101	+	ENSG00000214548,ENSG00000258663	0	0	0	40	0	4	40	0	0	0	0	0	0	imm_14_100371191	14	100835101	0.305556	0.108696
rs36115950	ADAMTS9,ADAMTS9-AS2	ADAMTS9	2.5493	5.54847	0.459459	0.0224962	N	Y	N	0.000381105	17052.8	1.42247	21.6422	6.74e-05	3134.32	0	11	7	0	5	18	4.49401	0.694451	4.50402	rs36115950	rs36115950	3	64686798	64686798	+	ENSG00000163638,ENSG00000241684	0	0	0	18	6	2	18	0	0	0	0	0	0	vh_3_64647514	3	64686798	0.305556	0.108696
rs3783353	MEG3,MIR493HG,ENSG00000258663	MEG3	24.5802	3.98717	6.16484	0.0486009	N	Y	N	0.0359894	16788	1.01873	15.6052	0.0086954	4370.73	1	9	8	0	5	18	3.32983	0.696185	3.34889	rs3783353	rs3783353	14	100837300	100837300	+	ENSG00000214548,ENSG00000258399,ENSG00000258663	0	0	0	40	0	0	40	0	0	0	0	0	0	imm_14_100373390	14	100837300	0.305556	0.108696
rs4143572	ENSG00000239498	ENSG00000239498	24.5802	3.98717	6.16484	0.0486009	N	Y	N	0.0359894	16788	1.01873	15.6052	0.0086954	4370.73	1	9	8	0	5	18	3.32983	0.696185	3.34889	rs4143572	rs4143572	2	220367904	220367904	+	ENSG00000239498	0	0	0	2	0	0	2	0	0	0	0	0	0	rs4143572	2	220367904	0.305556	0.108696
rs4397290			24.5802	3.98717	6.16484	0.0486009	N	Y	N	0.0359894	16788	1.01873	15.6052	0.0086954	4370.73	1	9	8	0	5	18	3.32983	0.696185	3.34889	rs4397290	rs4397290		-1	-1			0	0	0	0	0	0	0	0	0	0	0	0	0	rs4397290	7	788856	0.305556	0.108696
rs4906022	MEG3,ENSG00000258663	MEG3	24.5802	3.98717	6.16484	0.0486009	N	Y	N	0.0359894	16788	1.01873	15.6052	0.0086954	4370.73	1	9	8	0	5	18	3.32983	0.696185	3.34889	rs4906022	rs4906022	14	100835749	100835749	+	ENSG00000214548,ENSG00000258663	0	0	0	56	0	34	56	0	0	0	0	0	0	imm_14_100371839	14	100835749	0.305556	0.108696
rs5765830			24.5802	3.98717	6.16484	0.0486009	N	Y	N	0.0359894	16788	1.01873	15.6052	0.0086954	4370.73	1	9	8	0	5	18	3.32983	0.696185	3.34889	rs5765830	rs5765830		-1	-1			0	0	0	0	0	0	0	0	0	0	0	0	0	rs5765830	22	44578130	0.305556	0.108696
rs59380322	FAM167A-AS1	FAM167A-AS1	2.5493	5.54847	0.459459	0.0224962	N	Y	N	0.000381105	17052.8	1.42247	21.6422	6.74e-05	3134.32	0	11	7	0	5	18	4.49401	0.694451	4.50402	rs59380322	rs59380322	8	11395860	11395860	+	ENSG00000184608	0	0	0	8	0	0	8	0	0	0	0	0	0	1kg_8_11290779	8	11395860	0.305556	0.108696
rs6125184			24.5802	3.98717	6.16484	0.0486009	N	Y	N	0.0359894	16788	1.01873	15.6052	0.0086954	4370.73	1	9	8	0	5	18	3.32983	0.696185	3.34889	rs6125184	rs6125184		-1	-1			0	0	0	0	0	0	0	0	0	0	0	0	0	rs6125184	20	47947970	0.305556	0.108696
rs6711736	LINC01320	LINC01320	2.5493	5.54847	0.459459	0.0224962	N	Y	N	0.000381105	17052.8	1.42247	21.6422	6.74e-05	3134.32	0	11	7	0	5	18	4.49401	0.694451	4.50402	rs6711736	rs6711736	2	34059917	34059917	+	ENSG00000228262	0	0	0	6	0	0	6	0	0	0	0	0	0	rs6711736	2	34059917	0.305556	0.108696
rs7082096	VSTM4	VSTM4	24.5802	3.98717	6.16484	0.0486009	N	Y	N	0.0359894	16788	1.01873	15.6052	0.0086954	4370.73	1	9	8	0	5	18	3.32983	0.696185	3.34889	rs7082096	rs7082096	10	49042559	49042559	+	ENSG00000165633	0	0	0	2	0	0	0	0	0	0	0	0	0	rs7082096	10	49042559	0.305556	0.108696
rs731578	FGD5	FGD5	24.5802	3.98717	6.16484	0.0486009	N	Y	N	0.0359894	16788	1.01873	15.6052	0.0086954	4370.73	1	9	8	0	5	18	3.32983	0.696185	3.34889	rs731578	rs731578	3	14815586	14815586	+	ENSG00000154783	0	0	0	1	0	0	0	0	0	0	0	0	0	rs731578	3	14815586	0.305556	0.108696
rs7789003			24.5802	3.98717	6.16484	0.0486009	N	Y	N	0.0359894	16788	1.01873	15.6052	0.0086954	4370.73	1	9	8	0	5	18	3.32983	0.696185	3.34889	rs7789003	rs7789003		-1	-1			0	0	0	0	0	0	0	0	0	0	0	0	0	rs7789003	7	19589131	0.305556	0.108696
rs78974865	LINC01088	LINC01088	24.5802	3.98717	6.16484	0.0486009	N	Y	N	0.0359894	16788	1.01873	15.6052	0.0086954	4370.73	1	9	8	0	5	18	3.32983	0.696185	3.34889	rs78974865	rs78974865	4	78985231	78985231	+	ENSG00000249307	0	0	0	7	0	0	7	0	0	0	0	0	0	rs78974865	4	78985231	0.305556	0.108696
rs7969254	ST8SIA1,SULT6B2P	ST8SIA1	24.5802	3.98717	6.16484	0.0486009	N	Y	N	0.0359894	16788	1.01873	15.6052	0.0086954	4370.73	1	9	8	0	5	18	3.32983	0.696185	3.34889	rs7969254	rs7969254	12	22128675	22128675	+	ENSG00000111728,ENSG00000283582	0	0	0	3	0	0	3	0	0	0	0	0	0	rs7969254	12	22128675	0.305556	0.108696
rs798039	CD2	CD2	24.5802	3.98717	6.16484	0.0486009	N	Y	N	0.0359894	16788	1.01873	15.6052	0.0086954	4370.73	1	9	8	0	5	18	3.32983	0.696185	3.34889	rs798039	rs798039	1	116763509	116763509	+	ENSG00000116824	0	0	0	3	0	0	0	0	0	0	0	0	0	seq-rs798039	1	116763509	0.305556	0.108696
rs8044698	CDIP1	CDIP1	24.5802	3.98717	6.16484	0.0486009	N	Y	N	0.0359894	16788	1.01873	15.6052	0.0086954	4370.73	1	9	8	0	5	18	3.32983	0.696185	3.34889	rs8044698	rs8044698	16	4527068	4527068	+	ENSG00000089486	0	0	0	9	0	0	1	0	0	0	0	0	0	rs8044698	16	4527068	0.305556	0.108696
rs9308945	LINC01320	LINC01320	2.5493	5.54847	0.459459	0.0224962	N	Y	N	0.000381105	17052.8	1.42247	21.6422	6.74e-05	3134.32	0	11	7	0	5	18	4.49401	0.694451	4.50402	rs9308945	rs9308945	2	34059785	34059785	+	ENSG00000228262	0	0	0	6	0	0	6	0	0	0	0	0	0	rs9308945	2	34059785	0.305556	0.108696
rs10761660	ENSG00000238280	ENSG00000238280	0.244558	9.63244	0.025389	0.00234583	N	Y	N	0.000356548	167.744	2.09492	44.2899	3.47e-05	18.5698	0	11	7	1	3	19	3.33201	0.778378	3.36478	rs10761660	rs10761660	10	62756546	62756546	+	ENSG00000238280	0	0	0	1	0	0	1	0	0	0	0	0	0	imm_10_64186312	10	62756546	0.305556	0.108696
rs10995299	ENSG00000238280	ENSG00000238280	0.244558	9.63244	0.025389	0.00234583	N	Y	N	0.000356548	167.744	2.09492	44.2899	3.47e-05	18.5698	0	11	7	1	3	19	3.33201	0.778378	3.36478	rs10995299	rs10995299	10	62744443	62744443	+	ENSG00000238280	0	0	0	2	0	0	2	0	0	0	0	0	0	imm_10_64174209	10	62744443	0.305556	0.108696
rs11646985			0.244558	9.63244	0.025389	0.00234583	N	Y	N	0.000356548	167.744	2.09492	44.2899	3.47e-05	18.5698	0	11	7	1	3	19	3.33201	0.778378	3.36478	rs11646985	rs11646985		-1	-1			0	0	0	0	0	0	0	0	0	0	0	0	0	rs11646985	16	9661612	0.305556	0.108696
rs12434734	ENSG00000258526	ENSG00000258526	2.35802	6.92194	0.340659	0.0148063	N	Y	N	0.1481	37.5442	1.50087	31.9238	0.0180015	6.44661	1	9	8	1	3	19	1.41209	0.779925	1.50022	rs12434734	rs12434734	14	40020517	40020517	+	ENSG00000258526	0	0	0	6	0	0	6	0	0	0	0	0	0	rs12434734	14	40020517	0.305556	0.108696
rs12435854	ENSG00000258526	ENSG00000258526	2.35802	6.92194	0.340659	0.0148063	N	Y	N	0.1481	37.5442	1.50087	31.9238	0.0180015	6.44661	1	9	8	1	3	19	1.41209	0.779925	1.50022	rs12435854	rs12435854	14	40018648	40018648	+	ENSG00000258526	0	0	0	9	0	0	9	0	0	0	0	0	0	rs12435854	14	40018648	0.305556	0.108696
rs12587377	ENSG00000258526	ENSG00000258526	2.35802	6.92194	0.340659	0.0148063	N	Y	N	0.1481	37.5442	1.50087	31.9238	0.0180015	6.44661	1	9	8	1	3	19	1.41209	0.779925	1.50022	rs12587377	rs12587377	14	40027635	40027635	+	ENSG00000258526	0	0	0	6	0	0	6	0	0	0	0	0	0	rs12587377	14	40027635	0.305556	0.108696
rs1473868	CCDC50	CCDC50	0.244558	9.63244	0.025389	0.00234583	N	Y	N	0.000356548	167.744	2.09492	44.2899	3.47e-05	18.5698	0	11	7	1	3	19	3.33201	0.778378	3.36478	rs1473868	rs1473868	3	191343165	191343165	+	ENSG00000152492	0	0	0	3	0	0	0	0	0	0	0	0	0	rs1473868	3	191343165	0.305556	0.108696
rs2817917	ENSG00000287992	ENSG00000287992	2.35802	6.92194	0.340659	0.0148063	N	Y	N	0.1481	37.5442	1.50087	31.9238	0.0180015	6.44661	1	9	8	1	3	19	1.41209	0.779925	1.50022	rs2817917	rs2817917	6	120845384	120845384	+	ENSG00000287992	0	0	0	0	0	1	0	0	0	0	0	0	0	rs2817917	6	120845384	0.305556	0.108696
rs448631	ENSG00000226994,ENSG00000232153	ENSG00000226994	1.29982	20.5286	0.0633176	0.00232061	N	Y	N	0.11252	15.0155	2.41511	174.495	0.00303148	1.3225	1	9	8	2	1	20	1.24839	1.09187	1.55057	rs448631	rs448631	2	34807843	34807843	+	ENSG00000226994,ENSG00000232153	0	0	0	2	0	0	2	0	0	0	0	0	0	rs448631	2	34807843	0.305556	0.108696
rs62376894			2.20879	14.2567	0.15493	0.0127276	N	Y	N	0.279592	17.4495	1.65137	123.082	0.00967463	2.48104	2	7	9	2	1	20	1.05452	1.09981	1.41503	rs62376894	rs62376894		-1	-1			0	0	0	0	0	0	0	0	0	0	0	0	0	1kg_5_173194752	5	173835143	0.305556	0.108696
rs11591682			2.40845	4.38259	0.54955	0.0307753	N	Y	N	0.000359796	16122	1.17111	16.4008	8.11e-05	3722.76	0	11	7	0	6	17	4.49437	0.673312	4.50045	rs11591682	rs11591682		-1	-1			0	0	0	0	0	0	0	0	0	0	0	0	0	imm_10_6493493	10	6411525	0.305556	0.130435
rs11844909			2.40845	4.38259	0.54955	0.0307753	N	Y	N	0.000359796	16122	1.17111	16.4008	8.11e-05	3722.76	0	11	7	0	6	17	4.49437	0.673312	4.50045	rs11844909	rs11844909		-1	-1			0	0	0	0	0	0	0	0	0	0	0	0	0	imm_14_68290333	14	68753863	0.305556	0.130435
rs12122565	HHAT	HHAT	2.40845	4.38259	0.54955	0.0307753	N	Y	N	0.000359796	16122	1.17111	16.4008	8.11e-05	3722.76	0	11	7	0	6	17	4.49437	0.673312	4.50045	rs12122565	rs12122565	1	210673547	210673547	+	ENSG00000054392	0	0	0	7	0	0	0	0	0	0	0	0	0	rs12122565	1	210673547	0.305556	0.130435
rs12126038	KCNH1,ENSG00000279333	KCNH1	2.40845	4.38259	0.54955	0.0307753	N	Y	N	0.000359796	16122	1.17111	16.4008	8.11e-05	3722.76	0	11	7	0	6	17	4.49437	0.673312	4.50045	rs12126038	rs12126038	1	210679640	210679640	+	ENSG00000143473,ENSG00000279333	2	0	3	6	0	1	0	0	0	0	0	0	0	rs12126038	1	210679640	0.305556	0.130435
rs13362289	LINC02899	LINC02899	2.40845	4.38259	0.54955	0.0307753	N	Y	N	0.000359796	16122	1.17111	16.4008	8.11e-05	3722.76	0	11	7	0	6	17	4.49437	0.673312	4.50045	rs13362289	rs13362289	5	24103393	24103393	+	ENSG00000248874	0	0	0	3	0	0	3	0	0	0	0	0	0	rs13362289	5	24103393	0.305556	0.130435
rs17188416	HHAT	HHAT	2.40845	4.38259	0.54955	0.0307753	N	Y	N	0.000359796	16122	1.17111	16.4008	8.11e-05	3722.76	0	11	7	0	6	17	4.49437	0.673312	4.50045	rs17188416	rs17188416	1	210671972	210671972	+	ENSG00000054392	0	0	0	7	0	0	0	0	0	0	0	0	0	rs17188416	1	210671972	0.305556	0.130435
rs17421741			2.40845	4.38259	0.54955	0.0307753	N	Y	N	0.000359796	16122	1.17111	16.4008	8.11e-05	3722.76	0	11	7	0	6	17	4.49437	0.673312	4.50045	rs17421741	rs17421741		-1	-1			0	0	0	0	0	0	0	0	0	0	0	0	0	rs17421741	1	101429207	0.305556	0.130435
rs2103554			2.40845	4.38259	0.54955	0.0307753	N	Y	N	0.000359796	16122	1.17111	16.4008	8.11e-05	3722.76	0	11	7	0	6	17	4.49437	0.673312	4.50045	rs2103554	rs2103554		-1	-1			0	0	0	0	0	0	0	0	0	0	0	0	0	rs2103554	22	34592585	0.305556	0.130435
rs2624435	BASP1,BASP1-AS1	BASP1	2.40845	4.38259	0.54955	0.0307753	N	Y	N	0.000359796	16122	1.17111	16.4008	8.11e-05	3722.76	0	11	7	0	6	17	4.49437	0.673312	4.50045	rs2624435	rs2624435	5	17095160	17095160	+	ENSG00000176788,ENSG00000215196	0	0	0	2	0	0	1	0	0	0	0	0	0	rs2624435	5	17095160	0.305556	0.130435
rs28520136	SBK1	SBK1	2.40845	4.38259	0.54955	0.0307753	N	Y	N	0.000359796	16122	1.17111	16.4008	8.11e-05	3722.76	0	11	7	0	6	17	4.49437	0.673312	4.50045	rs28520136	rs28520136	16	28298019	28298019	+	ENSG00000188322	0	0	0	4	0	0	0	0	0	0	0	0	0	imm_16_28216841	16	28298019	0.305556	0.130435
rs28732110	LINC02571	LINC02571	2.40845	4.38259	0.54955	0.0307753	N	Y	N	0.000359796	16122	1.17111	16.4008	8.11e-05	3722.76	0	11	7	0	6	17	4.49437	0.673312	4.50045	rs28732110	rs28732110	6	31295592	31295592	+	ENSG00000256166	0	0	0	3	0	0	3	0	0	0	0	0	0	rs28732110	6	31295592	0.305556	0.130435
rs28732114	LINC02571	LINC02571	2.40845	4.38259	0.54955	0.0307753	N	Y	N	0.000359796	16122	1.17111	16.4008	8.11e-05	3722.76	0	11	7	0	6	17	4.49437	0.673312	4.50045	rs28732114	rs28732114	6	31295715	31295715	+	ENSG00000256166	0	0	0	1	0	0	1	0	0	0	0	0	0	rs28732114	6	31295715	0.305556	0.130435
rs28894983	LINC02571	LINC02571	2.40845	4.38259	0.54955	0.0307753	N	Y	N	0.000359796	16122	1.17111	16.4008	8.11e-05	3722.76	0	11	7	0	6	17	4.49437	0.673312	4.50045	rs28894983	rs28894983	6	31295863	31295863	+	ENSG00000256166	0	0	0	1	0	0	1	0	0	0	0	0	0	rs28894983	6	31295863	0.305556	0.130435
rs28894987	LINC02571	LINC02571	2.40845	4.38259	0.54955	0.0307753	N	Y	N	0.000359796	16122	1.17111	16.4008	8.11e-05	3722.76	0	11	7	0	6	17	4.49437	0.673312	4.50045	rs28894987	rs28894987	6	31296525	31296525	+	ENSG00000256166	0	0	0	1	0	0	1	0	0	0	0	0	0	rs28894987	6	31296525	0.305556	0.130435
rs28894990	LINC02571	LINC02571	2.40845	4.38259	0.54955	0.0307753	N	Y	N	0.000359796	16122	1.17111	16.4008	8.11e-05	3722.76	0	11	7	0	6	17	4.49437	0.673312	4.50045	rs28894990	rs28894990	6	31296542	31296542	+	ENSG00000256166	0	0	0	1	0	0	1	0	0	0	0	0	0	rs28894990	6	31296542	0.305556	0.130435
rs2894207	LINC02571	LINC02571	2.40845	4.38259	0.54955	0.0307753	N	Y	N	0.000359796	16122	1.17111	16.4008	8.11e-05	3722.76	0	11	7	0	6	17	4.49437	0.673312	4.50045	rs2894207	rs2894207	6	31295974	31295974	+	ENSG00000256166	0	0	0	1	0	0	1	0	0	0	0	0	0	rs2894207	6	31295974	0.305556	0.130435
rs3904857	SMYD3	SMYD3	2.40845	4.38259	0.54955	0.0307753	N	Y	N	0.000359796	16122	1.17111	16.4008	8.11e-05	3722.76	0	11	7	0	6	17	4.49437	0.673312	4.50045	rs3904857	rs3904857	1	246146528	246146528	+	ENSG00000185420	0	0	0	6	0	0	2	0	0	0	0	0	0	rs3904857	1	246146528	0.305556	0.130435
rs4349265	SIGLEC12	SIGLEC12	2.40845	4.38259	0.54955	0.0307753	N	Y	N	0.000359796	16122	1.17111	16.4008	8.11e-05	3722.76	0	11	7	0	6	17	4.49437	0.673312	4.50045	rs4349265	rs4349265	19	51493138	51493138	+	ENSG00000254521	0	0	1	3	0	0	0	0	0	0	0	0	0	rs4349265	19	51493138	0.305556	0.130435
rs4407871	PXDNL	PXDNL	2.40845	4.38259	0.54955	0.0307753	N	Y	N	0.000359796	16122	1.17111	16.4008	8.11e-05	3722.76	0	11	7	0	6	17	4.49437	0.673312	4.50045	rs4407871	rs4407871	8	51546231	51546231	+	ENSG00000147485	0	0	0	2	0	0	0	0	0	0	0	0	0	rs4407871	8	51546231	0.305556	0.130435
rs4929968			2.40845	4.38259	0.54955	0.0307753	N	Y	N	0.000359796	16122	1.17111	16.4008	8.11e-05	3722.76	0	11	7	0	6	17	4.49437	0.673312	4.50045	rs4929968	rs4929968		-1	-1			0	0	0	0	0	0	0	0	0	0	0	0	0	imm_11_2234264	11	2256458	0.305556	0.130435
rs9468928	LINC02571	LINC02571	2.40845	4.38259	0.54955	0.0307753	N	Y	N	0.000359796	16122	1.17111	16.4008	8.11e-05	3722.76	0	11	7	0	6	17	4.49437	0.673312	4.50045	rs9468928	rs9468928	6	31295266	31295266	+	ENSG00000256166	0	0	0	1	0	0	1	0	0	0	0	0	0	rs9468928	6	31295266	0.305556	0.130435
rs9468930	LINC02571	LINC02571	2.40845	4.38259	0.54955	0.0307753	N	Y	N	0.000359796	16122	1.17111	16.4008	8.11e-05	3722.76	0	11	7	0	6	17	4.49437	0.673312	4.50045	rs9468930	rs9468930	6	31296833	31296833	+	ENSG00000256166	0	0	0	2	0	0	2	0	0	0	0	0	0	rs9468930	6	31296833	0.305556	0.130435
rs7109738			0.231754	6.90175	0.033579	0.00799528	N	Y	N	0.000337593	159.097	1.65658	28.7545	4.7e-05	24.0027	0	11	7	1	4	18	3.33244	0.72807	3.35307	rs7109738	rs7109738		-1	-1			0	0	0	0	0	0	0	0	0	0	0	0	0	seq-rs7109738	11	71530651	0.305556	0.130435
rs2286596	CD27-AS1	CD27-AS1	1.23516	10.2181	0.120879	0.00692569	N	Y	N	0.106704	14.2976	1.8466	56.5416	0.00771255	1.89454	1	9	8	2	2	19	1.24944	0.872865	1.40405	rs2286596	rs2286596	12	6443889	6443889	+	ENSG00000215039	0	0	0	26	0	0	26	0	0	0	0	0	0	rs2286596	12	6443889	0.305556	0.130435
rs3136550	CD27-AS1	CD27-AS1	1.23516	10.2181	0.120879	0.00692569	N	Y	N	0.106704	14.2976	1.8466	56.5416	0.00771255	1.89454	1	9	8	2	2	19	1.24944	0.872865	1.40405	rs3136550	rs3136550	12	6443118	6443118	+	ENSG00000215039	0	0	0	13	0	0	13	0	0	0	0	0	0	rs3136550	12	6443118	0.305556	0.130435
rs11071657			0.21895	5.24192	0.041769	0.0224962	N	Y	N	0.000318639	150.45	1.33778	20.5398	5.93e-05	29.4421	0	11	7	1	5	17	3.33293	0.696773	3.34593	rs11071657	rs11071657		-1	-1			0	0	0	0	0	0	0	0	0	0	0	0	0	rs11071657	15	62141763	0.305556	0.152174
rs12109187	TNIP1	TNIP1	0.21895	5.24192	0.041769	0.0224962	N	Y	N	0.000318639	150.45	1.33778	20.5398	5.93e-05	29.4421	0	11	7	1	5	17	3.33293	0.696773	3.34593	rs12109187	rs12109187	5	151069300	151069300	+	ENSG00000145901	0	0	0	12	0	0	0	0	0	0	0	0	0	imm_5_150429054	5	151069300	0.305556	0.152174
rs13301270			0.21895	5.24192	0.041769	0.0224962	N	Y	N	0.000318639	150.45	1.33778	20.5398	5.93e-05	29.4421	0	11	7	1	5	17	3.33293	0.696773	3.34593	rs13301270	rs13301270		-1	-1			0	0	0	0	0	0	0	0	0	0	0	0	0	rs13301270	9	87079233	0.305556	0.152174
rs13302497			0.21895	5.24192	0.041769	0.0224962	N	Y	N	0.000318639	150.45	1.33778	20.5398	5.93e-05	29.4421	0	11	7	1	5	17	3.33293	0.696773	3.34593	rs13302497	rs13302497		-1	-1			0	0	0	0	0	0	0	0	0	0	0	0	0	rs13302497	9	87058085	0.305556	0.152174
rs6601818			0.21895	5.24192	0.041769	0.0224962	N	Y	N	0.000318639	150.45	1.33778	20.5398	5.93e-05	29.4421	0	11	7	1	5	17	3.33293	0.696773	3.34593	rs6601818	rs6601818		-1	-1			0	0	0	0	0	0	0	0	0	0	0	0	0	rs6601818	10	2632266	0.305556	0.152174
rs12479871			1.17049	6.55954	0.178441	0.0223923	N	Y	N	0.100888	13.5798	1.41713	30.3624	0.0127013	2.50691	1	9	8	2	3	18	1.25059	0.781778	1.34824	rs12479871	rs12479871		-1	-1			0	0	0	0	0	0	0	0	0	0	0	0	0	imm_20_44174860	20	46112814	0.305556	0.152174
rs28732112	LINC02571	LINC02571	0.121395	9.12812	0.013299	0.00234583	N	Y	N	0.000201097	73.2819	1.97803	42.124	2.07e-05	8.56425	0	11	7	2	3	18	3.26685	0.780234	3.29983	rs28732112	rs28732112	6	31295626	31295626	+	ENSG00000256166	0	0	0	2	0	0	2	0	0	0	0	0	0	rs28732112	6	31295626	0.305556	0.152174
rs4812996			1.17049	6.55954	0.178441	0.0223923	N	Y	N	0.100888	13.5798	1.41713	30.3624	0.0127013	2.50691	1	9	8	2	3	18	1.25059	0.781778	1.34824	rs4812996	rs4812996		-1	-1			0	0	0	0	0	0	0	0	0	0	0	0	0	imm_20_44171348	20	46109302	0.305556	0.152174
rs6104471			1.17049	6.55954	0.178441	0.0223923	N	Y	N	0.100888	13.5798	1.41713	30.3624	0.0127013	2.50691	1	9	8	2	3	18	1.25059	0.781778	1.34824	rs6104471	rs6104471		-1	-1			0	0	0	0	0	0	0	0	0	0	0	0	0	imm_20_44172400	20	46110354	0.305556	0.152174
rs747694			1.17049	6.55954	0.178441	0.0223923	N	Y	N	0.100888	13.5798	1.41713	30.3624	0.0127013	2.50691	1	9	8	2	3	18	1.25059	0.781778	1.34824	rs747694	rs747694		-1	-1			0	0	0	0	0	0	0	0	0	0	0	0	0	rs747694	6	33768713	0.305556	0.152174
rs948640			1.17049	6.55954	0.178441	0.0223923	N	Y	N	0.100888	13.5798	1.41713	30.3624	0.0127013	2.50691	1	9	8	2	3	18	1.25059	0.781778	1.34824	rs948640	rs948640		-1	-1			0	0	0	0	0	0	0	0	0	0	0	0	0	rs948640	18	63468649	0.305556	0.152174
rs10501877			0.114688	6.52044	0.017589	0.00999512	N	Y	N	0.000189803	69.3003	1.55828	27.284	2.8e-05	11.0648	0	11	7	2	4	17	3.26734	0.730286	3.28788	rs10501877	rs10501877		-1	-1			0	0	0	0	0	0	0	0	0	0	0	0	0	rs10501877	11	98098423	0.305556	0.173913
rs11911884	ENSG00000229425	ENSG00000229425	0.114688	6.52044	0.017589	0.00999512	N	Y	N	0.000189803	69.3003	1.55828	27.284	2.8e-05	11.0648	0	11	7	2	4	17	3.26734	0.730286	3.28788	rs11911884	rs11911884	21	15468152	15468152	+	ENSG00000229425	0	0	0	6	0	0	6	0	0	0	0	0	0	imm_21_15762342	21	15468152	0.305556	0.173913
rs2110727	IL1R1	IL1R1	0.114688	6.52044	0.017589	0.00999512	N	Y	N	0.000189803	69.3003	1.55828	27.284	2.8e-05	11.0648	0	11	7	2	4	17	3.26734	0.730286	3.28788	rs2110727	rs2110727	2	102147834	102147834	+	ENSG00000115594	0	0	0	20	0	0	0	0	0	0	0	0	0	ccc-2-102130726-G-A	2	102147834	0.305556	0.173913
rs233991			0.114688	6.52044	0.017589	0.00999512	N	Y	N	0.000189803	69.3003	1.55828	27.284	2.8e-05	11.0648	0	11	7	2	4	17	3.26734	0.730286	3.28788	rs233991	rs233991		-1	-1			0	0	0	0	0	0	0	0	0	0	0	0	0	rs233991	4	103744581	0.305556	0.173913
rs7280274	ENSG00000229425	ENSG00000229425	0.114688	6.52044	0.017589	0.00999512	N	Y	N	0.000189803	69.3003	1.55828	27.284	2.8e-05	11.0648	0	11	7	2	4	17	3.26734	0.730286	3.28788	rs7280274	rs7280274	21	15467017	15467017	+	ENSG00000229425	0	0	0	6	0	0	6	0	0	0	0	0	0	imm_21_15761207	21	15467017	0.305556	0.173913
rs10847395	ENSG00000286922	ENSG00000286922	0.107981	4.93538	0.021879	0.0264959	N	Y	N	0.000178508	65.3188	1.25314	19.4375	3.53e-05	13.5686	0	11	7	2	5	16	3.2679	0.699375	3.2806	rs10847395	rs10847395	12	127522672	127522672	+	ENSG00000286922	0	0	0	3	0	0	3	0	0	0	0	0	0	rs10847395	12	127522672	0.305556	0.195652
rs11769397	CUX1	CUX1	0.107981	4.93538	0.021879	0.0264959	N	Y	N	0.000178508	65.3188	1.25314	19.4375	3.53e-05	13.5686	0	11	7	2	5	16	3.2679	0.699375	3.2806	rs11769397	rs11769397	7	102024236	102024236	+	ENSG00000257923	0	0	0	21	0	0	5	0	0	0	0	0	0	rs11769397	7	102024236	0.305556	0.195652
rs11925640	LSAMP	LSAMP	0.107981	4.93538	0.021879	0.0264959	N	Y	N	0.000178508	65.3188	1.25314	19.4375	3.53e-05	13.5686	0	11	7	2	5	16	3.2679	0.699375	3.2806	rs11925640	rs11925640	3	116330904	116330904	+	ENSG00000185565	0	0	0	3	0	0	0	0	0	0	0	0	0	rs11925640	3	116330904	0.305556	0.195652
rs1030021			0.749104	6.19713	0.120879	0.03287	N	Y	N	0.0728594	7.70192	1.33343	28.8012	0.00964422	1.51508	1	9	8	3	3	17	1.18895	0.783841	1.29002	rs1030021	rs1030021		-1	-1			0	0	0	0	0	0	0	0	0	0	0	0	0	ccc-2-102167910-A-C	2	102185018	0.305556	0.195652
rs3917304	IL1R1	IL1R1	0.749104	6.19713	0.120879	0.03287	N	Y	N	0.0728594	7.70192	1.33343	28.8012	0.00964422	1.51508	1	9	8	3	3	17	1.18895	0.783841	1.29002	rs3917304	rs3917304	2	102171665	102171665	+	ENSG00000115594	0	0	6	27	0	0	0	0	0	0	0	0	0	ccc-2-102154557-G-T	2	102171665	0.305556	0.195652
rs11985330	XKR6	XKR6	0.101274	3.87001	0.026169	0.049335	N	Y	N	0.000167215	61.3373	1.02259	14.6461	4.26e-05	16.0739	0	11	7	2	6	15	3.26853	0.67904	3.2757	rs11985330	rs11985330	8	10962531	10962531	+	ENSG00000171044	0	0	0	4	0	0	0	0	0	0	0	0	0	1kg_8_10857451	8	10962531	0.305556	0.217391
rs17014035	DYRK3	DYRK3	0.101274	3.87001	0.026169	0.049335	N	Y	N	0.000167215	61.3373	1.02259	14.6461	4.26e-05	16.0739	0	11	7	2	6	15	3.26853	0.67904	3.2757	rs17014035	rs17014035	1	206668512	206668512	+	ENSG00000143479	0	0	0	1	0	0	1	0	0	0	0	0	0	imm_1_204908480	1	206668512	0.305556	0.217391
rs351606			0.101274	3.87001	0.026169	0.049335	N	Y	N	0.000167215	61.3373	1.02259	14.6461	4.26e-05	16.0739	0	11	7	2	6	15	3.26853	0.67904	3.2757	rs351606	rs351606		-1	-1			0	0	0	0	0	0	0	0	0	0	0	0	0	rs351606	1	4323996	0.305556	0.217391
rs9353048	LINC02542	LINC02542	0.101274	3.87001	0.026169	0.049335	N	Y	N	0.000167215	61.3373	1.02259	14.6461	4.26e-05	16.0739	0	11	7	2	6	15	3.26853	0.67904	3.2757	rs9353048	rs9353048	6	82026126	82026126	+	ENSG00000226453	0	0	0	6	0	0	6	0	0	0	0	0	0	rs9353048	6	82026126	0.305556	0.217391
rs1619833			0.0686052	4.62883	0.0148213	0.0174469	N	Y	N	0.000118633	39.6741	1.16857	18.3354	2.5e-05	8.77791	0	11	7	3	5	15	3.24494	0.70231	3.25711	rs1619833	rs1619833		-1	-1			0	0	0	0	0	0	0	0	0	0	0	0	0	rs1619833	17	34407681	0.305556	0.23913
rs2220476	ENSG00000259370	ENSG00000259370	0.0686052	4.62883	0.0148213	0.0174469	N	Y	N	0.000118633	39.6741	1.16857	18.3354	2.5e-05	8.77791	0	11	7	3	5	15	3.24494	0.70231	3.25711	rs2220476	rs2220476	15	62866940	62866940	+	ENSG00000259370	0	0	0	1	0	0	1	0	0	0	0	0	0	rs2220476	15	62866940	0.305556	0.23913
rs6649751			0.0686052	4.62883	0.0148213	0.0174469	N	Y	N	0.000118633	39.6741	1.16857	18.3354	2.5e-05	8.77791	0	11	7	3	5	15	3.24494	0.70231	3.25711	rs6649751	rs6649751		-1	-1			0	0	0	0	0	0	0	0	0	0	0	0	0	rs6649751	X	144626197	0.305556	0.23913
rs62447181	IKZF1	IKZF1	0.048437	4.32229	0.0112063	0.0109622	N	Y	N	8.57e-05	27.3909	1.08407	17.2334	1.94e-05	6.4814	0	11	7	4	5	14	3.23352	0.705646	3.24501	rs62447181	rs62447181	7	50308447	50308447	+	ENSG00000185811	0	0	0	28	0	0	4	0	0	0	0	0	0	imm_7_50318589	7	50308447	0.305556	0.282609
rs7138407	IFNG-AS1	IFNG-AS1	0.0389395	5.3765	0.00724254	0.00589938	N	Y	N	6.99e-05	21.7029	1.26374	22.874	1.25e-05	4.18887	0	11	7	5	4	14	3.22612	0.738755	3.24501	rs7138407	rs7138407	12	68107082	68107082	+	ENSG00000255733	0	0	0	1	0	0	1	0	0	0	0	0	0	imm_12_66787129	12	68107082	0.305556	0.304348
rs12327528	SLC14A2	SLC14A2	27.9231	205.615	0.135802	0.000138778	N	N	N	0.0411923	18928.3	0.383965	110108	1.69e-05	1088.17	1	8	9	0	0	23	3.326	3.20572	4.58613	rs12327528	rs12327528	18	45214778	45214778	+	ENSG00000132874	0	0	0	1	0	0	0	0	0	0	0	0	0	1kg_18_41048741	18	45214778	0.277778	0
rs16978303	SLC14A2	SLC14A2	27.9231	205.615	0.135802	0.000138778	N	N	N	0.0411923	18928.3	0.383965	110108	1.69e-05	1088.17	1	8	9	0	0	23	3.326	3.20572	4.58613	rs16978303	rs16978303	18	45213610	45213610	+	ENSG00000132874	0	0	0	2	0	0	0	0	0	0	0	0	0	1kg_18_41047573	18	45213610	0.277778	0
rs17842048	ENSG00000287744	ENSG00000287744	89.9313	1.76336	51	0.0114332	N	N	N	0.165946	48736.7	0.000268049	11600.3	0.00107164	2.42711e+06	5	0	13	0	0	23	3.21181	4.48549	5.4951	rs17842048	rs17842048	7	153731693	153731693	+	ENSG00000287744	0	0	0	1	0	0	1	0	0	0	0	0	0	imm_7_153059711	7	153731693	0.277778	0
rs28461409	SLC14A2	SLC14A2	27.9231	205.615	0.135802	0.000138778	N	N	N	0.0411923	18928.3	0.383965	110108	1.69e-05	1088.17	1	8	9	0	0	23	3.326	3.20572	4.58613	rs28461409	rs28461409	18	45216240	45216240	+	ENSG00000132874	0	0	0	2	0	0	0	0	0	0	0	0	0	1kg_18_41050203	18	45216240	0.277778	0
rs7230521	SLC14A2	SLC14A2	27.9231	205.615	0.135802	0.000138778	N	N	N	0.0411923	18928.3	0.383965	110108	1.69e-05	1088.17	1	8	9	0	0	23	3.326	3.20572	4.58613	rs7230521	rs7230521	18	45215577	45215577	+	ENSG00000132874	0	0	0	2	0	0	0	0	0	0	0	0	0	1kg_18_41049540	18	45215577	0.277778	0
rs7232554			27.9231	205.615	0.135802	0.000138778	N	N	N	0.0411923	18928.3	0.383965	110108	1.69e-05	1088.17	1	8	9	0	0	23	3.326	3.20572	4.58613	rs7232554	rs7232554		-1	-1			0	0	0	0	0	0	0	0	0	0	0	0	0	1kg_18_41045979	18	45212016	0.277778	0
rs11578927			26.7143	17.8831	1.49383	0.0010365	N	Y	N	0.0393863	18119.3	2.11241	151.394	0.00170914	1305.64	1	8	9	0	1	22	3.32629	1.08981	3.45567	rs11578927	rs11578927		-1	-1			0	0	0	0	0	0	0	0	0	0	0	0	0	imm_1_150995096	1	152755996	0.277778	0.0217391
rs11587180			26.7143	17.8831	1.49383	0.0010365	N	Y	N	0.0393863	18119.3	2.11241	151.394	0.00170914	1305.64	1	8	9	0	1	22	3.32629	1.08981	3.45567	rs11587180	rs11587180		-1	-1			0	0	0	0	0	0	0	0	0	0	0	0	0	imm_1_151023047	1	152783947	0.277778	0.0217391
rs12239774	LCE1F	LCE1F	26.7143	17.8831	1.49383	0.0010365	N	Y	N	0.0393863	18119.3	2.11241	151.394	0.00170914	1305.64	1	8	9	0	1	22	3.32629	1.08981	3.45567	rs12239774	rs12239774	1	152775777	152775777	+	ENSG00000240386	0	0	0	1	0	0	0	0	0	0	0	0	0	imm_1_151014877	1	152775777	0.277778	0.0217391
rs17740231			2.7284	25.0516	0.108911	0.000328619	N	Y	N	0.000410324	18142.1	2.98834	210.011	1.37e-05	868.142	0	10	8	0	1	22	4.49096	1.08481	4.58346	rs17740231	rs17740231		-1	-1			0	0	0	0	0	0	0	0	0	0	0	0	0	1kg_18_41035881	18	45201918	0.277778	0.0217391
rs4539140			26.7143	17.8831	1.49383	0.0010365	N	Y	N	0.0393863	18119.3	2.11241	151.394	0.00170914	1305.64	1	8	9	0	1	22	3.32629	1.08981	3.45567	rs4539140	rs4539140		-1	-1			0	0	0	0	0	0	0	0	0	0	0	0	0	imm_1_151002915	1	152763815	0.277778	0.0217391
rs72890364			26.7143	17.8831	1.49383	0.0010365	N	Y	N	0.0393863	18119.3	2.11241	151.394	0.00170914	1305.64	1	8	9	0	1	22	3.32629	1.08981	3.45567	rs72890364	rs72890364		-1	-1			0	0	0	0	0	0	0	0	0	0	0	0	0	imm_2_65267126	2	65186488	0.277778	0.0217391
rs10885616	FHIP2A	FHIP2A	2.60494	12.5285	0.207921	0.0016678	N	Y	N	0.000391574	17329.3	2.30498	68.0976	2.86e-05	1510.12	0	10	8	0	2	21	4.4912	0.863742	4.53599	rs10885616	rs10885616	10	114857921	114857921	+	ENSG00000151553	0	0	0	3	0	0	0	0	0	0	0	0	0	rs10885616	10	114857921	0.277778	0.0434783
rs11196954	FHIP2A	FHIP2A	2.60494	12.5285	0.207921	0.0016678	N	Y	N	0.000391574	17329.3	2.30498	68.0976	2.86e-05	1510.12	0	10	8	0	2	21	4.4912	0.863742	4.53599	rs11196954	rs11196954	10	114859892	114859892	+	ENSG00000151553	0	0	0	3	0	0	0	0	0	0	0	0	0	rs11196954	10	114859892	0.277778	0.0434783
rs11586156			25.5055	8.94349	2.85185	0.00524244	N	Y	N	0.0375804	17310.4	1.6253	49.2131	0.00369328	2202.12	1	8	9	0	2	21	3.32662	0.870018	3.39245	rs11586156	rs11586156		-1	-1			0	0	0	0	0	0	0	0	0	0	0	0	0	imm_1_151021254	1	152782154	0.277778	0.0434783
rs12605615	SLC14A2	SLC14A2	25.5055	8.94349	2.85185	0.00524244	N	Y	N	0.0375804	17310.4	1.6253	49.2131	0.00369328	2202.12	1	8	9	0	2	21	3.32662	0.870018	3.39245	rs12605615	rs12605615	18	45222416	45222416	+	ENSG00000132874	0	0	0	1	0	0	0	0	0	0	0	0	0	1kg_18_41056379	18	45222416	0.277778	0.0434783
rs1507157			25.5055	8.94349	2.85185	0.00524244	N	Y	N	0.0375804	17310.4	1.6253	49.2131	0.00369328	2202.12	1	8	9	0	2	21	3.32662	0.870018	3.39245	rs1507157	rs1507157		-1	-1			0	0	0	0	0	0	0	0	0	0	0	0	0	rs1507157	3	153342665	0.277778	0.0434783
rs16902085	CASC8,PCAT1	CASC8	43.8713	6.06836	7.22951	0.0193945	N	Y	N	0.0737677	26091.2	1.06698	34.5132	0.0104967	4979.25	2	6	10	0	2	21	3.25923	0.886864	3.33411	rs16902085	rs16902085	8	127301836	127301836	+	ENSG00000246228,ENSG00000253438	0	0	0	6	0	0	6	0	0	0	0	0	0	rs16902085	8	127301836	0.277778	0.0434783
rs17030089	ACTR2	ACTR2	43.8713	6.06836	7.22951	0.0193945	N	Y	N	0.0737677	26091.2	1.06698	34.5132	0.0104967	4979.25	2	6	10	0	2	21	3.25923	0.886864	3.33411	rs17030089	rs17030089	2	65255376	65255376	+	ENSG00000138071	0	0	0	2	0	0	0	0	0	0	0	0	0	imm_2_65336014	2	65255376	0.277778	0.0434783
rs2339381			25.5055	8.94349	2.85185	0.00524244	N	Y	N	0.0375804	17310.4	1.6253	49.2131	0.00369328	2202.12	1	8	9	0	2	21	3.32662	0.870018	3.39245	rs2339381	rs2339381		-1	-1			0	0	0	0	0	0	0	0	0	0	0	0	0	imm_1_151020422	1	152781322	0.277778	0.0434783
rs2885242	SLC14A2	SLC14A2	25.5055	8.94349	2.85185	0.00524244	N	Y	N	0.0375804	17310.4	1.6253	49.2131	0.00369328	2202.12	1	8	9	0	2	21	3.32662	0.870018	3.39245	rs2885242	rs2885242	18	45227254	45227254	+	ENSG00000132874	0	0	0	1	0	0	0	0	0	0	0	0	0	1kg_18_41061217	18	45227254	0.277778	0.0434783
rs2904537			25.5055	8.94349	2.85185	0.00524244	N	Y	N	0.0375804	17310.4	1.6253	49.2131	0.00369328	2202.12	1	8	9	0	2	21	3.32662	0.870018	3.39245	rs2904537	rs2904537		-1	-1			0	0	0	0	0	0	0	0	0	0	0	0	0	rs2904537	12	67977231	0.277778	0.0434783
rs36012879			25.5055	8.94349	2.85185	0.00524244	N	Y	N	0.0375804	17310.4	1.6253	49.2131	0.00369328	2202.12	1	8	9	0	2	21	3.32662	0.870018	3.39245	rs36012879	rs36012879		-1	-1			0	0	0	0	0	0	0	0	0	0	0	0	0	imm_1_151022580	1	152783480	0.277778	0.0434783
rs3885192	SYNPO2	SYNPO2	43.8713	6.06836	7.22951	0.0193945	N	Y	N	0.0737677	26091.2	1.06698	34.5132	0.0104967	4979.25	2	6	10	0	2	21	3.25923	0.886864	3.33411	rs3885192	rs3885192	4	118867188	118867188	+	ENSG00000172403	0	0	0	2	0	0	0	0	0	0	0	0	0	rs3885192	4	118867188	0.277778	0.0434783
rs4076179	P2RY8	P2RY8	43.8713	6.06836	7.22951	0.0193945	N	Y	N	0.0737677	26091.2	1.06698	34.5132	0.0104967	4979.25	2	6	10	0	2	21	3.25923	0.886864	3.33411	rs4076179	rs4076179	X	1507608	1507608	+	ENSG00000182162	0	0	0	1	0	0	0	0	0	0	0	0	0	rs4076179	X	1507608	0.277778	0.0434783
rs4077984	ORAI1	ORAI1	25.5055	8.94349	2.85185	0.00524244	N	Y	N	0.0375804	17310.4	1.6253	49.2131	0.00369328	2202.12	1	8	9	0	2	21	3.32662	0.870018	3.39245	rs4077984	rs4077984	12	121628451	121628451	+	ENSG00000276045	0	0	0	5	0	0	3	0	0	0	0	0	0	rs4077984	12	121628451	0.277778	0.0434783
rs4812899	PIGT	PIGT	25.5055	8.94349	2.85185	0.00524244	N	Y	N	0.0375804	17310.4	1.6253	49.2131	0.00369328	2202.12	1	8	9	0	2	21	3.32662	0.870018	3.39245	rs4812899	rs4812899	20	45421702	45421702	+	ENSG00000124155	1	0	34	55	0	1	8	0	0	0	0	0	0	1kg_20_43483756	20	45421702	0.277778	0.0434783
rs4845482			25.5055	8.94349	2.85185	0.00524244	N	Y	N	0.0375804	17310.4	1.6253	49.2131	0.00369328	2202.12	1	8	9	0	2	21	3.32662	0.870018	3.39245	rs4845482	rs4845482		-1	-1			0	0	0	0	0	0	0	0	0	0	0	0	0	imm_1_151013158,rs4845482	1	152774058	0.277778	0.0434783
rs6136885	RIN2	RIN2	25.5055	8.94349	2.85185	0.00524244	N	Y	N	0.0375804	17310.4	1.6253	49.2131	0.00369328	2202.12	1	8	9	0	2	21	3.32662	0.870018	3.39245	rs6136885	rs6136885	20	19922173	19922173	+	ENSG00000132669	0	0	0	6	0	0	3	0	0	0	0	0	0	rs6136885	20	19922173	0.277778	0.0434783
rs62092117	SLC14A2	SLC14A2	25.5055	8.94349	2.85185	0.00524244	N	Y	N	0.0375804	17310.4	1.6253	49.2131	0.00369328	2202.12	1	8	9	0	2	21	3.32662	0.870018	3.39245	rs62092117	rs62092117	18	45218757	45218757	+	ENSG00000132874	0	0	0	2	0	0	0	0	0	0	0	0	0	1kg_18_41052720	18	45218757	0.277778	0.0434783
rs62092118	SLC14A2	SLC14A2	25.5055	8.94349	2.85185	0.00524244	N	Y	N	0.0375804	17310.4	1.6253	49.2131	0.00369328	2202.12	1	8	9	0	2	21	3.32662	0.870018	3.39245	rs62092118	rs62092118	18	45219084	45219084	+	ENSG00000132874	0	0	0	1	0	0	0	0	0	0	0	0	0	1kg_18_41053047	18	45219084	0.277778	0.0434783
rs62092119	SLC14A2	SLC14A2	25.5055	8.94349	2.85185	0.00524244	N	Y	N	0.0375804	17310.4	1.6253	49.2131	0.00369328	2202.12	1	8	9	0	2	21	3.32662	0.870018	3.39245	rs62092119	rs62092119	18	45219098	45219098	+	ENSG00000132874	0	0	0	2	0	0	0	0	0	0	0	0	0	1kg_18_41053061	18	45219098	0.277778	0.0434783
rs62092122	SLC14A2	SLC14A2	25.5055	8.94349	2.85185	0.00524244	N	Y	N	0.0375804	17310.4	1.6253	49.2131	0.00369328	2202.12	1	8	9	0	2	21	3.32662	0.870018	3.39245	rs62092122	rs62092122	18	45221814	45221814	+	ENSG00000132874	0	0	0	1	0	0	0	0	0	0	0	0	0	1kg_18_41055777	18	45221814	0.277778	0.0434783
rs62092123	SLC14A2	SLC14A2	25.5055	8.94349	2.85185	0.00524244	N	Y	N	0.0375804	17310.4	1.6253	49.2131	0.00369328	2202.12	1	8	9	0	2	21	3.32662	0.870018	3.39245	rs62092123	rs62092123	18	45221972	45221972	+	ENSG00000132874	0	0	0	1	0	0	0	0	0	0	0	0	0	1kg_18_41055935	18	45221972	0.277778	0.0434783
rs62092124	SLC14A2	SLC14A2	25.5055	8.94349	2.85185	0.00524244	N	Y	N	0.0375804	17310.4	1.6253	49.2131	0.00369328	2202.12	1	8	9	0	2	21	3.32662	0.870018	3.39245	rs62092124	rs62092124	18	45222053	45222053	+	ENSG00000132874	0	0	0	1	0	0	0	0	0	0	0	0	0	1kg_18_41056016	18	45222053	0.277778	0.0434783
rs62092125	SLC14A2	SLC14A2	25.5055	8.94349	2.85185	0.00524244	N	Y	N	0.0375804	17310.4	1.6253	49.2131	0.00369328	2202.12	1	8	9	0	2	21	3.32662	0.870018	3.39245	rs62092125	rs62092125	18	45222174	45222174	+	ENSG00000132874	0	0	0	2	0	0	0	0	0	0	0	0	0	1kg_18_41056137	18	45222174	0.277778	0.0434783
rs62092126	SLC14A2	SLC14A2	25.5055	8.94349	2.85185	0.00524244	N	Y	N	0.0375804	17310.4	1.6253	49.2131	0.00369328	2202.12	1	8	9	0	2	21	3.32662	0.870018	3.39245	rs62092126	rs62092126	18	45222206	45222206	+	ENSG00000132874	0	0	0	2	0	0	0	0	0	0	0	0	0	1kg_18_41056169	18	45222206	0.277778	0.0434783
rs62092129	SLC14A2	SLC14A2	25.5055	8.94349	2.85185	0.00524244	N	Y	N	0.0375804	17310.4	1.6253	49.2131	0.00369328	2202.12	1	8	9	0	2	21	3.32662	0.870018	3.39245	rs62092129	rs62092129	18	45228719	45228719	+	ENSG00000132874	0	0	0	2	0	0	0	0	0	0	0	0	0	1kg_18_41062682	18	45228719	0.277778	0.0434783
rs62092152	SLC14A2	SLC14A2	25.5055	8.94349	2.85185	0.00524244	N	Y	N	0.0375804	17310.4	1.6253	49.2131	0.00369328	2202.12	1	8	9	0	2	21	3.32662	0.870018	3.39245	rs62092152	rs62092152	18	45228980	45228980	+	ENSG00000132874	0	0	0	1	0	0	0	0	0	0	0	0	0	1kg_18_41062943	18	45228980	0.277778	0.0434783
rs62092153	SLC14A2	SLC14A2	25.5055	8.94349	2.85185	0.00524244	N	Y	N	0.0375804	17310.4	1.6253	49.2131	0.00369328	2202.12	1	8	9	0	2	21	3.32662	0.870018	3.39245	rs62092153	rs62092153	18	45229147	45229147	+	ENSG00000132874	0	0	0	1	0	0	0	0	0	0	0	0	0	1kg_18_41063110	18	45229147	0.277778	0.0434783
rs6546135	ENSG00000293332	ENSG00000293332	25.5055	8.94349	2.85185	0.00524244	N	Y	N	0.0375804	17310.4	1.6253	49.2131	0.00369328	2202.12	1	8	9	0	2	21	3.32662	0.870018	3.39245	rs6546135	rs6546135	2	65216180	65216180	+	ENSG00000293332	0	0	0	2	0	0	2	0	0	0	0	0	0	imm_2_65296818	2	65216180	0.277778	0.0434783
rs7578402			25.5055	8.94349	2.85185	0.00524244	N	Y	N	0.0375804	17310.4	1.6253	49.2131	0.00369328	2202.12	1	8	9	0	2	21	3.32662	0.870018	3.39245	rs7578402	rs7578402		-1	-1			0	0	0	0	0	0	0	0	0	0	0	0	0	imm_2_233872216	2	233298831	0.277778	0.0434783
rs80278463	SLC14A2	SLC14A2	25.5055	8.94349	2.85185	0.00524244	N	Y	N	0.0375804	17310.4	1.6253	49.2131	0.00369328	2202.12	1	8	9	0	2	21	3.32662	0.870018	3.39245	rs80278463	rs80278463	18	45220052	45220052	+	ENSG00000132874	0	0	0	1	0	0	0	0	0	0	0	0	0	1kg_18_41054015	18	45220052	0.277778	0.0434783
rs980252	SLC14A2	SLC14A2	25.5055	8.94349	2.85185	0.00524244	N	Y	N	0.0375804	17310.4	1.6253	49.2131	0.00369328	2202.12	1	8	9	0	2	21	3.32662	0.870018	3.39245	rs980252	rs980252	18	45221014	45221014	+	ENSG00000132874	0	0	0	1	0	0	0	0	0	0	0	0	0	1kg_18_41054977	18	45221014	0.277778	0.0434783
rs1002679	HCFC1	HCFC1	2.48148	8.08483	0.306931	0.00632596	N	Y	N	0.000372824	16516.5	1.78314	36.657	4.37e-05	2156.32	0	10	8	0	3	20	4.49146	0.771232	4.51903	rs1002679	rs1002679	X	153959311	153959311	+	ENSG00000172534	0	0	0	2	0	0	0	0	0	0	0	0	0	1kg_X_152877956	X	153959311	0.277778	0.0652174
rs10969340			24.2967	5.77136	4.20988	0.0193439	N	Y	N	0.0357744	16501.4	1.2555	26.5302	0.00570021	3109.19	1	8	9	0	3	20	3.32697	0.778254	3.36974	rs10969340	rs10969340		-1	-1			0	0	0	0	0	0	0	0	0	0	0	0	0	rs10969340	9	29734031	0.277778	0.0652174
rs11582200			24.2967	5.77136	4.20988	0.0193439	N	Y	N	0.0357744	16501.4	1.2555	26.5302	0.00570021	3109.19	1	8	9	0	3	20	3.32697	0.778254	3.36974	rs11582200	rs11582200		-1	-1			0	0	0	0	0	0	0	0	0	0	0	0	0	rs11582200	1	29669033	0.277778	0.0652174
rs11909447			24.2967	5.77136	4.20988	0.0193439	N	Y	N	0.0357744	16501.4	1.2555	26.5302	0.00570021	3109.19	1	8	9	0	3	20	3.32697	0.778254	3.36974	rs11909447	rs11909447		-1	-1			0	0	0	0	0	0	0	0	0	0	0	0	0	rs11909447	21	20920416	0.277778	0.0652174
rs12605591	SLC14A2	SLC14A2	24.2967	5.77136	4.20988	0.0193439	N	Y	N	0.0357744	16501.4	1.2555	26.5302	0.00570021	3109.19	1	8	9	0	3	20	3.32697	0.778254	3.36974	rs12605591	rs12605591	18	45222443	45222443	+	ENSG00000132874	0	0	0	2	0	0	0	0	0	0	0	0	0	1kg_18_41056406	18	45222443	0.277778	0.0652174
rs12712161			24.2967	5.77136	4.20988	0.0193439	N	Y	N	0.0357744	16501.4	1.2555	26.5302	0.00570021	3109.19	1	8	9	0	3	20	3.32697	0.778254	3.36974	rs12712161	rs12712161		-1	-1			0	0	0	0	0	0	0	0	0	0	0	0	0	imm_2_102567737	2	102584846	0.277778	0.0652174
rs13342369			24.2967	5.77136	4.20988	0.0193439	N	Y	N	0.0357744	16501.4	1.2555	26.5302	0.00570021	3109.19	1	8	9	0	3	20	3.32697	0.778254	3.36974	rs13342369	rs13342369		-1	-1			0	0	0	0	0	0	0	0	0	0	0	0	0	rs13342369	17	17647664	0.277778	0.0652174
rs13439107	XKR6	XKR6	24.2967	5.77136	4.20988	0.0193439	N	Y	N	0.0357744	16501.4	1.2555	26.5302	0.00570021	3109.19	1	8	9	0	3	20	3.32697	0.778254	3.36974	rs13439107	rs13439107	8	11015321	11015321	+	ENSG00000171044	0	0	0	1	0	0	0	0	0	0	0	0	0	1kg_8_10910241	8	11015321	0.277778	0.0652174
rs1382878			24.2967	5.77136	4.20988	0.0193439	N	Y	N	0.0357744	16501.4	1.2555	26.5302	0.00570021	3109.19	1	8	9	0	3	20	3.32697	0.778254	3.36974	rs1382878	rs1382878		-1	-1			0	0	0	0	0	0	0	0	0	0	0	0	0	rs1382878	5	155805945	0.277778	0.0652174
rs1937314			24.2967	5.77136	4.20988	0.0193439	N	Y	N	0.0357744	16501.4	1.2555	26.5302	0.00570021	3109.19	1	8	9	0	3	20	3.32697	0.778254	3.36974	rs1937314	rs1937314		-1	-1			0	0	0	0	0	0	0	0	0	0	0	0	0	rs1937314	20	60699029	0.277778	0.0652174
rs2515919			24.2967	5.77136	4.20988	0.0193439	N	Y	N	0.0357744	16501.4	1.2555	26.5302	0.00570021	3109.19	1	8	9	0	3	20	3.32697	0.778254	3.36974	rs2515919	rs2515919		-1	-1			0	0	0	0	0	0	0	0	0	0	0	0	0	rs2515919	6	31596390	0.277778	0.0652174
rs3027885	HCFC1	HCFC1	2.48148	8.08483	0.306931	0.00632596	N	Y	N	0.000372824	16516.5	1.78314	36.657	4.37e-05	2156.32	0	10	8	0	3	20	4.49146	0.771232	4.51903	rs3027885	rs3027885	X	153955925	153955925	+	ENSG00000172534	0	0	0	2	0	0	0	0	0	0	0	0	0	1kg_X_152874570	X	153955925	0.277778	0.0652174
rs35293213			24.2967	5.77136	4.20988	0.0193439	N	Y	N	0.0357744	16501.4	1.2555	26.5302	0.00570021	3109.19	1	8	9	0	3	20	3.32697	0.778254	3.36974	rs35293213	rs35293213		-1	-1			0	0	0	0	0	0	0	0	0	0	0	0	0	1kg_11_113859343	11	114483411	0.277778	0.0652174
rs3824424	IARS1	IARS1	2.48148	8.08483	0.306931	0.00632596	N	Y	N	0.000372824	16516.5	1.78314	36.657	4.37e-05	2156.32	0	10	8	0	3	20	4.49146	0.771232	4.51903	rs3824424	rs3824424	9	92271916	92271916	+	ENSG00000196305	0	0	24	54	0	0	16	0	0	2	0	0	0	rs3824424	9	92271916	0.277778	0.0652174
rs4800282	ENSG00000264151	ENSG00000264151	24.2967	5.77136	4.20988	0.0193439	N	Y	N	0.0357744	16501.4	1.2555	26.5302	0.00570021	3109.19	1	8	9	0	3	20	3.32697	0.778254	3.36974	rs4800282	rs4800282	18	27558180	27558180	+	ENSG00000264151	0	0	0	1	0	0	1	0	0	0	0	0	0	rs4800282	18	27558180	0.277778	0.0652174
rs4845055	HHAT	HHAT	2.48148	8.08483	0.306931	0.00632596	N	Y	N	0.000372824	16516.5	1.78314	36.657	4.37e-05	2156.32	0	10	8	0	3	20	4.49146	0.771232	4.51903	rs4845055	rs4845055	1	210573231	210573231	+	ENSG00000054392	0	0	0	8	0	0	0	0	0	0	0	0	0	rs4845055	1	210573231	0.277778	0.0652174
rs5005160			24.2967	5.77136	4.20988	0.0193439	N	Y	N	0.0357744	16501.4	1.2555	26.5302	0.00570021	3109.19	1	8	9	0	3	20	3.32697	0.778254	3.36974	rs5005160	rs5005160		-1	-1			0	0	0	0	0	0	0	0	0	0	0	0	0	rs5005160	5	175182934	0.277778	0.0652174
rs6518684	OSM	OSM	24.2967	5.77136	4.20988	0.0193439	N	Y	N	0.0357744	16501.4	1.2555	26.5302	0.00570021	3109.19	1	8	9	0	3	20	3.32697	0.778254	3.36974	rs6518684	rs6518684	22	30265719	30265719	+	ENSG00000099985	0	2	0	4	0	0	0	0	0	0	0	0	0	imm_22_28991708	22	30265719	0.277778	0.0652174
rs7099037	SLC39A12	SLC39A12	2.48148	8.08483	0.306931	0.00632596	N	Y	N	0.000372824	16516.5	1.78314	36.657	4.37e-05	2156.32	0	10	8	0	3	20	4.49146	0.771232	4.51903	rs7099037	rs7099037	10	17997664	17997664	+	ENSG00000148482	0	0	0	8	0	0	0	0	0	0	0	0	0	rs7099037	10	17997664	0.277778	0.0652174
rs78452427	SLC14A2	SLC14A2	24.2967	5.77136	4.20988	0.0193439	N	Y	N	0.0357744	16501.4	1.2555	26.5302	0.00570021	3109.19	1	8	9	0	3	20	3.32697	0.778254	3.36974	rs78452427	rs78452427	18	45222260	45222260	+	ENSG00000132874	0	0	0	2	0	0	0	0	0	0	0	0	0	1kg_18_41056223	18	45222260	0.277778	0.0652174
rs9461680			2.48148	8.08483	0.306931	0.00632596	N	Y	N	0.000372824	16516.5	1.78314	36.657	4.37e-05	2156.32	0	10	8	0	3	20	4.49146	0.771232	4.51903	rs9461680	rs9461680		-1	-1			0	0	0	0	0	0	0	0	0	0	0	0	0	rs9461680	6	31275570	0.277778	0.0652174
rs9896905	PRKCA	PRKCA	2.48148	8.08483	0.306931	0.00632596	N	Y	N	0.000372824	16516.5	1.78314	36.657	4.37e-05	2156.32	0	10	8	0	3	20	4.49146	0.771232	4.51903	rs9896905	rs9896905	17	66780023	66780023	+	ENSG00000154229	0	0	0	1	0	0	0	0	0	0	0	0	0	rs9896905	17	66780023	0.277778	0.0652174
rs11110810			2.31868	17.0739	0.135802	0.00400613	N	Y	N	0.147518	36.445	2.01294	144.822	0.00496254	3.71631	1	8	9	1	1	21	1.40551	1.09079	1.68841	rs11110810	rs11110810		-1	-1			0	0	0	0	0	0	0	0	0	0	0	0	0	rs11110810	12	101462687	0.277778	0.0652174
rs11964365			3.9883	11.5851	0.344262	0.022235	N	Y	N	0.352623	45.1092	1.3302	100.897	0.0159319	7.43895	2	6	10	1	1	21	1.23761	1.10428	1.5679	rs11964365	rs11964365		-1	-1			0	0	0	0	0	0	0	0	0	0	0	0	0	rs11964365	6	223584	0.277778	0.0652174
rs1354934			0.236813	23.9181	0.00990099	0.000499797	N	Y	N	0.000347534	161.366	2.8476	200.897	1.14e-05	8.59389	0	10	8	1	1	21	3.32865	1.0858	3.45213	rs1354934	rs1354934		-1	-1			0	0	0	0	0	0	0	0	0	0	0	0	0	rs1354934	18	1441443	0.277778	0.0652174
rs17049067	ENSG00000238277	ENSG00000238277	0.236813	23.9181	0.00990099	0.000499797	N	Y	N	0.000347534	161.366	2.8476	200.897	1.14e-05	8.59389	0	10	8	1	1	21	3.32865	1.0858	3.45213	rs17049067	rs17049067	2	129069584	129069584	+	ENSG00000238277	0	0	0	1	0	0	1	0	0	0	0	0	0	rs17049067	2	129069584	0.277778	0.0652174
rs869405	COL23A1	COL23A1	3.9883	11.5851	0.344262	0.022235	N	Y	N	0.352623	45.1092	1.3302	100.897	0.0159319	7.43895	2	6	10	1	1	21	1.23761	1.10428	1.5679	rs869405	rs869405	5	178483929	178483929	+	ENSG00000050767	0	0	8	12	0	0	0	0	0	0	0	0	0	rs869405	5	178483929	0.277778	0.0652174
rs9655062			2.31868	17.0739	0.135802	0.00400613	N	Y	N	0.147518	36.445	2.01294	144.822	0.00496254	3.71631	1	8	9	1	1	21	1.40551	1.09079	1.68841	rs9655062	rs9655062		-1	-1			0	0	0	0	0	0	0	0	0	0	0	0	0	rs9655062	7	8105383	0.277778	0.0652174
rs1197682	SPTBN5	SPTBN5	2.35802	5.80879	0.405941	0.0192114	N	Y	N	0.000354074	15703.7	1.41585	23.8317	5.88e-05	2803.61	0	10	8	0	4	19	4.49175	0.720226	4.51031	rs1197682	rs1197682	15	41879285	41879285	+	ENSG00000137877	0	0	0	0	1	0	0	0	0	0	0	0	0	rs1197682	15	41879285	0.277778	0.0869565
rs12584934	TM9SF2	TM9SF2	2.35802	5.80879	0.405941	0.0192114	N	Y	N	0.000354074	15703.7	1.41585	23.8317	5.88e-05	2803.61	0	10	8	0	4	19	4.49175	0.720226	4.51031	rs12584934	rs12584934	13	99452463	99452463	+	ENSG00000125304	0	0	0	2	0	0	0	0	0	0	0	0	0	1kg_13_98902718	13	99452463	0.277778	0.0869565
rs13397737	THADA	THADA	2.35802	5.80879	0.405941	0.0192114	N	Y	N	0.000354074	15703.7	1.41585	23.8317	5.88e-05	2803.61	0	10	8	0	4	19	4.49175	0.720226	4.51031	rs13397737	rs13397737	2	43279185	43279185	+	ENSG00000115970	0	0	2	8	0	0	0	0	0	0	0	0	0	1kg_2_43359828	2	43279185	0.277778	0.0869565
rs55770424	THADA	THADA	2.35802	5.80879	0.405941	0.0192114	N	Y	N	0.000354074	15703.7	1.41585	23.8317	5.88e-05	2803.61	0	10	8	0	4	19	4.49175	0.720226	4.51031	rs55770424	rs55770424	2	43256087	43256087	+	ENSG00000115970	0	0	1	5	0	0	1	0	0	0	0	0	0	1kg_2_43336730	2	43256087	0.277778	0.0869565
rs7688646	SCFD2	SCFD2	2.35802	5.80879	0.405941	0.0192114	N	Y	N	0.000354074	15703.7	1.41585	23.8317	5.88e-05	2803.61	0	10	8	0	4	19	4.49175	0.720226	4.51031	rs7688646	rs7688646	4	53234798	53234798	+	ENSG00000184178	0	0	0	4	0	0	0	0	0	0	0	0	0	rs7688646	4	53234798	0.277778	0.0869565
rs12606148	SLC14A2	SLC14A2	2.20879	8.51962	0.259259	0.018337	N	Y	N	0.140296	34.7748	1.54417	47.0053	0.0123068	5.46164	1	8	9	1	2	20	1.40635	0.871372	1.55494	rs12606148	rs12606148	18	45230194	45230194	+	ENSG00000132874	0	0	0	1	0	0	0	0	0	0	0	0	0	1kg_18_41064157	18	45230194	0.277778	0.0869565
rs12970134			0.225589	11.9347	0.0189019	0.0016678	N	Y	N	0.000330833	153.825	2.18988	65.0438	2.47e-05	14.4928	0	10	8	1	2	20	3.32901	0.865106	3.38885	rs12970134	rs12970134		-1	-1			0	0	0	0	0	0	0	0	0	0	0	0	0	rs12970134	18	60217517	0.277778	0.0869565
rs6856464			0.225589	11.9347	0.0189019	0.0016678	N	Y	N	0.000330833	153.825	2.18988	65.0438	2.47e-05	14.4928	0	10	8	1	2	20	3.32901	0.865106	3.38885	rs6856464	rs6856464		-1	-1			0	0	0	0	0	0	0	0	0	0	0	0	0	rs6856464	4	26821376	0.277778	0.0869565
rs9454376	ENSG00000286680,ENSG00000287557	ENSG00000286680	2.20879	8.51962	0.259259	0.018337	N	Y	N	0.140296	34.7748	1.54417	47.0053	0.0123068	5.46164	1	8	9	1	2	20	1.40635	0.871372	1.55494	rs9454376	rs9454376	6	67911578	67911578	+	ENSG00000286680,ENSG00000287557	0	0	0	2	0	0	2	0	0	0	0	0	0	rs9454376	6	67911578	0.277778	0.0869565
rs9454382	ENSG00000286680,ENSG00000287557	ENSG00000286680	2.20879	8.51962	0.259259	0.018337	N	Y	N	0.140296	34.7748	1.54417	47.0053	0.0123068	5.46164	1	8	9	1	2	20	1.40635	0.871372	1.55494	rs9454382	rs9454382	6	67921586	67921586	+	ENSG00000286680,ENSG00000287557	0	0	0	2	0	2	2	0	0	0	0	0	0	rs9454382	6	67921586	0.277778	0.0869565
rs11097669	MTTP	MTTP	2.23457	4.42532	0.50495	0.0486009	N	Y	N	0.000335324	14890.9	1.14823	17.0553	7.39e-05	3451.34	0	10	8	0	5	18	4.49207	0.688327	4.50501	rs11097669	rs11097669	4	99565138	99565138	+	ENSG00000138823	0	0	0	5	0	0	1	0	0	0	0	0	0	rs11097669	4	99565138	0.277778	0.108696
rs11264004	SMIM12	SMIM12	2.23457	4.42532	0.50495	0.0486009	N	Y	N	0.000335324	14890.9	1.14823	17.0553	7.39e-05	3451.34	0	10	8	0	5	18	4.49207	0.688327	4.50501	rs11264004	rs11264004	1	34835065	34835065	+	ENSG00000163866	0	0	2	2	0	0	0	0	0	0	0	0	0	rs11264004	1	34835065	0.277778	0.108696
rs11264125	SMIM12	SMIM12	2.23457	4.42532	0.50495	0.0486009	N	Y	N	0.000335324	14890.9	1.14823	17.0553	7.39e-05	3451.34	0	10	8	0	5	18	4.49207	0.688327	4.50501	rs11264125	rs11264125	1	34837016	34837016	+	ENSG00000163866	0	0	2	2	0	0	0	0	0	0	0	0	0	rs11264125	1	34837016	0.277778	0.108696
rs11592152			2.23457	4.42532	0.50495	0.0486009	N	Y	N	0.000335324	14890.9	1.14823	17.0553	7.39e-05	3451.34	0	10	8	0	5	18	4.49207	0.688327	4.50501	rs11592152	rs11592152		-1	-1			0	0	0	0	0	0	0	0	0	0	0	0	0	imm_10_6493313	10	6411345	0.277778	0.108696
rs12067998	SMIM12	SMIM12	2.23457	4.42532	0.50495	0.0486009	N	Y	N	0.000335324	14890.9	1.14823	17.0553	7.39e-05	3451.34	0	10	8	0	5	18	4.49207	0.688327	4.50501	rs12067998	rs12067998	1	34834544	34834544	+	ENSG00000163866	0	0	1	1	0	0	0	0	0	0	0	0	0	rs12067998	1	34834544	0.277778	0.108696
rs12070668	SMIM12	SMIM12	2.23457	4.42532	0.50495	0.0486009	N	Y	N	0.000335324	14890.9	1.14823	17.0553	7.39e-05	3451.34	0	10	8	0	5	18	4.49207	0.688327	4.50501	rs12070668	rs12070668	1	34835953	34835953	+	ENSG00000163866	0	0	1	1	0	0	0	0	0	0	0	0	0	rs12070668	1	34835953	0.277778	0.108696
rs12121355	SMIM12	SMIM12	2.23457	4.42532	0.50495	0.0486009	N	Y	N	0.000335324	14890.9	1.14823	17.0553	7.39e-05	3451.34	0	10	8	0	5	18	4.49207	0.688327	4.50501	rs12121355	rs12121355	1	34835458	34835458	+	ENSG00000163866	0	0	1	1	0	0	0	0	0	0	0	0	0	rs12121355	1	34835458	0.277778	0.108696
rs12125126	SMIM12	SMIM12	2.23457	4.42532	0.50495	0.0486009	N	Y	N	0.000335324	14890.9	1.14823	17.0553	7.39e-05	3451.34	0	10	8	0	5	18	4.49207	0.688327	4.50501	rs12125126	rs12125126	1	34835547	34835547	+	ENSG00000163866	0	0	1	1	0	0	0	0	0	0	0	0	0	rs12125126	1	34835547	0.277778	0.108696
rs12125167	SMIM12	SMIM12	2.23457	4.42532	0.50495	0.0486009	N	Y	N	0.000335324	14890.9	1.14823	17.0553	7.39e-05	3451.34	0	10	8	0	5	18	4.49207	0.688327	4.50501	rs12125167	rs12125167	1	34835600	34835600	+	ENSG00000163866	0	0	1	1	0	0	0	0	0	0	0	0	0	rs12125167	1	34835600	0.277778	0.108696
rs12953401			2.23457	4.42532	0.50495	0.0486009	N	Y	N	0.000335324	14890.9	1.14823	17.0553	7.39e-05	3451.34	0	10	8	0	5	18	4.49207	0.688327	4.50501	rs12953401	rs12953401		-1	-1			0	0	0	0	0	0	0	0	0	0	0	0	0	rs12953401	18	9095602	0.277778	0.108696
rs16971537			2.23457	4.42532	0.50495	0.0486009	N	Y	N	0.000335324	14890.9	1.14823	17.0553	7.39e-05	3451.34	0	10	8	0	5	18	4.49207	0.688327	4.50501	rs16971537	rs16971537		-1	-1			0	0	0	0	0	0	0	0	0	0	0	0	0	rs16971537	13	107934438	0.277778	0.108696
rs17095008	LINC01500	LINC01500	2.23457	4.42532	0.50495	0.0486009	N	Y	N	0.000335324	14890.9	1.14823	17.0553	7.39e-05	3451.34	0	10	8	0	5	18	4.49207	0.688327	4.50501	rs17095008	rs17095008	14	58737484	58737484	+	ENSG00000258583	0	0	0	2	0	0	2	0	0	0	0	0	0	rs17095008	14	58737484	0.277778	0.108696
rs17518433	BTBD8	BTBD8	2.23457	4.42532	0.50495	0.0486009	N	Y	N	0.000335324	14890.9	1.14823	17.0553	7.39e-05	3451.34	0	10	8	0	5	18	4.49207	0.688327	4.50501	rs17518433	rs17518433	1	92133615	92133615	+	ENSG00000189195	0	0	3	15	0	0	6	0	0	0	0	0	0	1kg_1_92371760	1	92133615	0.277778	0.108696
rs1921562			2.23457	4.42532	0.50495	0.0486009	N	Y	N	0.000335324	14890.9	1.14823	17.0553	7.39e-05	3451.34	0	10	8	0	5	18	4.49207	0.688327	4.50501	rs1921562	rs1921562		-1	-1			0	0	0	0	0	0	0	0	0	0	0	0	0	rs1921562	4	184251231	0.277778	0.108696
rs2064895	SMIM12	SMIM12	2.23457	4.42532	0.50495	0.0486009	N	Y	N	0.000335324	14890.9	1.14823	17.0553	7.39e-05	3451.34	0	10	8	0	5	18	4.49207	0.688327	4.50501	rs2064895	rs2064895	1	34839682	34839682	+	ENSG00000163866	0	0	2	2	0	0	0	0	0	0	0	0	0	rs2064895	1	34839682	0.277778	0.108696
rs2064897	SMIM12	SMIM12	2.23457	4.42532	0.50495	0.0486009	N	Y	N	0.000335324	14890.9	1.14823	17.0553	7.39e-05	3451.34	0	10	8	0	5	18	4.49207	0.688327	4.50501	rs2064897	rs2064897	1	34840202	34840202	+	ENSG00000163866	0	0	2	2	0	0	0	0	0	0	0	0	0	rs2064897	1	34840202	0.277778	0.108696
rs2259435	MCCD1	MCCD1	2.23457	4.42532	0.50495	0.0486009	N	Y	N	0.000335324	14890.9	1.14823	17.0553	7.39e-05	3451.34	0	10	8	0	5	18	4.49207	0.688327	4.50501	rs2259435	rs2259435	6	31529138	31529138	+	ENSG00000204511	0	0	0	0	1	0	0	0	0	0	0	0	0	rs2259435	6	31529138	0.277778	0.108696
rs2516489	PPIAP9	PPIAP9	2.23457	4.42532	0.50495	0.0486009	N	Y	N	0.000335324	14890.9	1.14823	17.0553	7.39e-05	3451.34	0	10	8	0	5	18	4.49207	0.688327	4.50501	rs2516489	rs2516489	6	31520261	31520261	+	ENSG00000219797	0	0	0	0	0	2	0	0	0	0	0	0	0	rs2516489	6	31520261	0.277778	0.108696
rs2523512	DDX39B,ATP6V1G2-DDX39B	DDX39B	2.23457	4.42532	0.50495	0.0486009	N	Y	N	0.000335324	14890.9	1.14823	17.0553	7.39e-05	3451.34	0	10	8	0	5	18	4.49207	0.688327	4.50501	rs2523512	rs2523512	6	31539024	31539024	+	ENSG00000198563,ENSG00000254870	0	0	1	17	0	0	3	0	0	0	0	0	0	rs2523512	6	31539024	0.277778	0.108696
rs3104928	CFAP418-AS1	CFAP418-AS1	2.23457	4.42532	0.50495	0.0486009	N	Y	N	0.000335324	14890.9	1.14823	17.0553	7.39e-05	3451.34	0	10	8	0	5	18	4.49207	0.688327	4.50501	rs3104928	rs3104928	8	95461843	95461843	+	ENSG00000253773	0	0	0	5	0	0	5	0	0	0	0	0	0	rs3104928	8	95461843	0.277778	0.108696
rs35921530	MPO	MPO	2.23457	4.42532	0.50495	0.0486009	N	Y	N	0.000335324	14890.9	1.14823	17.0553	7.39e-05	3451.34	0	10	8	0	5	18	4.49207	0.688327	4.50501	rs35921530	rs35921530	17	58276230	58276230	+	ENSG00000005381	0	0	2	8	0	0	2	0	0	0	0	0	0	rs35921530	17	58276230	0.277778	0.108696
rs4653105	SMIM12	SMIM12	2.23457	4.42532	0.50495	0.0486009	N	Y	N	0.000335324	14890.9	1.14823	17.0553	7.39e-05	3451.34	0	10	8	0	5	18	4.49207	0.688327	4.50501	rs4653105	rs4653105	1	34841600	34841600	+	ENSG00000163866	0	0	1	1	0	0	0	0	0	0	0	0	0	rs4653105	1	34841600	0.277778	0.108696
rs56122085			2.23457	4.42532	0.50495	0.0486009	N	Y	N	0.000335324	14890.9	1.14823	17.0553	7.39e-05	3451.34	0	10	8	0	5	18	4.49207	0.688327	4.50501	rs56122085	rs56122085		-1	-1			0	0	0	0	0	0	0	0	0	0	0	0	0	imm_10_6496065	10	6414097	0.277778	0.108696
rs6655940	SMIM12	SMIM12	2.23457	4.42532	0.50495	0.0486009	N	Y	N	0.000335324	14890.9	1.14823	17.0553	7.39e-05	3451.34	0	10	8	0	5	18	4.49207	0.688327	4.50501	rs6655940	rs6655940	1	34838174	34838174	+	ENSG00000163866	0	0	1	1	0	0	0	0	0	0	0	0	0	rs6655940	1	34838174	0.277778	0.108696
rs6760167	THADA	THADA	2.23457	4.42532	0.50495	0.0486009	N	Y	N	0.000335324	14890.9	1.14823	17.0553	7.39e-05	3451.34	0	10	8	0	5	18	4.49207	0.688327	4.50501	rs6760167	rs6760167	2	43277919	43277919	+	ENSG00000115970	0	0	1	4	0	0	0	0	0	0	0	0	0	1kg_2_43358562	2	43277919	0.277778	0.108696
rs6859561	DOCK2	DOCK2	2.23457	4.42532	0.50495	0.0486009	N	Y	N	0.000335324	14890.9	1.14823	17.0553	7.39e-05	3451.34	0	10	8	0	5	18	4.49207	0.688327	4.50501	rs6859561	rs6859561	5	170023444	170023444	+	ENSG00000134516	0	0	2	6	0	0	2	0	0	0	0	0	0	rs6859561	5	170023444	0.277778	0.108696
rs8018161	RAD51B	RAD51B	2.23457	4.42532	0.50495	0.0486009	N	Y	N	0.000335324	14890.9	1.14823	17.0553	7.39e-05	3451.34	0	10	8	0	5	18	4.49207	0.688327	4.50501	rs8018161	rs8018161	14	67850795	67850795	+	ENSG00000182185	0	0	1	9	0	0	2	0	0	0	0	0	0	rs8018161	14	67850795	0.277778	0.108696
rs8078399	THRA	THRA	2.23457	4.42532	0.50495	0.0486009	N	Y	N	0.000335324	14890.9	1.14823	17.0553	7.39e-05	3451.34	0	10	8	0	5	18	4.49207	0.688327	4.50501	rs8078399	rs8078399	17	40068245	40068245	+	ENSG00000126351	0	0	0	7	0	0	0	0	0	0	0	0	0	imm_17_35478024	17	40068245	0.277778	0.108696
rs10995281	ENSG00000238280	ENSG00000238280	0.214366	7.6826	0.0279028	0.00632596	N	Y	N	0.000314133	146.284	1.68883	34.9486	3.81e-05	20.4614	0	10	8	1	3	19	3.3294	0.772919	3.36611	rs10995281	rs10995281	10	62707416	62707416	+	ENSG00000238280	0	0	0	1	0	0	1	0	0	0	0	0	0	imm_10_64137182	10	62707416	0.277778	0.108696
rs10995301	ENSG00000238280	ENSG00000238280	0.214366	7.6826	0.0279028	0.00632596	N	Y	N	0.000314133	146.284	1.68883	34.9486	3.81e-05	20.4614	0	10	8	1	3	19	3.3294	0.772919	3.36611	rs10995301	rs10995301	10	62747535	62747535	+	ENSG00000238280	0	0	0	2	0	0	2	0	0	0	0	0	0	imm_10_64177301	10	62747535	0.277778	0.108696
rs12759150	KCNH1	KCNH1	0.214366	7.6826	0.0279028	0.00632596	N	Y	N	0.000314133	146.284	1.68883	34.9486	3.81e-05	20.4614	0	10	8	1	3	19	3.3294	0.772919	3.36611	rs12759150	rs12759150	1	210689574	210689574	+	ENSG00000143473	0	0	4	11	0	0	0	0	0	0	0	0	0	rs12759150	1	210689574	0.277778	0.108696
rs2813368	ADARB2	ADARB2	0.214366	7.6826	0.0279028	0.00632596	N	Y	N	0.000314133	146.284	1.68883	34.9486	3.81e-05	20.4614	0	10	8	1	3	19	3.3294	0.772919	3.36611	rs2813368	rs2813368	10	1564945	1564945	+	ENSG00000185736	0	0	0	3	0	0	0	0	0	0	0	0	0	rs2813368	10	1564945	0.277778	0.108696
rs7073430	ENSG00000238280	ENSG00000238280	0.214366	7.6826	0.0279028	0.00632596	N	Y	N	0.000314133	146.284	1.68883	34.9486	3.81e-05	20.4614	0	10	8	1	3	19	3.3294	0.772919	3.36611	rs7073430	rs7073430	10	62695121	62695121	+	ENSG00000238280	0	0	0	2	0	0	2	0	0	0	0	0	0	imm_10_64124887	10	62695121	0.277778	0.108696
rs7088592	ENSG00000238280	ENSG00000238280	0.214366	7.6826	0.0279028	0.00632596	N	Y	N	0.000314133	146.284	1.68883	34.9486	3.81e-05	20.4614	0	10	8	1	3	19	3.3294	0.772919	3.36611	rs7088592	rs7088592	10	62721530	62721530	+	ENSG00000238280	0	0	0	1	0	0	1	0	0	0	0	0	0	imm_10_64151296	10	62721530	0.277778	0.108696
rs7895364	ENSG00000238280	ENSG00000238280	0.214366	7.6826	0.0279028	0.00632596	N	Y	N	0.000314133	146.284	1.68883	34.9486	3.81e-05	20.4614	0	10	8	1	3	19	3.3294	0.772919	3.36611	rs7895364	rs7895364	10	62725053	62725053	+	ENSG00000238280	0	0	0	3	0	0	3	0	0	0	0	0	0	imm_10_64154819	10	62725053	0.277778	0.108696
rs7908640			0.214366	7.6826	0.0279028	0.00632596	N	Y	N	0.000314133	146.284	1.68883	34.9486	3.81e-05	20.4614	0	10	8	1	3	19	3.3294	0.772919	3.36611	rs7908640	rs7908640		-1	-1			0	0	0	0	0	0	0	0	0	0	0	0	0	rs7908640	10	100717249	0.277778	0.108696
rs7923368			0.214366	7.6826	0.0279028	0.00632596	N	Y	N	0.000314133	146.284	1.68883	34.9486	3.81e-05	20.4614	0	10	8	1	3	19	3.3294	0.772919	3.36611	rs7923368	rs7923368		-1	-1			0	0	0	0	0	0	0	0	0	0	0	0	0	rs7923368	10	100717161	0.277778	0.108696
rs8048330	ENSG00000261392	ENSG00000261392	0.214366	7.6826	0.0279028	0.00632596	N	Y	N	0.000314133	146.284	1.68883	34.9486	3.81e-05	20.4614	0	10	8	1	3	19	3.3294	0.772919	3.36611	rs8048330	rs8048330	16	9071197	9071197	+	ENSG00000261392	0	0	0	2	0	0	2	0	0	0	0	0	0	rs8048330	16	9071197	0.277778	0.108696
rs10157045	KAZN,ENSG00000231606	KAZN	0.203143	5.50467	0.0369037	0.0192114	N	Y	N	0.000297433	138.744	1.33646	22.6729	5.15e-05	26.448	0	10	8	1	4	18	3.32983	0.722231	3.3544	rs10157045	rs10157045	1	14248589	14248589	+	ENSG00000189337,ENSG00000231606	0	0	0	8	0	0	4	0	0	0	0	0	0	rs10157045	1	14248589	0.277778	0.130435
rs11789508	KDM4C	KDM4C	0.203143	5.50467	0.0369037	0.0192114	N	Y	N	0.000297433	138.744	1.33646	22.6729	5.15e-05	26.448	0	10	8	1	4	18	3.32983	0.722231	3.3544	rs11789508	rs11789508	9	7133613	7133613	+	ENSG00000107077	0	0	0	6	0	0	2	0	0	0	0	0	0	rs11789508	9	7133613	0.277778	0.130435
rs12108641	ELOVL6	ELOVL6	0.203143	5.50467	0.0369037	0.0192114	N	Y	N	0.000297433	138.744	1.33646	22.6729	5.15e-05	26.448	0	10	8	1	4	18	3.32983	0.722231	3.3544	rs12108641	rs12108641	4	110047443	110047443	+	ENSG00000170522	2	0	0	0	0	0	0	0	0	0	0	0	0	rs12108641	4	110047443	0.277778	0.130435
rs12112938			0.203143	5.50467	0.0369037	0.0192114	N	Y	N	0.000297433	138.744	1.33646	22.6729	5.15e-05	26.448	0	10	8	1	4	18	3.32983	0.722231	3.3544	rs12112938	rs12112938		-1	-1			0	0	0	0	0	0	0	0	0	0	0	0	0	rs12112938	7	41640994	0.277778	0.130435
rs13043637			0.203143	5.50467	0.0369037	0.0192114	N	Y	N	0.000297433	138.744	1.33646	22.6729	5.15e-05	26.448	0	10	8	1	4	18	3.32983	0.722231	3.3544	rs13043637	rs13043637		-1	-1			0	0	0	0	0	0	0	0	0	0	0	0	0	rs13043637	20	47496522	0.277778	0.130435
rs2777819	KIRREL1	KIRREL1	0.203143	5.50467	0.0369037	0.0192114	N	Y	N	0.000297433	138.744	1.33646	22.6729	5.15e-05	26.448	0	10	8	1	4	18	3.32983	0.722231	3.3544	rs2777819	rs2777819	1	158006776	158006776	+	ENSG00000183853	0	0	0	6	0	0	0	0	0	0	0	0	0	rs2777819	1	158006776	0.277778	0.130435
rs4414666			0.203143	5.50467	0.0369037	0.0192114	N	Y	N	0.000297433	138.744	1.33646	22.6729	5.15e-05	26.448	0	10	8	1	4	18	3.32983	0.722231	3.3544	rs4414666	rs4414666		-1	-1			0	0	0	0	0	0	0	0	0	0	0	0	0	rs4414666	2	66310212	0.277778	0.130435
rs4595108			0.203143	5.50467	0.0369037	0.0192114	N	Y	N	0.000297433	138.744	1.33646	22.6729	5.15e-05	26.448	0	10	8	1	4	18	3.32983	0.722231	3.3544	rs4595108	rs4595108		-1	-1			0	0	0	0	0	0	0	0	0	0	0	0	0	rs4595108	8	133342396	0.277778	0.130435
rs4736073			0.203143	5.50467	0.0369037	0.0192114	N	Y	N	0.000297433	138.744	1.33646	22.6729	5.15e-05	26.448	0	10	8	1	4	18	3.32983	0.722231	3.3544	rs4736073	rs4736073		-1	-1			0	0	0	0	0	0	0	0	0	0	0	0	0	rs4736073	8	139445996	0.277778	0.130435
rs939746			0.203143	5.50467	0.0369037	0.0192114	N	Y	N	0.000297433	138.744	1.33646	22.6729	5.15e-05	26.448	0	10	8	1	4	18	3.32983	0.722231	3.3544	rs939746	rs939746		-1	-1			0	0	0	0	0	0	0	0	0	0	0	0	0	rs939746	6	114675117	0.277778	0.130435
rs72900033	WDR4P2	WDR4P2	0.112287	11.341	0.00990099	0.00216869	N	Y	N	0.000187144	67.3723	2.0748	61.9903	1.47e-05	6.69012	0	10	8	2	2	19	3.26374	0.86661	3.32436	rs72900033	rs72900033	2	68448809	68448809	+	ENSG00000229462	0	0	0	0	0	1	0	0	0	0	0	0	0	imm_2_68529445	2	68448809	0.277778	0.130435
rs10822052	ENSG00000238280	ENSG00000238280	0.191919	4.18083	0.0459046	0.0486009	N	Y	N	0.000280733	131.203	1.07982	16.1872	6.5e-05	32.4418	0	10	8	1	5	17	3.33032	0.69067	3.34726	rs10822052	rs10822052	10	62696010	62696010	+	ENSG00000238280	0	0	0	1	0	0	1	0	0	0	0	0	0	imm_10_64125776	10	62696010	0.277778	0.152174
rs10822053	ENSG00000238280	ENSG00000238280	0.191919	4.18083	0.0459046	0.0486009	N	Y	N	0.000280733	131.203	1.07982	16.1872	6.5e-05	32.4418	0	10	8	1	5	17	3.33032	0.69067	3.34726	rs10822053	rs10822053	10	62701075	62701075	+	ENSG00000238280	0	0	0	2	0	0	2	0	0	0	0	0	0	imm_10_64130841	10	62701075	0.277778	0.152174
rs1107110	PPP4R4	PPP4R4	0.191919	4.18083	0.0459046	0.0486009	N	Y	N	0.000280733	131.203	1.07982	16.1872	6.5e-05	32.4418	0	10	8	1	5	17	3.33032	0.69067	3.34726	rs1107110	rs1107110	14	94265573	94265573	+	ENSG00000119698	0	0	0	2	0	0	0	0	0	0	0	0	0	rs1107110	14	94265573	0.277778	0.152174
rs11597299	ENSG00000238280	ENSG00000238280	0.191919	4.18083	0.0459046	0.0486009	N	Y	N	0.000280733	131.203	1.07982	16.1872	6.5e-05	32.4418	0	10	8	1	5	17	3.33032	0.69067	3.34726	rs11597299	rs11597299	10	62706515	62706515	+	ENSG00000238280	0	0	0	2	0	0	2	0	0	0	0	0	0	imm_10_64136281	10	62706515	0.277778	0.152174
rs12637043	LPP	LPP	0.191919	4.18083	0.0459046	0.0486009	N	Y	N	0.000280733	131.203	1.07982	16.1872	6.5e-05	32.4418	0	10	8	1	5	17	3.33032	0.69067	3.34726	rs12637043	rs12637043	3	188162374	188162374	+	ENSG00000145012	0	0	0	24	0	0	0	0	0	0	0	0	0	rs12637043	3	188162374	0.277778	0.152174
rs12645477	ANK2,ANK2-AS1	ANK2	0.191919	4.18083	0.0459046	0.0486009	N	Y	N	0.000280733	131.203	1.07982	16.1872	6.5e-05	32.4418	0	10	8	1	5	17	3.33032	0.69067	3.34726	rs12645477	rs12645477	4	112973813	112973813	+	ENSG00000145362,ENSG00000248152	0	0	1	58	0	1	7	0	0	0	0	0	0	rs12645477	4	112973813	0.277778	0.152174
rs1876381	ENSG00000254394	ENSG00000254394	0.191919	4.18083	0.0459046	0.0486009	N	Y	N	0.000280733	131.203	1.07982	16.1872	6.5e-05	32.4418	0	10	8	1	5	17	3.33032	0.69067	3.34726	rs1876381	rs1876381	8	82046088	82046088	+	ENSG00000254394	0	0	0	2	0	0	2	0	0	0	0	0	0	rs1876381	8	82046088	0.277778	0.152174
rs2820237	ANKS1A	ANKS1A	0.191919	4.18083	0.0459046	0.0486009	N	Y	N	0.000280733	131.203	1.07982	16.1872	6.5e-05	32.4418	0	10	8	1	5	17	3.33032	0.69067	3.34726	rs2820237	rs2820237	6	35014281	35014281	+	ENSG00000064999	0	0	0	2	0	0	0	0	0	0	0	0	0	imm_6_35090036,rs2820237	6	35014281	0.277778	0.152174
rs6821225	LINC01095	LINC01095	0.191919	4.18083	0.0459046	0.0486009	N	Y	N	0.000280733	131.203	1.07982	16.1872	6.5e-05	32.4418	0	10	8	1	5	17	3.33032	0.69067	3.34726	rs6821225	rs6821225	4	146081566	146081566	+	ENSG00000248809	0	0	0	2	0	0	2	0	0	0	0	0	0	rs6821225	4	146081566	0.277778	0.152174
rs7084016	ENSG00000238280	ENSG00000238280	0.191919	4.18083	0.0459046	0.0486009	N	Y	N	0.000280733	131.203	1.07982	16.1872	6.5e-05	32.4418	0	10	8	1	5	17	3.33032	0.69067	3.34726	rs7084016	rs7084016	10	62720681	62720681	+	ENSG00000238280	0	0	0	2	0	0	2	0	0	0	0	0	0	imm_10_64150447	10	62720681	0.277778	0.152174
rs709163			0.191919	4.18083	0.0459046	0.0486009	N	Y	N	0.000280733	131.203	1.07982	16.1872	6.5e-05	32.4418	0	10	8	1	5	17	3.33032	0.69067	3.34726	rs709163	rs709163		-1	-1			0	0	0	0	0	0	0	0	0	0	0	0	0	rs709163	3	12473070	0.277778	0.152174
rs8006998			0.191919	4.18083	0.0459046	0.0486009	N	Y	N	0.000280733	131.203	1.07982	16.1872	6.5e-05	32.4418	0	10	8	1	5	17	3.33032	0.69067	3.34726	rs8006998	rs8006998		-1	-1			0	0	0	0	0	0	0	0	0	0	0	0	0	rs8006998	14	75234687	0.277778	0.152174
rs869900			0.191919	4.18083	0.0459046	0.0486009	N	Y	N	0.000280733	131.203	1.07982	16.1872	6.5e-05	32.4418	0	10	8	1	5	17	3.33032	0.69067	3.34726	rs869900	rs869900		-1	-1			0	0	0	0	0	0	0	0	0	0	0	0	0	rs869900	11	6195892	0.277778	0.152174
rs9296641	TBC1D7	TBC1D7	0.191919	4.18083	0.0459046	0.0486009	N	Y	N	0.000280733	131.203	1.07982	16.1872	6.5e-05	32.4418	0	10	8	1	5	17	3.33032	0.69067	3.34726	rs9296641	rs9296641	6	13297779	13297779	+	ENSG00000145979	0	0	1	2	0	0	0	0	0	0	0	0	0	rs9296641	6	13297779	0.277778	0.152174
rs9296642	TBC1D7	TBC1D7	0.191919	4.18083	0.0459046	0.0486009	N	Y	N	0.000280733	131.203	1.07982	16.1872	6.5e-05	32.4418	0	10	8	1	5	17	3.33032	0.69067	3.34726	rs9296642	rs9296642	6	13297952	13297952	+	ENSG00000145979	0	0	1	2	0	0	0	0	0	0	0	0	0	rs9296642	6	13297952	0.277778	0.152174
rs10824746			0.106408	7.28037	0.0146157	0.00837588	N	Y	N	0.000177192	63.9004	1.59456	33.2404	2.26e-05	9.43716	0	10	8	2	3	18	3.26418	0.774788	3.30118	rs10824746	rs10824746		-1	-1			0	0	0	0	0	0	0	0	0	0	0	0	0	imm_10_80765734	10	79335971	0.277778	0.152174
rs2394046	ENSG00000228566	ENSG00000228566	0.106408	7.28037	0.0146157	0.00837588	N	Y	N	0.000177192	63.9004	1.59456	33.2404	2.26e-05	9.43716	0	10	8	2	3	18	3.26418	0.774788	3.30118	rs2394046	rs2394046	10	64458821	64458821	+	ENSG00000228566	0	0	0	4	0	0	4	0	0	0	0	0	0	rs2394046	10	64458821	0.277778	0.152174
rs28093	CAST	CAST	0.106408	7.28037	0.0146157	0.00837588	N	Y	N	0.000177192	63.9004	1.59456	33.2404	2.26e-05	9.43716	0	10	8	2	3	18	3.26418	0.774788	3.30118	rs28093	rs28093	5	96716346	96716346	+	ENSG00000153113	0	0	6	72	0	0	6	0	0	0	0	0	0	imm_5_96077806	5	96716346	0.277778	0.152174
rs1471120	ITGB6,ENSG00000285155	ITGB6	0.100529	5.20054	0.0193305	0.0239729	N	Y	N	0.00016724	60.4286	1.25711	21.5142	3.06e-05	12.1927	0	10	8	2	4	17	3.26468	0.724464	3.28924	rs1471120	rs1471120	2	160171676	160171676	+	ENSG00000115221,ENSG00000285155	0	0	1	7	0	1	1	0	0	0	0	0	0	rs1471120	2	160171676	0.277778	0.173913
rs2298939	IL1R2	IL1R2	0.100529	5.20054	0.0193305	0.0239729	N	Y	N	0.00016724	60.4286	1.25711	21.5142	3.06e-05	12.1927	0	10	8	2	4	17	3.26468	0.724464	3.28924	rs2298939	rs2298939	2	102011058	102011058	+	ENSG00000115590	0	0	0	5	0	0	1	0	0	0	0	0	0	imm_2_101993952	2	102011058	0.277778	0.173913
rs3218873	IL1R2	IL1R2	0.100529	5.20054	0.0193305	0.0239729	N	Y	N	0.00016724	60.4286	1.25711	21.5142	3.06e-05	12.1927	0	10	8	2	4	17	3.26468	0.724464	3.28924	rs3218873	rs3218873	2	102012099	102012099	+	ENSG00000115590	0	0	0	5	0	0	1	0	0	0	0	0	0	imm_2_101994993	2	102012099	0.277778	0.173913
rs3218878	IL1R2	IL1R2	0.100529	5.20054	0.0193305	0.0239729	N	Y	N	0.00016724	60.4286	1.25711	21.5142	3.06e-05	12.1927	0	10	8	2	4	17	3.26468	0.724464	3.28924	rs3218878	rs3218878	2	102013012	102013012	+	ENSG00000115590	0	0	0	10	0	0	2	0	0	0	0	0	0	imm_2_101995906	2	102013012	0.277778	0.173913
rs3218879	IL1R2	IL1R2	0.100529	5.20054	0.0193305	0.0239729	N	Y	N	0.00016724	60.4286	1.25711	21.5142	3.06e-05	12.1927	0	10	8	2	4	17	3.26468	0.724464	3.28924	rs3218879	rs3218879	2	102013101	102013101	+	ENSG00000115590	0	0	0	5	0	0	1	0	0	0	0	0	0	imm_2_101995995	2	102013101	0.277778	0.173913
rs3218892	IL1R2	IL1R2	0.100529	5.20054	0.0193305	0.0239729	N	Y	N	0.00016724	60.4286	1.25711	21.5142	3.06e-05	12.1927	0	10	8	2	4	17	3.26468	0.724464	3.28924	rs3218892	rs3218892	2	102014739	102014739	+	ENSG00000115590	0	0	0	5	0	0	1	0	0	0	0	0	0	imm_2_101997633	2	102014739	0.277778	0.173913
rs4074957	DYRK3	DYRK3	0.100529	5.20054	0.0193305	0.0239729	N	Y	N	0.00016724	60.4286	1.25711	21.5142	3.06e-05	12.1927	0	10	8	2	4	17	3.26468	0.724464	3.28924	rs4074957	rs4074957	1	206674961	206674961	+	ENSG00000143479	0	0	0	1	0	0	1	0	0	0	0	0	0	imm_1_204914929	1	206674961	0.277778	0.173913
rs7570875	IL1R2	IL1R2	0.100529	5.20054	0.0193305	0.0239729	N	Y	N	0.00016724	60.4286	1.25711	21.5142	3.06e-05	12.1927	0	10	8	2	4	17	3.26468	0.724464	3.28924	rs7570875	rs7570875	2	102013438	102013438	+	ENSG00000115590	0	0	0	10	0	0	2	0	0	0	0	0	0	ccc-2-101996332-C-T	2	102013438	0.277778	0.173913
rs10038600	PAM	PAM	0.0720828	10.7472	0.00670712	0.0014595	N	Y	N	0.00012572	41.3295	1.95976	58.937	1.04e-05	4.33068	0	10	8	3	2	18	3.24057	0.868277	3.30118	rs10038600	rs10038600	5	102902798	102902798	+	ENSG00000145730	0	0	3	16	0	0	2	0	0	0	0	0	0	1kg_5_102266401	5	102902798	0.277778	0.173913
rs10112307	ENSG00000251218	ENSG00000251218	0.0720828	10.7472	0.00670712	0.0014595	N	Y	N	0.00012572	41.3295	1.95976	58.937	1.04e-05	4.33068	0	10	8	3	2	18	3.24057	0.868277	3.30118	rs10112307	rs10112307	8	134852236	134852236	+	ENSG00000251218	0	0	0	1	0	0	1	0	0	0	0	0	0	rs10112307	8	134852236	0.277778	0.173913
rs17147528	ENSG00000229855	ENSG00000229855	0.705778	7.6719	0.0919952	0.0294991	N	Y	N	0.0696053	7.15639	1.38196	42.5902	0.00648403	1.30522	1	8	9	3	2	18	1.18187	0.87452	1.35326	rs17147528	rs17147528	5	121270010	121270010	+	ENSG00000229855	0	0	0	2	0	0	2	0	0	0	0	0	0	rs17147528	5	121270010	0.277778	0.173913
rs10181869			0.0681004	6.87814	0.00990099	0.00570026	N	Y	N	0.000118658	39.0842	1.50033	31.5323	1.61e-05	6.10695	0	10	8	3	3	17	3.24107	0.77687	3.27783	rs10181869	rs10181869		-1	-1			0	0	0	0	0	0	0	0	0	0	0	0	0	ccc-2-102168284-C-A	2	102185392	0.277778	0.195652
rs11047820	IRAG2	IRAG2	0.0681004	6.87814	0.00990099	0.00570026	N	Y	N	0.000118658	39.0842	1.50033	31.5323	1.61e-05	6.10695	0	10	8	3	3	17	3.24107	0.77687	3.27783	rs11047820	rs11047820	12	25084642	25084642	+	ENSG00000118308	0	0	2	12	0	0	2	0	0	0	0	0	0	rs11047820	12	25084642	0.277778	0.195652
rs10093125	XKR6	XKR6	0.0641179	4.89642	0.0130949	0.017757	N	Y	N	0.000111596	36.839	1.1778	20.3557	2.17e-05	7.88881	0	10	8	3	4	16	3.24163	0.726967	3.26581	rs10093125	rs10093125	8	11067954	11067954	+	ENSG00000171044	0	0	0	2	0	0	0	0	0	0	0	0	0	1kg_8_10962874	8	11067954	0.277778	0.217391
rs10877020	TSFM,ENSG00000257921	TSFM	0.0641179	4.89642	0.0130949	0.017757	N	Y	N	0.000111596	36.839	1.1778	20.3557	2.17e-05	7.88881	0	10	8	3	4	16	3.24163	0.726967	3.26581	rs10877020	rs10877020	12	57794231	57794231	+	ENSG00000123297,ENSG00000257921	0	0	3	11	0	0	1	0	0	0	0	0	0	imm_12_56474281	12	57794231	0.277778	0.217391
rs12605415			0.0641179	4.89642	0.0130949	0.017757	N	Y	N	0.000111596	36.839	1.1778	20.3557	2.17e-05	7.88881	0	10	8	3	4	16	3.24163	0.726967	3.26581	rs12605415	rs12605415		-1	-1			0	0	0	0	0	0	0	0	0	0	0	0	0	rs12605415	18	28301357	0.277778	0.217391
rs1490006	TAFA4	TAFA4	0.0641179	4.89642	0.0130949	0.017757	N	Y	N	0.000111596	36.839	1.1778	20.3557	2.17e-05	7.88881	0	10	8	3	4	16	3.24163	0.726967	3.26581	rs1490006	rs1490006	3	68848436	68848436	+	ENSG00000163377	0	0	0	3	0	0	0	0	0	0	0	0	0	rs1490006	3	68848436	0.277778	0.217391
rs3816896	TSFM,AVIL	TSFM	0.0641179	4.89642	0.0130949	0.017757	N	Y	N	0.000111596	36.839	1.1778	20.3557	2.17e-05	7.88881	0	10	8	3	4	16	3.24163	0.726967	3.26581	rs3816896	rs3816896	12	57801990	57801990	+	ENSG00000123297,ENSG00000135407	0	0	1	6	0	0	0	0	0	0	0	0	0	imm_12_56482040	12	57801990	0.277778	0.217391
rs7951583			0.0641179	4.89642	0.0130949	0.017757	N	Y	N	0.000111596	36.839	1.1778	20.3557	2.17e-05	7.88881	0	10	8	3	4	16	3.24163	0.726967	3.26581	rs7951583	rs7951583		-1	-1			0	0	0	0	0	0	0	0	0	0	0	0	0	rs7951583	11	9551971	0.277778	0.217391
rs4909782	ENSG00000251218	ENSG00000251218	0.504154	7.24804	0.0695574	0.0304753	N	Y	N	0.0529767	4.7978	1.3009	40.3829	0.00519325	0.931637	1	8	9	4	2	17	1.14951	0.876366	1.32387	rs4909782	rs4909782	8	134855692	134855692	+	ENSG00000251218	0	0	0	3	0	0	3	0	0	0	0	0	0	rs4909782	8	134855692	0.277778	0.217391
rs733212			0.0484794	6.47591	0.00748611	0.00451545	N	Y	N	8.64e-05	27.198	1.40614	29.8245	1.24e-05	4.5099	0	10	8	4	3	16	3.22947	0.779204	3.26581	rs733212	rs733212		-1	-1			0	0	0	0	0	0	0	0	0	0	0	0	0	rs733212	10	29744011	0.277778	0.23913
rs369386886			0.0454682	4.59229	0.00990099	0.0140711	N	Y	N	8.09e-05	25.5405	1.09855	19.1973	1.68e-05	5.82528	0	10	8	4	4	15	3.23011	0.729791	3.25374	rs369386886	rs369386886		-1	-1			0	0	0	0	0	0	0	0	0	0	0	0	0	imm_1_171110873	1	172875110	0.277778	0.26087
rs743942	ENSG00000286144	ENSG00000286144	0.0454682	4.59229	0.00990099	0.0140711	N	Y	N	8.09e-05	25.5405	1.09855	19.1973	1.68e-05	5.82528	0	10	8	4	4	15	3.23011	0.729791	3.25374	rs743942	rs743942	22	38423608	38423608	+	ENSG00000286144	0	0	0	1	0	0	1	0	0	0	0	0	0	rs743942	22	38423608	0.277778	0.26087
rs8018391			0.0454682	4.59229	0.00990099	0.0140711	N	Y	N	8.09e-05	25.5405	1.09855	19.1973	1.68e-05	5.82528	0	10	8	4	4	15	3.23011	0.729791	3.25374	rs8018391	rs8018391		-1	-1			0	0	0	0	0	0	0	0	0	0	0	0	0	imm_14_68274545	14	68738075	0.277778	0.26087
rs911448			0.0454682	4.59229	0.00990099	0.0140711	N	Y	N	8.09e-05	25.5405	1.09855	19.1973	1.68e-05	5.82528	0	10	8	4	4	15	3.23011	0.729791	3.25374	rs911448	rs911448		-1	-1			0	0	0	0	0	0	0	0	0	0	0	0	0	rs911448	20	630017	0.277778	0.26087
rs12327529	SLC14A2	SLC14A2	25.1584	162.386	0.15493	0.000457968	N	N	N	0.037233	16999.6	0.302637	87131.7	1.93e-05	1246.05	1	7	10	0	0	23	3.32436	3.20673	4.58802	rs12327529	rs12327529	18	45214814	45214814	+	ENSG00000132874	0	0	0	2	0	0	0	0	0	0	0	0	0	1kg_18_41048777	18	45214814	0.25	0
rs9973048			25.1584	162.386	0.15493	0.000457968	N	N	N	0.037233	16999.6	0.302637	87131.7	1.93e-05	1246.05	1	7	10	0	0	23	3.32436	3.20673	4.58802	rs9973048	rs9973048		-1	-1			0	0	0	0	0	0	0	0	0	0	0	0	0	1kg_18_41046901	18	45212938	0.25	0
rs11711639	ENSG00000293432	ENSG00000293432	2.42857	20.0909	0.120879	0.0010365	N	Y	N	0.000366316	16100.7	2.40241	168.016	1.51e-05	965.786	0	9	9	0	1	22	4.48945	1.08357	4.58465	rs11711639	rs11711639	3	58183998	58183998	+	ENSG00000293432	0	0	0	2	0	0	2	0	0	0	0	0	0	imm_3_58144765	3	58183998	0.25	0.0217391
rs17471355			24.0693	14.1233	1.70423	0.00534402	N	Y	N	0.0356006	16273.1	1.65857	120.265	0.00194027	1496.9	1	7	10	0	1	22	3.32466	1.09279	3.45818	rs17471355	rs17471355		-1	-1			0	0	0	0	0	0	0	0	0	0	0	0	0	rs17471355	5	62737212	0.25	0.0217391
rs56130300			24.0693	14.1233	1.70423	0.00534402	N	Y	N	0.0356006	16273.1	1.65857	120.265	0.00194027	1496.9	1	7	10	0	1	22	3.32466	1.09279	3.45818	rs56130300	rs56130300		-1	-1			0	0	0	0	0	0	0	0	0	0	0	0	0	imm_1_151023897	1	152784797	0.25	0.0217391
rs62446549			2.42857	20.0909	0.120879	0.0010365	N	Y	N	0.000366316	16100.7	2.40241	168.016	1.51e-05	965.786	0	9	9	0	1	22	4.48945	1.08357	4.58465	rs62446549	rs62446549		-1	-1			0	0	0	0	0	0	0	0	0	0	0	0	0	imm_7_26631362	7	26625218	0.25	0.0217391
rs6748888			24.0693	14.1233	1.70423	0.00534402	N	Y	N	0.0356006	16273.1	1.65857	120.265	0.00194027	1496.9	1	7	10	0	1	22	3.32466	1.09279	3.45818	rs6748888	rs6748888		-1	-1			0	0	0	0	0	0	0	0	0	0	0	0	0	rs6748888	2	18862345	0.25	0.0217391
rs8088231	SERPINB7	SERPINB7	41.8108	9.23096	4.52941	0.0150056	N	Y	N	0.0705374	24783.2	1.04034	81.9061	0.00574422	3571.52	2	5	11	0	1	22	3.25753	1.11378	3.40314	rs8088231	rs8088231	18	63790435	63790435	+	ENSG00000166396	0	0	0	7	0	0	0	0	0	0	0	0	0	rs8088231	18	63790435	0.25	0.0217391
rs9393646	CARMIL1	CARMIL1	24.0693	14.1233	1.70423	0.00534402	N	Y	N	0.0356006	16273.1	1.65857	120.265	0.00194027	1496.9	1	7	10	0	1	22	3.32466	1.09279	3.45818	rs9393646	rs9393646	6	25472559	25472559	+	ENSG00000079691	0	0	0	2	0	1	0	0	0	0	0	0	0	rs9393646	6	25472559	0.25	0.0217391
rs1048535	LCE1C	LCE1C	22.9802	7.06318	3.25352	0.013244	N	Y	N	0.0339683	15546.6	1.27423	39.1517	0.00419236	2524.93	1	7	10	0	2	21	3.32498	0.87375	3.39501	rs1048535	rs1048535	1	152804989	152804989	+	ENSG00000197084	1	0	0	0	0	0	0	0	0	0	0	0	0	imm_1_151044089	1	152804989	0.25	0.0434783
rs1147459	ENSG00000258847	ENSG00000258847	22.9802	7.06318	3.25352	0.013244	N	Y	N	0.0339683	15546.6	1.27423	39.1517	0.00419236	2524.93	1	7	10	0	2	21	3.32498	0.87375	3.39501	rs1147459	rs1147459	14	65974829	65974829	+	ENSG00000258847	0	0	0	2	0	0	2	0	0	0	0	0	0	rs1147459	14	65974829	0.25	0.0434783
rs12226198	CADM1	CADM1	22.9802	7.06318	3.25352	0.013244	N	Y	N	0.0339683	15546.6	1.27423	39.1517	0.00419236	2524.93	1	7	10	0	2	21	3.32498	0.87375	3.39501	rs12226198	rs12226198	11	115203514	115203514	+	ENSG00000182985	0	0	0	9	0	0	2	0	0	0	0	0	0	rs12226198	11	115203514	0.25	0.0434783
rs12547830	NKAIN3	NKAIN3	22.9802	7.06318	3.25352	0.013244	N	Y	N	0.0339683	15546.6	1.27423	39.1517	0.00419236	2524.93	1	7	10	0	2	21	3.32498	0.87375	3.39501	rs12547830	rs12547830	8	62966750	62966750	+	ENSG00000185942	2	0	0	8	0	0	2	0	0	0	0	0	0	rs12547830	8	62966750	0.25	0.0434783
rs12949531	COX10-DT	COX10-DT	22.9802	7.06318	3.25352	0.013244	N	Y	N	0.0339683	15546.6	1.27423	39.1517	0.00419236	2524.93	1	7	10	0	2	21	3.32498	0.87375	3.39501	rs12949531	rs12949531	17	13830489	13830489	+	ENSG00000236088	0	0	0	24	0	0	24	0	0	0	0	0	0	rs12949531	17	13830489	0.25	0.0434783
rs13169724	GALNT10	GALNT10	22.9802	7.06318	3.25352	0.013244	N	Y	N	0.0339683	15546.6	1.27423	39.1517	0.00419236	2524.93	1	7	10	0	2	21	3.32498	0.87375	3.39501	rs13169724	rs13169724	5	154289382	154289382	+	ENSG00000164574	0	0	1	6	0	0	2	0	0	0	0	0	0	rs13169724	5	154289382	0.25	0.0434783
rs13215793	UST	UST	22.9802	7.06318	3.25352	0.013244	N	Y	N	0.0339683	15546.6	1.27423	39.1517	0.00419236	2524.93	1	7	10	0	2	21	3.32498	0.87375	3.39501	rs13215793	rs13215793	6	148909713	148909713	+	ENSG00000111962	0	0	0	1	0	0	0	0	0	0	0	0	0	rs13215793	6	148909713	0.25	0.0434783
rs16975088	ZDHHC7	ZDHHC7	22.9802	7.06318	3.25352	0.013244	N	Y	N	0.0339683	15546.6	1.27423	39.1517	0.00419236	2524.93	1	7	10	0	2	21	3.32498	0.87375	3.39501	rs16975088	rs16975088	16	84984345	84984345	+	ENSG00000153786	0	0	2	8	0	0	2	0	0	0	0	0	0	rs16975088	16	84984345	0.25	0.0434783
rs17103166	PSMA6,ENSG00000258790	PSMA6	22.9802	7.06318	3.25352	0.013244	N	Y	N	0.0339683	15546.6	1.27423	39.1517	0.00419236	2524.93	1	7	10	0	2	21	3.32498	0.87375	3.39501	rs17103166	rs17103166	14	35287111	35287111	+	ENSG00000100902,ENSG00000258790	0	0	1	2	0	0	0	0	0	0	0	0	0	1kg_14_34826068	14	35287111	0.25	0.0434783
rs28377971	ACTR2	ACTR2	22.9802	7.06318	3.25352	0.013244	N	Y	N	0.0339683	15546.6	1.27423	39.1517	0.00419236	2524.93	1	7	10	0	2	21	3.32498	0.87375	3.39501	rs28377971	rs28377971	2	65232251	65232251	+	ENSG00000138071	0	0	2	4	0	0	0	0	0	0	0	0	0	imm_2_65312889	2	65232251	0.25	0.0434783
rs4885009			2.31868	10.0476	0.230769	0.0046499	N	Y	N	0.000349577	15379.4	1.8542	54.4466	3.17e-05	1680.01	0	9	9	0	2	21	4.48969	0.862186	4.53719	rs4885009	rs4885009		-1	-1			0	0	0	0	0	0	0	0	0	0	0	0	0	rs4885009	13	72531814	0.25	0.0434783
rs7148384			2.31868	10.0476	0.230769	0.0046499	N	Y	N	0.000349577	15379.4	1.8542	54.4466	3.17e-05	1680.01	0	9	9	0	2	21	4.48969	0.862186	4.53719	rs7148384	rs7148384		-1	-1			0	0	0	0	0	0	0	0	0	0	0	0	0	rs7148384	14	24359608	0.25	0.0434783
rs735853	MYH9	MYH9	22.9802	7.06318	3.25352	0.013244	N	Y	N	0.0339683	15546.6	1.27423	39.1517	0.00419236	2524.93	1	7	10	0	2	21	3.32498	0.87375	3.39501	rs735853	rs735853	22	36283169	36283169	+	ENSG00000100345	0	0	0	6	0	0	3	0	0	0	0	0	0	rs735853	22	36283169	0.25	0.0434783
rs7581670			2.31868	10.0476	0.230769	0.0046499	N	Y	N	0.000349577	15379.4	1.8542	54.4466	3.17e-05	1680.01	0	9	9	0	2	21	4.48969	0.862186	4.53719	rs7581670	rs7581670		-1	-1			0	0	0	0	0	0	0	0	0	0	0	0	0	imm_2_233872221	2	233298836	0.25	0.0434783
rs7800673	CD36,GNAT3	CD36	22.9802	7.06318	3.25352	0.013244	N	Y	N	0.0339683	15546.6	1.27423	39.1517	0.00419236	2524.93	1	7	10	0	2	21	3.32498	0.87375	3.39501	rs7800673	rs7800673	7	80505734	80505734	+	ENSG00000135218,ENSG00000214415	0	0	0	2	0	0	0	0	0	0	0	0	0	rs7800673	7	80505734	0.25	0.0434783
rs7807210	SDK1	SDK1	2.31868	10.0476	0.230769	0.0046499	N	Y	N	0.000349577	15379.4	1.8542	54.4466	3.17e-05	1680.01	0	9	9	0	2	21	4.48969	0.862186	4.53719	rs7807210	rs7807210	7	3620069	3620069	+	ENSG00000146555	0	0	0	4	0	0	0	0	0	0	0	0	0	rs7807210	7	3620069	0.25	0.0434783
rs9603618			22.9802	7.06318	3.25352	0.013244	N	Y	N	0.0339683	15546.6	1.27423	39.1517	0.00419236	2524.93	1	7	10	0	2	21	3.32498	0.87375	3.39501	rs9603618	rs9603618		-1	-1			0	0	0	0	0	0	0	0	0	0	0	0	0	rs9603618	13	39797240	0.25	0.0434783
rs10258099	ENSG00000225457	ENSG00000225457	2.20879	6.48387	0.340659	0.0156504	N	Y	N	0.000332838	14658.1	1.43494	29.2979	4.84e-05	2398.93	0	9	9	0	3	20	4.48995	0.769488	4.52023	rs10258099	rs10258099	7	113134946	113134946	+	ENSG00000225457	0	0	0	2	0	0	2	0	0	0	0	0	0	rs10258099	7	113134946	0.25	0.0652174
rs11130874	PTPRG	PTPRG	2.20879	6.48387	0.340659	0.0156504	N	Y	N	0.000332838	14658.1	1.43494	29.2979	4.84e-05	2398.93	0	9	9	0	3	20	4.48995	0.769488	4.52023	rs11130874	rs11130874	3	62079095	62079095	+	ENSG00000144724	0	0	0	2	0	0	0	0	0	0	0	0	0	rs11130874	3	62079095	0.25	0.0652174
rs1136451	SFTPA1	SFTPA1	2.20879	6.48387	0.340659	0.0156504	N	Y	N	0.000332838	14658.1	1.43494	29.2979	4.84e-05	2398.93	0	9	9	0	3	20	4.48995	0.769488	4.52023	rs1136451	rs1136451	10	79612325	79612325	+	ENSG00000122852	0	0	0	0	0	0	0	0	0	0	0	0	8	rs1136451	10	79612325	0.25	0.0652174
rs13054357	CPMER	CPMER	2.20879	6.48387	0.340659	0.0156504	N	Y	N	0.000332838	14658.1	1.43494	29.2979	4.84e-05	2398.93	0	9	9	0	3	20	4.48995	0.769488	4.52023	rs13054357	rs13054357	22	27695984	27695984	+	ENSG00000227838	0	0	0	1	0	0	1	0	0	0	0	0	0	rs13054357	22	27695984	0.25	0.0652174
rs1801991	RIOK3	RIOK3	2.20879	6.48387	0.340659	0.0156504	N	Y	N	0.000332838	14658.1	1.43494	29.2979	4.84e-05	2398.93	0	9	9	0	3	20	4.48995	0.769488	4.52023	rs1801991	rs1801991	18	23481427	23481427	+	ENSG00000101782	3	0	0	1	0	2	0	0	0	0	0	0	0	rs1801991	18	23481427	0.25	0.0652174
rs1968668	NME8,ENSG00000290149	NME8	2.20879	6.48387	0.340659	0.0156504	N	Y	N	0.000332838	14658.1	1.43494	29.2979	4.84e-05	2398.93	0	9	9	0	3	20	4.48995	0.769488	4.52023	rs1968668	rs1968668	7	37886046	37886046	+	ENSG00000086288,ENSG00000290149	0	0	1	4	0	0	0	0	0	0	0	0	0	rs1968668	7	37886046	0.25	0.0652174
rs3027886	HCFC1	HCFC1	2.20879	6.48387	0.340659	0.0156504	N	Y	N	0.000332838	14658.1	1.43494	29.2979	4.84e-05	2398.93	0	9	9	0	3	20	4.48995	0.769488	4.52023	rs3027886	rs3027886	X	153956117	153956117	+	ENSG00000172534	0	0	0	2	0	0	0	0	0	0	0	0	0	1kg_X_152874762	X	153956117	0.25	0.0652174
rs4253529	SFTPA1	SFTPA1	2.20879	6.48387	0.340659	0.0156504	N	Y	N	0.000332838	14658.1	1.43494	29.2979	4.84e-05	2398.93	0	9	9	0	3	20	4.48995	0.769488	4.52023	rs4253529	rs4253529	10	79614362	79614362	+	ENSG00000122852	3	0	0	0	0	0	0	0	0	0	0	0	0	rs4253529	10	79614362	0.25	0.0652174
rs4864453	SCFD2	SCFD2	2.20879	6.48387	0.340659	0.0156504	N	Y	N	0.000332838	14658.1	1.43494	29.2979	4.84e-05	2398.93	0	9	9	0	3	20	4.48995	0.769488	4.52023	rs4864453	rs4864453	4	53271061	53271061	+	ENSG00000184178	0	0	0	2	0	0	0	0	0	0	0	0	0	rs4864453	4	53271061	0.25	0.0652174
rs7203159			2.20879	6.48387	0.340659	0.0156504	N	Y	N	0.000332838	14658.1	1.43494	29.2979	4.84e-05	2398.93	0	9	9	0	3	20	4.48995	0.769488	4.52023	rs7203159	rs7203159		-1	-1			0	0	0	0	0	0	0	0	0	0	0	0	0	rs7203159	16	48819102	0.25	0.0652174
rs4975043	FRAS1	FRAS1	2.08911	13.4842	0.15493	0.0132501	N	Y	N	0.133926	32.588	1.58048	115.044	0.00560472	4.28267	1	7	10	1	1	21	1.40164	1.09377	1.69355	rs4975043	rs4975043	4	78392659	78392659	+	ENSG00000138759	0	0	0	4	0	0	0	0	0	0	0	0	0	rs4975043	4	78392659	0.25	0.0652174
rs10492277	ANKS1B	ANKS1B	2.0989	4.65854	0.450549	0.0425005	N	Y	N	0.000316099	13936.7	1.13965	19.0427	6.51e-05	3119.06	0	9	9	0	4	19	4.49024	0.718358	4.51152	rs10492277	rs10492277	12	98803225	98803225	+	ENSG00000185046	0	0	1	21	0	0	1	0	0	0	0	0	0	rs10492277	12	98803225	0.25	0.0869565
rs10905276			2.0989	4.65854	0.450549	0.0425005	N	Y	N	0.000316099	13936.7	1.13965	19.0427	6.51e-05	3119.06	0	9	9	0	4	19	4.49024	0.718358	4.51152	rs10905276	rs10905276		-1	-1			0	0	0	0	0	0	0	0	0	0	0	0	0	rs10905276	10	8038122	0.25	0.0869565
rs11584967	PRDM16	PRDM16	2.0989	4.65854	0.450549	0.0425005	N	Y	N	0.000316099	13936.7	1.13965	19.0427	6.51e-05	3119.06	0	9	9	0	4	19	4.49024	0.718358	4.51152	rs11584967	rs11584967	1	3380822	3380822	+	ENSG00000142611	0	0	0	6	0	0	1	0	0	0	0	0	0	rs11584967	1	3380822	0.25	0.0869565
rs11586570	RPL5,DIPK1A	RPL5	2.0989	4.65854	0.450549	0.0425005	N	Y	N	0.000316099	13936.7	1.13965	19.0427	6.51e-05	3119.06	0	9	9	0	4	19	4.49024	0.718358	4.51152	rs11586570	rs11586570	1	92839814	92839814	+	ENSG00000122406,ENSG00000154511	0	0	0	12	0	0	2	0	0	0	0	0	0	1kg_1_93077959	1	92839814	0.25	0.0869565
rs11710948	LPP	LPP	2.0989	4.65854	0.450549	0.0425005	N	Y	N	0.000316099	13936.7	1.13965	19.0427	6.51e-05	3119.06	0	9	9	0	4	19	4.49024	0.718358	4.51152	rs11710948	rs11710948	3	188679796	188679796	+	ENSG00000145012	0	0	0	16	0	0	4	0	0	0	0	0	0	rs11710948	3	188679796	0.25	0.0869565
rs11875246	DOK6	DOK6	2.0989	4.65854	0.450549	0.0425005	N	Y	N	0.000316099	13936.7	1.13965	19.0427	6.51e-05	3119.06	0	9	9	0	4	19	4.49024	0.718358	4.51152	rs11875246	rs11875246	18	69822739	69822739	+	ENSG00000206052	0	0	0	1	0	0	0	0	0	0	0	0	0	imm_18_65640955	18	69822739	0.25	0.0869565
rs12563149			2.0989	4.65854	0.450549	0.0425005	N	Y	N	0.000316099	13936.7	1.13965	19.0427	6.51e-05	3119.06	0	9	9	0	4	19	4.49024	0.718358	4.51152	rs12563149	rs12563149		-1	-1			0	0	0	0	0	0	0	0	0	0	0	0	0	1kg_1_92176095	1	91937950	0.25	0.0869565
rs12746956	DIPK1A	DIPK1A	2.0989	4.65854	0.450549	0.0425005	N	Y	N	0.000316099	13936.7	1.13965	19.0427	6.51e-05	3119.06	0	9	9	0	4	19	4.49024	0.718358	4.51152	rs12746956	rs12746956	1	92846585	92846585	+	ENSG00000154511	0	0	0	15	0	0	0	0	0	0	0	0	0	1kg_1_93084730	1	92846585	0.25	0.0869565
rs1328333			2.0989	4.65854	0.450549	0.0425005	N	Y	N	0.000316099	13936.7	1.13965	19.0427	6.51e-05	3119.06	0	9	9	0	4	19	4.49024	0.718358	4.51152	rs1328333	rs1328333		-1	-1			0	0	0	0	0	0	0	0	0	0	0	0	0	rs1328333	13	62295753	0.25	0.0869565
rs1552984			2.0989	4.65854	0.450549	0.0425005	N	Y	N	0.000316099	13936.7	1.13965	19.0427	6.51e-05	3119.06	0	9	9	0	4	19	4.49024	0.718358	4.51152	rs1552984	rs1552984		-1	-1			0	0	0	0	0	0	0	0	0	0	0	0	0	rs1552984	5	84638655	0.25	0.0869565
rs17022288			2.0989	4.65854	0.450549	0.0425005	N	Y	N	0.000316099	13936.7	1.13965	19.0427	6.51e-05	3119.06	0	9	9	0	4	19	4.49024	0.718358	4.51152	rs17022288	rs17022288		-1	-1			0	0	0	0	0	0	0	0	0	0	0	0	0	rs17022288	2	82730693	0.25	0.0869565
rs17606253	SLC16A10	SLC16A10	2.0989	4.65854	0.450549	0.0425005	N	Y	N	0.000316099	13936.7	1.13965	19.0427	6.51e-05	3119.06	0	9	9	0	4	19	4.49024	0.718358	4.51152	rs17606253	rs17606253	6	111205242	111205242	+	ENSG00000112394	0	0	0	2	0	0	0	0	0	0	0	0	0	1kg_6_111633138	6	111205242	0.25	0.0869565
rs17799566	DOK6	DOK6	2.0989	4.65854	0.450549	0.0425005	N	Y	N	0.000316099	13936.7	1.13965	19.0427	6.51e-05	3119.06	0	9	9	0	4	19	4.49024	0.718358	4.51152	rs17799566	rs17799566	18	69821177	69821177	+	ENSG00000206052	0	0	0	1	0	0	0	0	0	0	0	0	0	imm_18_65639393	18	69821177	0.25	0.0869565
rs3218253	IL2RB	IL2RB	2.0989	4.65854	0.450549	0.0425005	N	Y	N	0.000316099	13936.7	1.13965	19.0427	6.51e-05	3119.06	0	9	9	0	4	19	4.49024	0.718358	4.51152	rs3218253	rs3218253	22	37148770	37148770	+	ENSG00000100385	0	0	3	17	0	0	2	0	0	0	0	0	0	imm_22_35874756	22	37148770	0.25	0.0869565
rs386075	PCM1	PCM1	2.0989	4.65854	0.450549	0.0425005	N	Y	N	0.000316099	13936.7	1.13965	19.0427	6.51e-05	3119.06	0	9	9	0	4	19	4.49024	0.718358	4.51152	rs386075	rs386075	8	17931002	17931002	+	ENSG00000078674	0	0	0	9	0	0	2	0	0	0	0	0	0	rs386075	8	17931002	0.25	0.0869565
rs4625363	IL2RA,ENSG00000229664	IL2RA	2.0989	4.65854	0.450549	0.0425005	N	Y	N	0.000316099	13936.7	1.13965	19.0427	6.51e-05	3119.06	0	9	9	0	4	19	4.49024	0.718358	4.51152	rs4625363	rs4625363	10	6030541	6030541	+	ENSG00000134460,ENSG00000229664	0	0	0	7	0	0	1	0	0	0	0	0	0	imm_10_6112510	10	6030541	0.25	0.0869565
rs6538167	LINC02458	LINC02458	2.0989	4.65854	0.450549	0.0425005	N	Y	N	0.000316099	13936.7	1.13965	19.0427	6.51e-05	3119.06	0	9	9	0	4	19	4.49024	0.718358	4.51152	rs6538167	rs6538167	12	89063318	89063318	+	ENSG00000246363	0	0	0	1	0	0	1	0	0	0	0	0	0	rs6538167	12	89063318	0.25	0.0869565
rs727047			2.0989	4.65854	0.450549	0.0425005	N	Y	N	0.000316099	13936.7	1.13965	19.0427	6.51e-05	3119.06	0	9	9	0	4	19	4.49024	0.718358	4.51152	rs727047	rs727047		-1	-1			0	0	0	0	0	0	0	0	0	0	0	0	0	rs727047	22	37281678	0.25	0.0869565
rs730592	LAIR1	LAIR1	2.0989	4.65854	0.450549	0.0425005	N	Y	N	0.000316099	13936.7	1.13965	19.0427	6.51e-05	3119.06	0	9	9	0	4	19	4.49024	0.718358	4.51152	rs730592	rs730592	19	54352554	54352554	+	ENSG00000167613	1	0	0	0	0	0	0	0	0	0	0	0	0	rs730592,seq-rs730592	19	54352554	0.25	0.0869565
rs7365725	ENSG00000287338	ENSG00000287338	2.0989	4.65854	0.450549	0.0425005	N	Y	N	0.000316099	13936.7	1.13965	19.0427	6.51e-05	3119.06	0	9	9	0	4	19	4.49024	0.718358	4.51152	rs7365725	rs7365725	1	223093590	223093590	+	ENSG00000287338	0	0	0	2	0	0	2	0	0	0	0	0	0	rs7365725	1	223093590	0.25	0.0869565
rs747779	SPTBN5	SPTBN5	2.0989	4.65854	0.450549	0.0425005	N	Y	N	0.000316099	13936.7	1.13965	19.0427	6.51e-05	3119.06	0	9	9	0	4	19	4.49024	0.718358	4.51152	rs747779	rs747779	15	41878380	41878380	+	ENSG00000137877	0	0	0	0	1	0	0	0	0	0	0	0	1	rs747779	15	41878380	0.25	0.0869565
rs77139620	DOK6	DOK6	2.0989	4.65854	0.450549	0.0425005	N	Y	N	0.000316099	13936.7	1.13965	19.0427	6.51e-05	3119.06	0	9	9	0	4	19	4.49024	0.718358	4.51152	rs77139620	rs77139620	18	69825349	69825349	+	ENSG00000206052	0	0	0	1	0	0	0	0	0	0	0	0	0	imm_18_65643565	18	69825349	0.25	0.0869565
rs77741804	DIPK1A	DIPK1A	2.0989	4.65854	0.450549	0.0425005	N	Y	N	0.000316099	13936.7	1.13965	19.0427	6.51e-05	3119.06	0	9	9	0	4	19	4.49024	0.718358	4.51152	rs77741804	rs77741804	1	92858481	92858481	+	ENSG00000154511	0	0	0	5	0	0	0	0	0	0	0	0	0	1kg_1_93096626	1	92858481	0.25	0.0869565
rs78508287	DOK6	DOK6	2.0989	4.65854	0.450549	0.0425005	N	Y	N	0.000316099	13936.7	1.13965	19.0427	6.51e-05	3119.06	0	9	9	0	4	19	4.49024	0.718358	4.51152	rs78508287	rs78508287	18	69819464	69819464	+	ENSG00000206052	0	0	0	2	0	0	0	0	0	0	0	0	0	imm_18_65637680	18	69819464	0.25	0.0869565
rs79758786	CD226,DOK6	CD226	2.0989	4.65854	0.450549	0.0425005	N	Y	N	0.000316099	13936.7	1.13965	19.0427	6.51e-05	3119.06	0	9	9	0	4	19	4.49024	0.718358	4.51152	rs79758786	rs79758786	18	69834615	69834615	+	ENSG00000150637,ENSG00000206052	0	0	1	2	0	0	0	0	0	0	0	0	0	imm_18_65652831	18	69834615	0.25	0.0869565
rs9352613			2.0989	4.65854	0.450549	0.0425005	N	Y	N	0.000316099	13936.7	1.13965	19.0427	6.51e-05	3119.06	0	9	9	0	4	19	4.49024	0.718358	4.51152	rs9352613	rs9352613		-1	-1			0	0	0	0	0	0	0	0	0	0	0	0	0	rs9352613	6	78714716	0.25	0.0869565
rs9468559	GABBR1	GABBR1	2.0989	4.65854	0.450549	0.0425005	N	Y	N	0.000316099	13936.7	1.13965	19.0427	6.51e-05	3119.06	0	9	9	0	4	19	4.49024	0.718358	4.51152	rs9468559	rs9468559	6	29597510	29597510	+	ENSG00000204681	0	0	0	1	0	0	0	0	0	0	0	0	0	rs9468559	6	29597510	0.25	0.0869565
rs9833596			2.0989	4.65854	0.450549	0.0425005	N	Y	N	0.000316099	13936.7	1.13965	19.0427	6.51e-05	3119.06	0	9	9	0	4	19	4.49024	0.718358	4.51152	rs9833596	rs9833596		-1	-1			0	0	0	0	0	0	0	0	0	0	0	0	0	rs9833596	3	26048458	0.25	0.0869565
rs9992274			2.0989	4.65854	0.450549	0.0425005	N	Y	N	0.000316099	13936.7	1.13965	19.0427	6.51e-05	3119.06	0	9	9	0	4	19	4.49024	0.718358	4.51152	rs9992274	rs9992274		-1	-1			0	0	0	0	0	0	0	0	0	0	0	0	0	imm_4_123230138	4	122089533	0.25	0.0869565
rs10144999			0.200799	9.57143	0.020979	0.0046499	N	Y	N	0.000295657	136.376	1.7616	52.0052	2.73e-05	16.136	0	9	9	1	2	20	3.32697	0.863552	3.39045	rs10144999	rs10144999		-1	-1			0	0	0	0	0	0	0	0	0	0	0	0	0	rs10144999	14	42082900	0.25	0.0869565
rs10233772	ENSG00000230333	ENSG00000230333	1.9901	6.72843	0.295775	0.0405659	N	Y	N	0.127368	31.0948	1.21064	37.3949	0.0138874	6.29943	1	7	10	1	2	20	1.40248	0.875098	1.56052	rs10233772	rs10233772	7	11331904	11331904	+	ENSG00000230333	0	0	0	5	0	0	5	0	0	0	0	0	0	rs10233772	7	11331904	0.25	0.0869565
rs12548509			1.9901	6.72843	0.295775	0.0405659	N	Y	N	0.127368	31.0948	1.21064	37.3949	0.0138874	6.29943	1	7	10	1	2	20	1.40248	0.875098	1.56052	rs12548509	rs12548509		-1	-1			0	0	0	0	0	0	0	0	0	0	0	0	0	rs12548509	8	46462263	0.25	0.0869565
rs12961677			1.9901	6.72843	0.295775	0.0405659	N	Y	N	0.127368	31.0948	1.21064	37.3949	0.0138874	6.29943	1	7	10	1	2	20	1.40248	0.875098	1.56052	rs12961677	rs12961677		-1	-1			0	0	0	0	0	0	0	0	0	0	0	0	0	rs12961677	18	77767298	0.25	0.0869565
rs1544684	MANSC1	MANSC1	0.200799	9.57143	0.020979	0.0046499	N	Y	N	0.000295657	136.376	1.7616	52.0052	2.73e-05	16.136	0	9	9	1	2	20	3.32697	0.863552	3.39045	rs1544684	rs1544684	12	12341150	12341150	+	ENSG00000111261	0	0	0	4	0	0	0	0	0	0	0	0	0	rs1544684	12	12341150	0.25	0.0869565
rs16918645	REEP3	REEP3	1.9901	6.72843	0.295775	0.0405659	N	Y	N	0.127368	31.0948	1.21064	37.3949	0.0138874	6.29943	1	7	10	1	2	20	1.40248	0.875098	1.56052	rs16918645	rs16918645	10	63586540	63586540	+	ENSG00000165476	0	0	0	1	0	0	0	0	0	0	0	0	0	rs16918645	10	63586540	0.25	0.0869565
rs2086765			1.9901	6.72843	0.295775	0.0405659	N	Y	N	0.127368	31.0948	1.21064	37.3949	0.0138874	6.29943	1	7	10	1	2	20	1.40248	0.875098	1.56052	rs2086765	rs2086765		-1	-1			0	0	0	0	0	0	0	0	0	0	0	0	0	rs2086765	4	124870097	0.25	0.0869565
rs4242025			1.9901	6.72843	0.295775	0.0405659	N	Y	N	0.127368	31.0948	1.21064	37.3949	0.0138874	6.29943	1	7	10	1	2	20	1.40248	0.875098	1.56052	rs4242025	rs4242025		-1	-1			0	0	0	0	0	0	0	0	0	0	0	0	0	rs4242025	5	51817313	0.25	0.0869565
rs4898763	TTC6	TTC6	1.9901	6.72843	0.295775	0.0405659	N	Y	N	0.127368	31.0948	1.21064	37.3949	0.0138874	6.29943	1	7	10	1	2	20	1.40248	0.875098	1.56052	rs4898763	rs4898763	14	37819807	37819807	+	ENSG00000139865	0	0	2	6	0	0	0	0	0	0	0	0	0	rs4898763	14	37819807	0.25	0.0869565
rs6792236	IL17RD	IL17RD	1.9901	6.72843	0.295775	0.0405659	N	Y	N	0.127368	31.0948	1.21064	37.3949	0.0138874	6.29943	1	7	10	1	2	20	1.40248	0.875098	1.56052	rs6792236	rs6792236	3	57115287	57115287	+	ENSG00000144730	0	0	0	6	0	0	2	0	0	0	0	0	0	rs6792236	3	57115287	0.25	0.0869565
rs7646705	SLC41A3	SLC41A3	1.9901	6.72843	0.295775	0.0405659	N	Y	N	0.127368	31.0948	1.21064	37.3949	0.0138874	6.29943	1	7	10	1	2	20	1.40248	0.875098	1.56052	rs7646705	rs7646705	3	126026590	126026590	+	ENSG00000114544	0	0	2	26	0	0	4	0	0	0	0	0	0	rs7646705	3	126026590	0.25	0.0869565
rs9289806	ENSG00000243944	ENSG00000243944	1.9901	6.72843	0.295775	0.0405659	N	Y	N	0.127368	31.0948	1.21064	37.3949	0.0138874	6.29943	1	7	10	1	2	20	1.40248	0.875098	1.56052	rs9289806	rs9289806	3	150179996	150179996	+	ENSG00000243944	0	0	0	4	0	0	4	0	0	0	0	0	0	rs9289806	3	150179996	0.25	0.0869565
rs10205764	COL4A3	COL4A3	0.190809	6.16129	0.030969	0.0156504	N	Y	N	0.000280732	129.69	1.35904	27.9327	4.21e-05	22.782	0	9	9	1	3	19	3.32736	0.771179	3.36772	rs10205764	rs10205764	2	227214531	227214531	+	ENSG00000169031	0	0	0	2	0	0	0	0	0	0	0	0	0	rs10205764	2	227214531	0.25	0.108696
rs10484578	ZNF76	ZNF76	0.190809	6.16129	0.030969	0.0156504	N	Y	N	0.000280732	129.69	1.35904	27.9327	4.21e-05	22.782	0	9	9	1	3	19	3.32736	0.771179	3.36772	rs10484578	rs10484578	6	35278542	35278542	+	ENSG00000065029	0	0	2	18	0	0	10	0	0	0	0	0	0	imm_6_35354297	6	35278542	0.25	0.108696
rs11108715	NAV3	NAV3	0.190809	6.16129	0.030969	0.0156504	N	Y	N	0.000280732	129.69	1.35904	27.9327	4.21e-05	22.782	0	9	9	1	3	19	3.32736	0.771179	3.36772	rs11108715	rs11108715	12	78195713	78195713	+	ENSG00000067798	0	0	0	5	0	0	0	0	0	0	0	0	0	rs11108715	12	78195713	0.25	0.108696
rs12129013	DDAH1,BCL10-AS1	DDAH1	0.190809	6.16129	0.030969	0.0156504	N	Y	N	0.000280732	129.69	1.35904	27.9327	4.21e-05	22.782	0	9	9	1	3	19	3.32736	0.771179	3.36772	rs12129013	rs12129013	1	85426026	85426026	+	ENSG00000153904,ENSG00000223653	0	0	0	6	0	0	2	0	0	0	0	0	0	rs12129013	1	85426026	0.25	0.108696
rs12500560			0.190809	6.16129	0.030969	0.0156504	N	Y	N	0.000280732	129.69	1.35904	27.9327	4.21e-05	22.782	0	9	9	1	3	19	3.32736	0.771179	3.36772	rs12500560	rs12500560		-1	-1			0	0	0	0	0	0	0	0	0	0	0	0	0	rs12500560	4	160306545	0.25	0.108696
rs2889962	NTRK2	NTRK2	0.190809	6.16129	0.030969	0.0156504	N	Y	N	0.000280732	129.69	1.35904	27.9327	4.21e-05	22.782	0	9	9	1	3	19	3.32736	0.771179	3.36772	rs2889962	rs2889962	9	84747124	84747124	+	ENSG00000148053	0	0	2	96	0	0	22	0	0	0	0	0	0	rs2889962	9	84747124	0.25	0.108696
rs35069904	EBF1	EBF1	0.190809	6.16129	0.030969	0.0156504	N	Y	N	0.000280732	129.69	1.35904	27.9327	4.21e-05	22.782	0	9	9	1	3	19	3.32736	0.771179	3.36772	rs35069904	rs35069904	5	159097847	159097847	+	ENSG00000164330	0	0	0	12	0	0	3	0	0	0	0	0	0	imm_5_158457433	5	159097847	0.25	0.108696
rs5030717	TLR4,ENSG00000285082	TLR4	0.190809	6.16129	0.030969	0.0156504	N	Y	N	0.000280732	129.69	1.35904	27.9327	4.21e-05	22.782	0	9	9	1	3	19	3.32736	0.771179	3.36772	rs5030717	rs5030717	9	117711556	117711556	+	ENSG00000136869,ENSG00000285082	0	0	6	14	0	0	1	0	0	0	0	0	0	rs5030717	9	117711556	0.25	0.108696
rs7039299	NTRK2	NTRK2	0.190809	6.16129	0.030969	0.0156504	N	Y	N	0.000280732	129.69	1.35904	27.9327	4.21e-05	22.782	0	9	9	1	3	19	3.32736	0.771179	3.36772	rs7039299	rs7039299	9	84735963	84735963	+	ENSG00000148053	0	0	2	96	0	0	22	0	0	0	0	0	0	rs7039299	9	84735963	0.25	0.108696
rs72752866	IGF1R	IGF1R	0.190809	6.16129	0.030969	0.0156504	N	Y	N	0.000280732	129.69	1.35904	27.9327	4.21e-05	22.782	0	9	9	1	3	19	3.32736	0.771179	3.36772	rs72752866	rs72752866	15	98918213	98918213	+	ENSG00000140443	0	0	1	6	0	0	1	0	0	0	0	0	0	rs72752866	15	98918213	0.25	0.108696
rs7840980	XKR6	XKR6	0.190809	6.16129	0.030969	0.0156504	N	Y	N	0.000280732	129.69	1.35904	27.9327	4.21e-05	22.782	0	9	9	1	3	19	3.32736	0.771179	3.36772	rs7840980	rs7840980	8	11097353	11097353	+	ENSG00000171044	0	0	0	3	0	0	0	0	0	0	0	0	0	1kg_8_10992273	8	11097353	0.25	0.108696
rs9947576	CDH2	CDH2	0.190809	6.16129	0.030969	0.0156504	N	Y	N	0.000280732	129.69	1.35904	27.9327	4.21e-05	22.782	0	9	9	1	3	19	3.32736	0.771179	3.36772	rs9947576	rs9947576	18	27979778	27979778	+	ENSG00000170558	0	0	2	8	0	0	1	0	0	0	0	0	0	rs9947576	18	27979778	0.25	0.108696
rs10007986			0.180819	4.41463	0.040959	0.0425005	N	Y	N	0.000265807	123.005	1.07573	18.1169	5.7e-05	29.4478	0	9	9	1	4	18	3.3278	0.720369	3.35602	rs10007986	rs10007986		-1	-1			0	0	0	0	0	0	0	0	0	0	0	0	0	rs10007986	4	189415483	0.25	0.130435
rs10038727	WWC1	WWC1	0.180819	4.41463	0.040959	0.0425005	N	Y	N	0.000265807	123.005	1.07573	18.1169	5.7e-05	29.4478	0	9	9	1	4	18	3.3278	0.720369	3.35602	rs10038727	rs10038727	5	168459532	168459532	+	ENSG00000113645	0	0	0	6	0	0	1	0	0	0	0	0	0	rs10038727	5	168459532	0.25	0.130435
rs10500628	MMP26,OR51A7	MMP26	0.180819	4.41463	0.040959	0.0425005	N	Y	N	0.000265807	123.005	1.07573	18.1169	5.7e-05	29.4478	0	9	9	1	4	18	3.3278	0.720369	3.35602	rs10500628	rs10500628	11	4905717	4905717	+	ENSG00000167346,ENSG00000176895	0	0	0	3	0	0	0	0	0	0	0	0	0	rs10500628	11	4905717	0.25	0.130435
rs10817405			0.180819	4.41463	0.040959	0.0425005	N	Y	N	0.000265807	123.005	1.07573	18.1169	5.7e-05	29.4478	0	9	9	1	4	18	3.3278	0.720369	3.35602	rs10817405	rs10817405		-1	-1			0	0	0	0	0	0	0	0	0	0	0	0	0	rs10817405	9	112917139	0.25	0.130435
rs10876210	ENSG00000260473,FIGNL2	ENSG00000260473	0.180819	4.41463	0.040959	0.0425005	N	Y	N	0.000265807	123.005	1.07573	18.1169	5.7e-05	29.4478	0	9	9	1	4	18	3.3278	0.720369	3.35602	rs10876210	rs10876210	12	51826098	51826098	+	ENSG00000260473,ENSG00000261308	0	0	0	3	0	0	2	0	0	0	0	0	0	rs10876210	12	51826098	0.25	0.130435
rs10925000	ZNF496-DT,ENSG00000289728	ZNF496-DT	0.180819	4.41463	0.040959	0.0425005	N	Y	N	0.000265807	123.005	1.07573	18.1169	5.7e-05	29.4478	0	9	9	1	4	18	3.3278	0.720369	3.35602	rs10925000	rs10925000	1	247373824	247373824	+	ENSG00000289234,ENSG00000289728	0	0	0	15	0	0	15	0	0	0	0	0	0	rs10925000	1	247373824	0.25	0.130435
rs1093703	KDM4C,ENSG00000293552	KDM4C	0.180819	4.41463	0.040959	0.0425005	N	Y	N	0.000265807	123.005	1.07573	18.1169	5.7e-05	29.4478	0	9	9	1	4	18	3.3278	0.720369	3.35602	rs1093703	rs1093703	9	7024194	7024194	+	ENSG00000107077,ENSG00000293552	0	0	0	12	0	0	0	0	0	0	0	0	0	rs1093703	9	7024194	0.25	0.130435
rs11599634			0.180819	4.41463	0.040959	0.0425005	N	Y	N	0.000265807	123.005	1.07573	18.1169	5.7e-05	29.4478	0	9	9	1	4	18	3.3278	0.720369	3.35602	rs11599634	rs11599634		-1	-1			0	0	0	0	0	0	0	0	0	0	0	0	0	imm_10_6497511	10	6415543	0.25	0.130435
rs12534537	ENSG00000229618	ENSG00000229618	0.180819	4.41463	0.040959	0.0425005	N	Y	N	0.000265807	123.005	1.07573	18.1169	5.7e-05	29.4478	0	9	9	1	4	18	3.3278	0.720369	3.35602	rs12534537	rs12534537	7	13003788	13003788	+	ENSG00000229618	0	0	0	6	0	0	6	0	0	0	0	0	0	rs12534537	7	13003788	0.25	0.130435
rs12975556			0.180819	4.41463	0.040959	0.0425005	N	Y	N	0.000265807	123.005	1.07573	18.1169	5.7e-05	29.4478	0	9	9	1	4	18	3.3278	0.720369	3.35602	rs12975556	rs12975556		-1	-1			0	0	0	0	0	0	0	0	0	0	0	0	0	rs12975556	19	32235764	0.25	0.130435
rs16843076			0.180819	4.41463	0.040959	0.0425005	N	Y	N	0.000265807	123.005	1.07573	18.1169	5.7e-05	29.4478	0	9	9	1	4	18	3.3278	0.720369	3.35602	rs16843076	rs16843076		-1	-1			0	0	0	0	0	0	0	0	0	0	0	0	0	rs16843076	4	7127274	0.25	0.130435
rs16975111			0.180819	4.41463	0.040959	0.0425005	N	Y	N	0.000265807	123.005	1.07573	18.1169	5.7e-05	29.4478	0	9	9	1	4	18	3.3278	0.720369	3.35602	rs16975111	rs16975111		-1	-1			0	0	0	0	0	0	0	0	0	0	0	0	0	rs16975111	18	41648314	0.25	0.130435
rs17628037			0.180819	4.41463	0.040959	0.0425005	N	Y	N	0.000265807	123.005	1.07573	18.1169	5.7e-05	29.4478	0	9	9	1	4	18	3.3278	0.720369	3.35602	rs17628037	rs17628037		-1	-1			0	0	0	0	0	0	0	0	0	0	0	0	0	rs17628037	7	81349560	0.25	0.130435
rs1980619			0.180819	4.41463	0.040959	0.0425005	N	Y	N	0.000265807	123.005	1.07573	18.1169	5.7e-05	29.4478	0	9	9	1	4	18	3.3278	0.720369	3.35602	rs1980619	rs1980619		-1	-1			0	0	0	0	0	0	0	0	0	0	0	0	0	rs1980619	14	103897749	0.25	0.130435
rs2058446	GIMAP5,BET1P1	GIMAP5	0.180819	4.41463	0.040959	0.0425005	N	Y	N	0.000265807	123.005	1.07573	18.1169	5.7e-05	29.4478	0	9	9	1	4	18	3.3278	0.720369	3.35602	rs2058446	rs2058446	7	150749983	150749983	+	ENSG00000196329,ENSG00000241134	0	0	0	0	0	2	0	0	0	0	0	0	0	rs2058446	7	150749983	0.25	0.130435
rs4576167	WWC1	WWC1	0.180819	4.41463	0.040959	0.0425005	N	Y	N	0.000265807	123.005	1.07573	18.1169	5.7e-05	29.4478	0	9	9	1	4	18	3.3278	0.720369	3.35602	rs4576167	rs4576167	5	168459692	168459692	+	ENSG00000113645	0	0	0	6	0	0	1	0	0	0	0	0	0	rs4576167	5	168459692	0.25	0.130435
rs4805744			0.180819	4.41463	0.040959	0.0425005	N	Y	N	0.000265807	123.005	1.07573	18.1169	5.7e-05	29.4478	0	9	9	1	4	18	3.3278	0.720369	3.35602	rs4805744	rs4805744		-1	-1			0	0	0	0	0	0	0	0	0	0	0	0	0	rs4805744	19	32253597	0.25	0.130435
rs516505	ENSG00000260473,FIGNL2	ENSG00000260473	0.180819	4.41463	0.040959	0.0425005	N	Y	N	0.000265807	123.005	1.07573	18.1169	5.7e-05	29.4478	0	9	9	1	4	18	3.3278	0.720369	3.35602	rs516505	rs516505	12	51830007	51830007	+	ENSG00000260473,ENSG00000261308	0	0	0	6	0	0	4	0	0	0	0	0	0	rs516505	12	51830007	0.25	0.130435
rs6989930	PINX1,PINX1	PINX1	0.180819	4.41463	0.040959	0.0425005	N	Y	N	0.000265807	123.005	1.07573	18.1169	5.7e-05	29.4478	0	9	9	1	4	18	3.3278	0.720369	3.35602	rs6989930	rs6989930	8	10812598	10812598	+	ENSG00000254093,ENSG00000258724	0	0	2	6	0	0	0	0	0	0	0	0	0	rs6989930	8	10812598	0.25	0.130435
rs7519141			0.180819	4.41463	0.040959	0.0425005	N	Y	N	0.000265807	123.005	1.07573	18.1169	5.7e-05	29.4478	0	9	9	1	4	18	3.3278	0.720369	3.35602	rs7519141	rs7519141		-1	-1			0	0	0	0	0	0	0	0	0	0	0	0	0	rs7519141	1	165456299	0.25	0.130435
[truncated: 754 more rows]
