# Supplementary material for: B cell-extrinsic and intrinsic factors linked to early immune repletion after anti-CD20 therapy in patients with multiple sclerosis of African ancestry
Source: Front Immunol. 2025 Jun 10;16:1590165. doi: 10.3389/fimmu.2025.1590165 (PMC12185503; doi:10.3389/fimmu.2025.1590165)
Supplement: Supplementary file 7 [file Table6.xlsx]

## Sheet: Supplemental Table 6 _ BAFF and
ID	gene_names	CHROM	POS	ER_MAF	NR_MAF	OR_Homozygous_Germline	OR_Heterozygous_Germline	OR_Hom_vs_Het	Fisher_pvalue	Sig_OR_Homoz_Germline	Sig_OR_Hetero_Germline	Sig_OR_Homoz_Hetero	ER_Homozygous	ER_Heterozygous	ER_Germline	Control_Homozygous	Control_Heterozygous	Control_Germline	Lower_CI_Homozygous_Germline	Upper_CI_Homozygous_Germline	Lower_CI_Heterozygous_Germline	Upper_CI_Heterozygous_Germline	Lower_CI_Hom_vs_Het	Upper_CI_Hom_vs_Het	gene_ids
rs11656532	TNFRSF13B	17	16948028	1	1	0.78355	1	0.78355	1	N	N	N	18	0	0	23	0	0	0.000119658	5130.88	4.13e-06	241863	0.000119658	5130.88	ENSG00000240505
rs4985720	TNFRSF13B	17	16958916	0.972222	0.826087	1.13245	0.135802	8.33895	0.0535171	N	N	Y	17	1	0	15	8	0	0.000171953	7458.09	1.69e-05	1088.17	1.01253	68.6774	ENSG00000240505
rs1224147	TNFSF13B	13	108304410	0.972222	0.847826	1.06211	0.15493	6.85545	0.0594344	N	N	N	17	1	0	16	7	0	0.000161418	6988.57	1.93e-05	1246.05	0.822425	57.1446	ENSG00000102524
rs1224148	TNFSF13B	13	108304446	0.972222	0.826087	1.13245	0.135802	8.33895	0.0535171	N	N	Y	17	1	0	15	8	0	0.000171953	7458.09	1.69e-05	1088.17	1.01253	68.6774	ENSG00000102524
rs1224149	TNFSF13B	13	108304478	0.972222	0.826087	1.13245	0.135802	8.33895	0.0535171	N	N	Y	17	1	0	15	8	0	0.000171953	7458.09	1.69e-05	1088.17	1.01253	68.6774	ENSG00000102524
rs1224150	TNFSF13B	13	108304642	0.972222	0.826087	1.13245	0.135802	8.33895	0.0535171	N	N	Y	17	1	0	15	8	0	0.000171953	7458.09	1.69e-05	1088.17	1.01253	68.6774	ENSG00000102524
rs1224151	TNFSF13B	13	108305594	0.972222	0.826087	1.13245	0.135802	8.33895	0.0535171	N	N	Y	17	1	0	15	8	0	0.000171953	7458.09	1.69e-05	1088.17	1.01253	68.6774	ENSG00000102524
rs4985735	TNFRSF13B	17	16962850	0.944444	0.804348	1.14184	0.230769	4.94799	0.0752691	N	N	N	16	2	0	14	9	0	0.000173065	7533.65	3.17e-05	1680.01	0.93884	26.0775	ENSG00000240505
rs7209074	TNFRSF13B	17	16961696	0.944444	0.826087	1.06623	0.259259	4.11258	0.14224	N	N	N	16	2	0	15	8	0	0.000161769	7027.52	3.55e-05	1892.95	0.772395	21.8973	ENSG00000240505
rs8072293	TNFRSF13B	17	16952564	0.944444	0.826087	1.06623	0.259259	4.11258	0.14224	N	N	N	16	2	0	15	8	0	0.000161769	7027.52	3.55e-05	1892.95	0.772395	21.8973	ENSG00000240505
rs1224143	TNFSF13B	13	108288400	0.944444	0.891304	0.889503	0.411765	2.16022	0.437551	N	N	N	16	2	0	18	5	0	0.000135281	5848.7	5.55e-05	3053.93	0.378527	12.3282	ENSG00000102524
rs4985724	TNFRSF13B	17	16960048	0.916667	0.804348	1.07092	0.340659	3.14367	0.17129	N	N	N	15	3	0	14	9	0	0.000162169	7072.07	4.84e-05	2398.93	0.71614	13.7999	ENSG00000240505
rs4985725	TNFRSF13B	17	16960163	0.916667	0.804348	1.07092	0.340659	3.14367	0.17129	N	N	N	15	3	0	14	9	0	0.000162169	7072.07	4.84e-05	2398.93	0.71614	13.7999	ENSG00000240505
rs7223652	TNFRSF13B	17	16961245	0.916667	0.804348	1.07092	0.340659	3.14367	0.17129	N	N	N	15	3	0	14	9	0	0.000162169	7072.07	4.84e-05	2398.93	0.71614	13.7999	ENSG00000240505
rs11651242	TNFRSF13B	17	16951232	0.861111	0.804348	9.54305	7.90141	1.20777	1	N	N	N	13	5	0	15	7	1	0.0141221	6448.75	0.0110444	5652.86	0.310856	4.69252	ENSG00000240505
rs1041569	TNFSF13B	13	108267195	0.861111	0.826087	8.95031	9.19672	0.973207	1	N	N	N	13	5	0	16	6	1	0.013261	6040.88	0.0127685	6624.08	0.243911	3.88311	ENSG00000102524
rs11078355	TNFRSF13B	17	16939598	0.833333	0.782609	1.29281	0.756098	1.70985	0.881492	N	N	N	14	2	2	16	4	3	0.19492	8.57464	0.0675335	8.46519	0.279726	10.4516	ENSG00000240505
rs4985700	TNFRSF13B	17	16962761	0.805556	0.608696	50.011	28.8218	1.73518	0.140943	N	N	N	11	7	0	9	10	4	0.0887538	28180.2	0.0505354	16437.9	0.472952	6.36609	ENSG00000240505
rs7216399	TNFRSF13B	17	16953264	0.805556	0.630435	45.0594	31.989	1.40859	0.196023	N	N	N	11	7	0	10	9	4	0.0802307	25306.4	0.0559044	18304.4	0.383934	5.16788	ENSG00000240505
rs8065836	TNFRSF13B,ENSG00000290698	17	16934051	0.805556	0.695652	12.0891	6.45455	1.87296	0.437821	N	N	N	11	7	0	10	12	1	0.0176463	8281.99	0.00932685	4466.8	0.53182	6.59618	ENSG00000240505,ENSG00000290698
rs12938073	TNFRSF13B	17	16942862	0.777778	0.652174	1.32967	0.338843	3.92415	0.140993	N	N	N	12	4	2	9	12	2	0.163281	10.8281	0.0369283	3.10912	0.956018	16.1074	ENSG00000240505
rs6416870	TNFRSF13B	17	16971667	0.777778	0.695652	19.1081	16.8416	1.13458	0.663749	N	N	N	10	8	0	11	10	2	0.03172	11510.7	0.0276792	10247.4	0.322663	3.98951	ENSG00000240505
rs373496	TNFRSF17,NPIPB2	16	11966306	0.777778	0.956522	0.478673	3.85714	0.1241	0.0119319	N	N	N	10	8	0	21	2	0	7.23e-05	3167.42	0.000528275	28162.5	0.0228318	0.674536	ENSG00000048462,ENSG00000234719
rs1409444	TNFSF13B	13	108277315	0.75	0.586957	46.0617	33.6126	1.37037	0.179793	N	N	N	9	9	0	8	11	4	0.0809228	26218.6	0.0596519	18940	0.37714	4.97936	ENSG00000102524
rs4792801	TNFRSF13B	17	16942153	0.694444	0.630435	0.844683	0.263728	3.20286	0.205244	N	N	N	10	5	3	8	13	2	0.116543	6.12213	0.0346867	2.00516	0.806724	12.716	ENSG00000240505
rs4791698	TNFRSF13B	17	16942144	0.666667	0.586957	1.01058	0.273659	3.69282	0.143217	N	N	N	9	6	3	6	15	2	0.132738	7.69383	0.0374773	1.99826	0.918468	14.8475	ENSG00000240505
rs7290134	TNFRSF13C	22	41925247	0.666667	0.804348	0.0457769	0.100899	0.45369	0.261952	N	N	N	7	10	1	14	9	0	6.64e-05	31.5705	0.000146426	69.5274	0.127253	1.61752	ENSG00000159958
rs4383187	TNFRSF13B	17	16944595	0.583333	0.391304	3.84355	1.56025	2.46341	0.300347	N	N	N	7	7	4	4	10	9	0.713198	20.7135	0.344623	7.0639	0.523366	11.595	ENSG00000240505
rs7226097	TNFRSF13B	17	16965247	0.583333	0.369565	7.58986	1.81507	4.18158	0.137468	N	N	N	6	9	3	2	13	8	0.984244	58.5282	0.381987	8.6246	0.703965	24.8387	ENSG00000240505
rs12603708	TNFRSF13B	17	16943799	0.555556	0.369565	3.66508	2.19271	1.67148	0.342191	N	N	N	6	8	4	4	9	10	0.670718	20.0275	0.49523	9.70856	0.347936	8.02982	ENSG00000240505
rs4404112	TNFRSF13B	17	16945606	0.5	0.369565	2.93548	2.01956	1.45353	0.485138	N	N	N	4	10	4	3	11	9	0.447815	19.2425	0.476506	8.5594	0.264551	7.98616	ENSG00000240505
rs7224182	TNFRSF13B	17	16969964	0.5	0.282609	101	1.89927	53.1782	0.0422388	N	N	N	4	10	4	0	13	10	0.171666	59423.7	0.463228	7.78718	0.0950827	29741.7	ENSG00000240505
rs2582869	TNFSF13B	13	108259797	0.5	0.282609	4.22581	7.20173	0.586777	0.0238822	N	Y	N	3	12	3	3	7	13	0.570341	31.3101	1.53422	33.8053	0.0944335	3.64603	ENSG00000102524
rs17885582	TNFSF13B	13	108281663	0.388889	0.173913	3.52635	1.79208	1.96774	0.293899	N	N	N	6	2	10	3	2	18	0.734413	16.9321	0.227983	14.0868	0.187456	20.6556	ENSG00000102524
rs3751983	TNFRSF13B,ENSG00000290698	17	16934685	0.361111	0.217391	2.31148	3.16758	0.72973	0.181426	N	N	N	1	11	6	1	8	14	0.139389	38.331	0.852565	11.7687	0.0446527	11.9255	ENSG00000240505,ENSG00000290698
rs2274892	TNFRSF13B	17	16948713	0.333333	0.391304	0.677419	0.669421	1.01195	0.904931	N	N	N	2	8	8	3	12	8	0.091288	5.02691	0.178968	2.50394	0.141863	7.21849	ENSG00000240505
rs8081126	TNFRSF13B	17	16942048	0.305556	0.413043	0.70297	0.273675	2.56863	0.182462	N	N	N	3	5	10	3	13	7	0.111212	4.44347	0.0672968	1.11295	0.392933	16.7913	ENSG00000240505
rs5996087	TNFRSF13C	22	41925587	0.305556	0.282609	0.142125	1.56338	0.0909091	0.74034	N	N	N	0	11	7	1	11	11	0.000204924	98.5717	0.444917	5.49352	0.000133047	62.1166	ENSG00000159958
rs3818716	TNFRSF13B	17	16948520	0.277778	0.347826	0.677419	0.60396	1.12163	0.824717	N	N	N	2	6	10	3	10	10	0.095721	4.79411	0.159617	2.28527	0.148853	8.45162	ENSG00000240505
rs2017662	TNFRSF17,NPIPB2	16	11967769	0.277778	0.26087	0.945704	1.39604	0.677419	0.902186	N	N	N	2	6	10	3	6	14	0.137393	6.50948	0.350204	5.56511	0.0845956	5.4246	ENSG00000048462,ENSG00000234719
rs1031009	TNFSF13B	13	108262017	0.277778	0.195652	29.3168	0.935807	31.3279	0.378989	N	N	N	2	6	10	0	9	14	0.0489477	17559.1	0.253599	3.45323	0.0507022	19356.9	ENSG00000102524
rs9520835	TNFSF13B	13	108303969	0.277778	0.195652	1.59406	1.90662	0.836066	0.711119	N	N	N	2	6	10	2	5	16	0.201501	12.6105	0.463205	7.84793	0.0885295	7.89574	ENSG00000102524
rs4985694	TNFRSF13B	17	16958018	0.25	0.304348	0.604483	0.986708	0.612626	0.910337	N	N	N	2	5	11	4	6	13	0.0954815	3.82691	0.238001	4.09071	0.0798989	4.69731	ENSG00000240505
rs1126889	TNFRSF17,NPIPB2	16	11968053	0.25	0.347826	0.294856	0.96333	0.30608	0.616708	N	N	N	1	7	10	4	8	11	0.0304429	2.85585	0.257399	3.60531	0.0296797	3.15654	ENSG00000048462,ENSG00000234719
rs1224141	TNFSF13B	13	108283375	0.25	0.173913	16.4455	1.31048	12.5493	0.618925	N	N	N	1	7	10	0	8	15	0.0241745	11187.6	0.362701	4.73488	0.0179179	8789.24	ENSG00000102524
rs1224177	TNFSF13B	13	108261008	0.25	0.173913	2.76904	1.21267	2.28342	0.782538	N	N	N	2	5	11	1	6	16	0.243703	31.4629	0.298218	4.9312	0.171414	30.4177	ENSG00000102524
rs2766094	TNFSF13B	13	108299651	0.25	0.173913	16.4455	1.31048	12.5493	0.618925	N	N	N	1	7	10	0	8	15	0.0241745	11187.6	0.362701	4.73488	0.0179179	8789.24	ENSG00000102524
rs9514828	TNFSF13B	13	108269025	0.25	0.152174	1.69307	2.35702	0.71831	0.488223	N	N	N	1	7	10	1	5	17	0.1077	26.6154	0.594065	9.35173	0.0404298	12.7621	ENSG00000102524
rs12583239	TNFSF13B	13	108286349	0.222222	0.217391	1.27027	0.956623	1.32787	1	N	N	N	1	6	11	1	8	14	0.0806067	20.018	0.257479	3.55419	0.077266	22.8203	ENSG00000102524
rs9520832	TNFSF13B	13	108295393	0.222222	0.173913	1.35461	1.35461	1	0.712631	N	N	N	4	0	14	4	0	19	0.292686	6.2694	0.000205751	8918.41	0.000140313	7126.94	ENSG00000102524
rs11651187	TNFRSF13B	17	16942088	0.194444	0.282609	9.18182	0.324964	28.2549	0.112488	N	N	N	1	5	12	0	13	10	0.013432	6276.5	0.0867452	1.21738	0.0402466	19836.2	ENSG00000240505
rs3751988	TNFRSF13B,ENSG00000290698	17	16932739	0.194444	0.347826	0.296188	0.421488	0.70272	0.37935	N	N	N	1	5	12	3	10	10	0.0288145	3.04455	0.108905	1.63125	0.0623735	7.91707	ENSG00000240505,ENSG00000290698
rs11069727	TNFSF13B	13	108285485	0.194444	0.195652	12.8182	0.653074	19.6275	0.507493	N	N	N	1	5	12	0	9	14	0.0189073	8690.08	0.172954	2.46601	0.0276842	13915.4	ENSG00000102524
rs12428930	TNFSF13B	13	108287357	0.194444	0.173913	13.7273	0.785736	17.4706	0.72468	N	N	N	1	5	12	0	8	15	0.0202763	9293.52	0.205448	3.00504	0.0245444	12435.5	ENSG00000102524
rs12583006	TNFSF13B	13	108285104	0.194444	0.195652	12.8182	0.653074	19.6275	0.507493	N	N	N	1	5	12	0	9	14	0.0189073	8690.08	0.172954	2.46601	0.0276842	13915.4	ENSG00000102524
rs16972216	TNFSF13B	13	108282272	0.194444	0.130435	15.5455	1.18155	13.1569	0.718239	N	N	N	1	5	12	0	6	17	0.0230144	10500.5	0.29503	4.73191	0.0182667	9476.43	ENSG00000102524
rs16972217	TNFSF13B	13	108283099	0.194444	0.195652	12.8182	0.653074	19.6275	0.507493	N	N	N	1	5	12	0	9	14	0.0189073	8690.08	0.172954	2.46601	0.0276842	13915.4	ENSG00000102524
rs16972222	TNFSF13B	13	108283341	0.194444	0.195652	12.8182	0.653074	19.6275	0.507493	N	N	N	1	5	12	0	9	14	0.0189073	8690.08	0.172954	2.46601	0.0276842	13915.4	ENSG00000102524
rs2893321	TNFSF13B	13	108290686	0.194444	0.195652	12.8182	0.653074	19.6275	0.507493	N	N	N	1	5	12	0	9	14	0.0189073	8690.08	0.172954	2.46601	0.0276842	13915.4	ENSG00000102524
rs4000607	TNFSF13B	13	108290869	0.194444	0.195652	12.8182	0.653074	19.6275	0.507493	N	N	N	1	5	12	0	9	14	0.0189073	8690.08	0.172954	2.46601	0.0276842	13915.4	ENSG00000102524
rs7993590	TNFSF13B	13	108283554	0.194444	0.195652	12.8182	0.653074	19.6275	0.507493	N	N	N	1	5	12	0	9	14	0.0189073	8690.08	0.172954	2.46601	0.0276842	13915.4	ENSG00000102524
rs7995847	TNFSF13B	13	108283914	0.194444	0.195652	12.8182	0.653074	19.6275	0.507493	N	N	N	1	5	12	0	9	14	0.0189073	8690.08	0.172954	2.46601	0.0276842	13915.4	ENSG00000102524
rs11078356	TNFRSF13B	17	16942894	0.166667	0.282609	0.834711	0.388682	2.14754	0.208805	N	N	N	0	6	12	0	13	10	0.000125178	5566.01	0.108813	1.38838	0.000317969	14504.4	ENSG00000240505
rs11654088	TNFRSF13B	17	16946499	0.166667	0.217391	11	0.405941	27.0976	0.242711	N	N	N	1	4	13	0	10	13	0.0162297	7455.48	0.102147	1.61324	0.03781	19420.2	ENSG00000240505
rs11654431	TNFRSF13B	17	16941549	0.166667	0.282609	0.834711	0.388682	2.14754	0.208805	N	N	N	0	6	12	0	13	10	0.000125178	5566.01	0.108813	1.38838	0.000317969	14504.4	ENSG00000240505
rs4985734	TNFRSF13B	17	16962109	0.166667	0.23913	10.1603	0.341173	29.7805	0.140609	N	N	N	1	4	13	0	11	12	0.0149629	6899.17	0.0861624	1.35093	0.041662	21287.4	ENSG00000240505
rs4145212	TNFSF13B	13	108307840	0.166667	0.130435	14.3588	0.877362	16.3659	0.699582	N	N	N	1	4	13	0	6	17	0.0212971	9680.87	0.207076	3.7173	0.0224073	11953.3	ENSG00000102524
rs9520836	TNFSF13B	13	108304715	0.166667	0.108696	15.1985	1.11076	13.6829	0.834681	N	N	N	1	4	13	0	5	18	0.022564	10237.2	0.252397	4.8883	0.0185595	10087.7	ENSG00000102524
rs10468463	TNFRSF13B	17	16946165	0.138889	0.108696	1.38168	1.38168	1	0.724469	N	N	N	0	5	13	0	5	18	0.000209482	9113.15	0.334489	5.70733	0.000143252	6980.7	ENSG00000240505
rs11078361	TNFRSF13B	17	16962967	0.138889	0.195652	1.07634	0.603221	1.78431	0.520318	N	N	N	0	5	13	0	9	14	0.00016263	7123.53	0.16122	2.25701	0.000260438	12224.7	ENSG00000240505
rs12051726	TNFRSF13B	17	16959994	0.138889	0.195652	1.07634	0.603221	1.78431	0.520318	N	N	N	0	5	13	0	9	14	0.00016263	7123.53	0.16122	2.25701	0.000260438	12224.7	ENSG00000240505
rs12051889	TNFRSF13B	17	16959858	0.138889	0.195652	1.07634	0.603221	1.78431	0.520318	N	N	N	0	5	13	0	9	14	0.00016263	7123.53	0.16122	2.25701	0.000260438	12224.7	ENSG00000240505
rs12051900	TNFRSF13B	17	16960431	0.138889	0.195652	1.07634	0.603221	1.78431	0.520318	N	N	N	0	5	13	0	9	14	0.00016263	7123.53	0.16122	2.25701	0.000260438	12224.7	ENSG00000240505
rs6002542	TNFRSF13C	22	41922556	0.138889	0.217391	0.0978487	0.677693	0.144385	0.852406	N	N	N	0	5	13	1	8	14	0.000144599	66.2133	0.177608	2.58585	0.000202846	102.773	ENSG00000159958
rs16972207	TNFSF13B	13	108276718	0.138889	0.108696	14.1206	0.780281	18.0968	0.679976	N	N	N	1	3	14	0	5	18	0.0209973	9496.02	0.161701	3.76521	0.0239919	13650.1	ENSG00000102524
rs9520829	TNFSF13B	13	108276502	0.138889	0.0869565	0.139486	3.72628	0.0374332	0.208554	N	N	N	0	5	13	1	2	20	0.000207421	93.8017	0.646705	21.4706	4.75e-05	29.5167	ENSG00000102524
rs4792800	TNFRSF13B	17	16941853	0.111111	0.108696	1.28369	1.03198	1.2439	1	N	N	N	0	4	14	0	5	18	0.000194855	8456.82	0.236152	4.50977	0.000176353	8773.85	ENSG00000240505
rs7214221	TNFRSF13B	17	16956515	0.111111	0.173913	1.07092	0.542072	1.97561	0.496815	N	N	N	0	4	14	0	8	15	0.000162169	7072.07	0.134725	2.18104	0.000284538	13717.1	ENSG00000240505
rs8082017	TNFRSF13B	17	16957784	0.111111	0.195652	1	0.450549	2.21951	0.320965	N	N	N	0	4	14	0	9	14	0.000151275	6610.5	0.113363	1.79065	0.000320609	15365.2	ENSG00000240505
rs17499386	TNFSF13B	13	108284965	0.111111	0.0217391	1.56738	5.84204	0.268293	0.15025	N	N	N	0	4	14	0	1	22	0.000238437	10303.2	0.642106	53.1523	3.26e-05	2205.77	ENSG00000102524
rs17565502	TNFSF13B	13	108301956	0.111111	0.195652	1	0.450549	2.21951	0.320965	N	N	N	0	4	14	0	9	14	0.000151275	6610.5	0.113363	1.79065	0.000320609	15365.2	ENSG00000102524
rs9514827	TNFSF13B	13	108267055	0.111111	0.130435	0.116699	1.28369	0.0909091	1	N	N	N	0	4	14	1	4	18	0.000173531	78.4795	0.27636	5.96272	0.000121607	67.9604	ENSG00000102524
rs9559291	TNFSF13B	13	108292108	0.111111	0.152174	0.110251	0.974969	0.113082	1	N	N	N	0	4	14	1	5	17	0.000163788	74.2143	0.222169	4.27856	0.000153384	83.3694	ENSG00000102524
rs9587544	TNFSF13B	13	108261932	0.111111	0.0869565	13.9139	0.647876	21.4762	0.652774	N	N	N	1	2	15	0	4	19	0.0207363	9336.11	0.107635	3.89968	0.026864	17168.9	ENSG00000102524
rs9587551	TNFSF13B	13	108302771	0.111111	0.0869565	1.35461	1.35461	1	0.712631	N	N	N	0	4	14	0	4	19	0.000205751	8918.41	0.292686	6.2694	0.000140313	7126.94	ENSG00000102524
rs11656106	TNFRSF13B	17	16951071	0.0833333	0.217391	0.0848886	0.357371	0.237537	0.291096	N	N	N	0	3	15	1	8	14	0.000125821	57.2723	0.079997	1.59648	0.000321627	175.432	ENSG00000240505
rs4273077	TNFRSF13B	17	16945825	0.0833333	0.152174	1.06623	0.465535	2.29032	0.467306	N	N	N	0	3	15	0	7	16	0.000161769	7027.52	0.103073	2.10262	0.000323062	16237	ENSG00000240505
rs11650590	TNFRSF13B,ENSG00000290698	17	16932986	0.0833333	0.217391	0.354839	0.268293	1.32258	0.398942	N	N	N	1	1	16	3	4	16	0.0362117	3.47707	0.0292829	2.45812	0.0641124	27.2836	ENSG00000240505,ENSG00000290698
rs2071336	TNFRSF17,NPIPB2	16	11967817	0.0833333	0.0434783	1.39735	2.06276	0.677419	0.638426	N	N	N	0	3	15	0	2	21	0.000212691	9180.41	0.317229	13.4129	8.89e-05	5162.86	ENSG00000048462,ENSG00000234719
rs1224176	TNFSF13B	13	108262326	0.0833333	0.0434783	1.39735	2.06276	0.677419	0.638426	N	N	N	0	3	15	0	2	21	0.000212691	9180.41	0.317229	13.4129	8.89e-05	5162.86	ENSG00000102524
rs12870830	TNFSF13B	13	108259266	0.0833333	0.0434783	1.39735	2.06276	0.677419	0.638426	N	N	N	0	3	15	0	2	21	0.000212691	9180.41	0.317229	13.4129	8.89e-05	5162.86	ENSG00000102524
rs17564816	TNFSF13B	13	108275155	0.0833333	0.0434783	1.39735	2.06276	0.677419	0.638426	N	N	N	0	3	15	0	2	21	0.000212691	9180.41	0.317229	13.4129	8.89e-05	5162.86	ENSG00000102524
rs1004439	TNFRSF13B	17	16938610	0.0555556	0.173913	0.937888	0.243156	3.85714	0.14224	N	N	N	0	2	16	0	8	15	0.000142298	6181.65	0.0456678	1.29468	0.000528275	28162.5	ENSG00000240505
rs11652843	TNFRSF13B	17	16939936	0.0555556	0.195652	0.875776	0.202102	4.33333	0.0752691	N	N	N	0	2	16	0	9	14	0.000132738	5778.19	0.0383472	1.06514	0.000595236	31546.8	ENSG00000240505
rs12603019	TNFRSF13B	17	16948308	0.0555556	0	1.43478	30.1304	0.047619	0.186585	N	N	N	0	2	16	0	0	23	0.000218781	9409.42	0.0512921	17699.5	9.52e-07	2382.02	ENSG00000240505
rs12604041	TNFRSF13B	17	16960422	0.0555556	0	1.43478	30.1304	0.047619	0.186585	N	N	N	0	2	16	0	0	23	0.000218781	9409.42	0.0512921	17699.5	9.52e-07	2382.02	ENSG00000240505
rs4517836	TNFRSF13B	17	16948594	0.0555556	0.173913	0.937888	0.243156	3.85714	0.14224	N	N	N	0	2	16	0	8	15	0.000142298	6181.65	0.0456678	1.29468	0.000528275	28162.5	ENSG00000240505
rs4561508	TNFRSF13B	17	16945436	0.0555556	0.130435	1.06211	0.365645	2.90476	0.429044	N	N	N	0	2	16	0	6	17	0.000161418	6988.57	0.0661662	2.02061	0.000394377	21394.9	ENSG00000240505
rs11570143	TNFRSF17,NPIPB2	16	11965653	0.0555556	0.0217391	1.37267	2.62055	0.52381	0.572795	N	N	N	0	2	16	0	1	22	0.00020922	9005.94	0.239017	28.7314	6.06e-05	4524.4	ENSG00000048462,ENSG00000234719
rs11570153	TNFRSF17,NPIPB2	16	11966927	0.0555556	0	1.43478	30.1304	0.047619	0.186585	N	N	N	0	2	16	0	0	23	0.000218781	9409.42	0.0512921	17699.5	9.52e-07	2382.02	ENSG00000048462,ENSG00000234719
rs10508198	TNFSF13B	13	108290440	0.0555556	0.108696	0.107849	0.803647	0.134199	1	N	N	N	0	2	16	1	3	19	0.000160926	72.2777	0.123484	5.2302	0.00016412	109.733	ENSG00000102524
rs17498743	TNFSF13B	13	108263801	0.0555556	0.0434783	1.31056	1.31056	1	1	N	N	N	0	2	16	0	2	21	0.00019966	8602.46	0.173898	9.87683	0.000126957	7876.66	ENSG00000102524
rs3783117	TNFSF13B	13	108300159	0.0555556	0.0434783	1.31056	1.31056	1	1	N	N	N	0	2	16	0	2	21	0.00019966	8602.46	0.173898	9.87683	0.000126957	7876.66	ENSG00000102524
rs61972008	TNFSF13B	13	108270749	0.0555556	0.0217391	1.37267	2.62055	0.52381	0.572795	N	N	N	0	2	16	0	1	22	0.00020922	9005.94	0.239017	28.7314	6.06e-05	4524.4	ENSG00000102524
rs72660880	TNFSF13B	13	108283733	0.0555556	0	1.43478	30.1304	0.047619	0.186585	N	N	N	0	2	16	0	0	23	0.000218781	9409.42	0.0512921	17699.5	9.52e-07	2382.02	ENSG00000102524
rs78286895	TNFSF13B	13	108261929	0.0555556	0.0217391	1.37267	2.62055	0.52381	0.572795	N	N	N	0	2	16	0	1	22	0.00020922	9005.94	0.239017	28.7314	6.06e-05	4524.4	ENSG00000102524
rs9520830	TNFSF13B	13	108282960	0.0555556	0	1.43478	30.1304	0.047619	0.186585	N	N	N	0	2	16	0	0	23	0.000218781	9409.42	0.0512921	17699.5	9.52e-07	2382.02	ENSG00000102524
rs9520831	TNFSF13B	13	108285492	0.0555556	0.173913	0.937888	0.243156	3.85714	0.14224	N	N	N	0	2	16	0	8	15	0.000142298	6181.65	0.0456678	1.29468	0.000528275	28162.5	ENSG00000102524
